# Supplementary material for: A chromosome-level reference genome of non-heading Chinese cabbage [Brassica campestris (syn. Brassica rapa) ssp. chinensis]
Source: Hortic Res. 2020 Dec 28;7:212. doi: 10.1038/s41438-020-00449-z (PMC7769993; doi:10.1038/s41438-020-00449-z)
Supplement: Supplementary file 2 — Supplementary Table S18 [file 41438_2020_449_MOESM2_ESM.xls]

## Sheet: result
Supplementary Table S19 Detailed sub-genome information of the B. rapa NHCC001 genome.
A.thaliana gene	Block	LF gene	MF1 gene	MF2 gene
AT1G01010	A	--	--	--
AT1G01020	A	BraC10g000860.1	--	--
AT1G01030	A	BraC10g000850.1	--	--
AT1G01040	A	BraC10g000840.1	--	--
AT1G01050	A	BraC10g000830.1	--	BraC09g073760.1
AT1G01060	A	--	--	--
AT1G01070	A	BraC10g000810.1	--	BraC09g073770.1
AT1G01080	A	BraC10g000770.1	--	--
AT1G01090	A	BraC10g000760.1	--	BraC09g073790.1
AT1G01100	A	BraC10g000750.1	--	BraC09g073800.1
AT1G01110	A	BraC10g000740.1	--	--
AT1G01120	A	BraC10g000730.1	--	BraC09g073810.1
AT1G01130	A	--	--	--
AT1G01140	A	BraC10g000720.1	--	BraC09g073820.1
AT1G01150	A	--	--	--
AT1G01160	A	BraC10g000710.1	--	BraC09g073830.1
AT1G01170	A	BraC10g000700.1	--	--
AT1G01180	A	BraC10g000690.1	--	--
AT1G01190	A	BraC10g000680.1	--	BraC09g073840.1
AT1G01200	A	BraC10g000670.1	--	--
AT1G01210	A	--	--	BraC09g073850.1
AT1G01220	A	--	--	BraC09g073860.1
AT1G01225	A	--	--	BraC09g073870.1
AT1G01230	A	BraC10g000660.1	--	BraC09g073880.1
AT1G01240	A	--	--	BraC09g073890.1
AT1G01250	A	BraC10g000650.1	--	BraC09g073900.1
AT1G01260	A	BraC10g000640.1	--	--
AT1G01280	A	BraC10g000630.1	--	BraC09g073910.1
AT1G01290	A	--	--	BraC09g073920.1
AT1G01300	A	BraC10g000620.1	--	--
AT1G01305	A	--	--	--
AT1G01310	A	BraC10g000590.1	--	BraC09g073930.1
AT1G01320	A	BraC10g000580.1	--	--
AT1G01335	A	--	--	--
AT1G01340	A	--	--	--
AT1G01350	A	BraC10g000570.1	--	--
AT1G01355	A	--	--	--
AT1G01360	A	BraC10g000560.1	--	--
AT1G01370	A	--	--	BraC09g073940.1
AT1G01380	A	--	--	BraC09g073950.1
AT1G01390	A	--	--	--
AT1G01400	A	--	--	--
AT1G01410	A	BraC10g000550.1	--	--
AT1G01420	A	BraC10g000530.1	--	--
AT1G01430	A	BraC10g000520.1	--	--
AT1G01440	A	BraC10g000500.1	--	--
AT1G01450	A	--	--	BraC09g073960.1
AT1G01453	A	BraC10g000490.1	--	--
AT1G01460	A	BraC10g000480.1	--	--
AT1G01470	A	--	BraC08g036500.1	--
AT1G01480	A	BraC10g000470.1	--	--
AT1G01490	A	BraC10g000460.1	--	BraC09g073970.1
AT1G01500	A	--	--	BraC09g073990.1
AT1G01510	A	BraC10g000450.1	--	--
AT1G01520	A	BraC10g000820.3	BraC08g036480.1	--
AT1G01530	A	--	--	--
AT1G01540	A	BraC10g000430.1	--	BraC09g074000.1
AT1G01550	A	BraC10g000420.1	--	--
AT1G01560	A	--	--	--
AT1G01570	A	BraC10g000410.1	--	--
AT1G01580	A	BraC10g000400.1	--	BraC09g074010.1
AT1G01590	A	--	--	--
AT1G01600	A	BraC10g000390.1	--	BraC09g074030.1
AT1G01610	A	BraC10g000380.1	--	BraC09g074040.1
AT1G01620	A	BraC10g000360.1	--	BraC09g074050.1
AT1G01630	A	BraC10g000350.1	--	BraC09g074060.1
AT1G01640	A	BraC10g000340.1	--	--
AT1G01650	A	BraC10g000330.1	--	BraC09g074070.1
AT1G01660	A	BraC10g000300.1	--	--
AT1G01670	A	--	--	--
AT1G01680	A	--	--	--
AT1G01690	A	BraC10g000290.1	--	--
AT1G01695	A	--	--	BraC09g074080.1
AT1G01700	A	--	--	--
AT1G01710	A	BraC10g000280.1	--	--
AT1G01715	A	--	--	--
AT1G01720	A	BraC10g000270.1	--	BraC09g073750.1
AT1G01725	A	BraC10g000260.1	--	--
AT1G01730	A	--	--	BraC09g074090.1
AT1G01740	A	BraC10g000250.1	--	--
AT1G01750	A	BraC10g000240.1	--	BraC09g074100.1
AT1G01760	A	BraC10g000230.1	--	--
AT1G01770	A	--	--	BraC09g074110.1
AT1G01780	A	BraC10g000220.1	--	BraC09g074120.1
AT1G01790	A	BraC10g000200.1	--	BraC09g074140.1
AT1G01800	A	BraC10g000190.1	--	--
AT1G01810	A	--	--	--
AT1G01820	A	--	--	BraC09g074150.1
AT1G01830	A	BraC10g000180.1	--	--
AT1G01840	A	BraC10g000170.1	--	--
AT1G01860	A	--	--	BraC09g074160.1
AT1G01880	A	--	--	BraC09g074170.1
AT1G01900	A	BraC10g000160.1	--	--
AT1G01910	A	--	--	BraC09g074180.1
AT1G01920	A	--	--	BraC09g074190.1
AT1G01930	A	--	--	BraC09g074200.1
AT1G01940	A	--	--	BraC09g074210.1
AT1G01950	A	--	--	BraC09g074220.1
AT1G01960	A	--	--	BraC09g074230.1
AT1G01970	A	BraC10g000140.1	--	--
AT1G01980	A	--	--	--
AT1G01990	A	BraC10g000130.1	--	--
AT1G02000	A	--	--	--
AT1G02010	A	--	--	BraC09g074240.1
AT1G02020	A	--	--	--
AT1G02030	A	--	--	--
AT1G02040	A	BraC10g000080.1	--	BraC09g074250.1
AT1G02050	A	--	--	--
AT1G02060	A	--	--	--
AT1G02065	A	BraC10g000090.1	--	BraC09g074270.1
AT1G02067	A	--	--	--
AT1G02070	A	--	--	BraC09g074280.1
AT1G02080	A	BraC10g000110.1	--	BraC09g074290.1
AT1G02090	A	BraC10g000070.1	--	BraC09g074310.1
AT1G02100	A	--	--	BraC09g074320.1
AT1G02110	A	--	--	--
AT1G02120	A	BraC10g000060.1	--	--
AT1G02130	A	--	--	BraC09g074330.1
AT1G02140	A	BraC10g000050.1	--	--
AT1G02145	A	BraC10g000040.1	--	BraC09g074340.1
AT1G02150	A	BraC10g000030.1	--	--
AT1G02160	A	BraC10g000020.1	--	--
AT1G02170	A	--	--	--
AT1G02180	A	BraC10g000010.1	--	--
AT1G02190	A	--	--	BraC09g074350.1
AT1G02205	A	--	--	--
AT1G02210	A	--	--	--
AT1G02220	A	BraC10g000970.1	--	--
AT1G02230	A	--	--	--
AT1G02250	A	--	--	--
AT1G02260	A	BraC10g000920.1	--	BraC09g073740.1
AT1G02270	A	BraC10g001010.1	--	BraC09g073400.1
AT1G02280	A	BraC10g001030.1	--	BraC09g073720.1
AT1G02290	A	--	--	--
AT1G02300	A	--	BraC08g036450.1	--
AT1G02305	A	--	--	--
AT1G02310	A	BraC10g001040.1	--	--
AT1G02320	A	--	--	--
AT1G02330	A	BraC10g001050.1	--	--
AT1G02335	A	BraC10g001060.1	--	--
AT1G02340	A	BraC10g001070.1	--	BraC09g073700.1
AT1G02350	A	--	--	--
AT1G02360	A	BraC10g001130.1	--	--
AT1G02370	A	BraC10g001160.1	--	--
AT1G02380	A	BraC10g001170.1	--	BraC09g073660.1
AT1G02390	A	BraC10g001180.1	--	--
AT1G02400	A	BraC10g001190.1	BraC08g036430.1	--
AT1G02405	A	--	--	--
AT1G02410	A	BraC10g001200.1	BraC08g036420.1	BraC09g073600.1
AT1G02420	A	--	BraC08g036410.1	--
AT1G02430	A	--	--	BraC09g073590.1
AT1G02440	A	--	--	--
AT1G02450	A	BraC10g001240.1	--	BraC09g073580.1
AT1G02460	A	BraC10g001250.1	--	BraC09g073570.1
AT1G02470	A	BraC10g001260.1	--	BraC09g073560.1
AT1G02475	A	--	--	--
AT1G02490	A	--	--	--
AT1G02500	A	--	--	--
AT1G02510	A	--	--	--
AT1G02520	A	BraC10g001290.1	BraC08g036400.1	--
AT1G02530	A	--	--	--
AT1G02540	A	--	--	--
AT1G02550	A	--	--	--
AT1G02560	A	BraC10g001300.1	BraC08g036390.2	--
AT1G02570	A	BraC10g001310.1	--	--
AT1G02575	A	--	--	--
AT1G02580	A	BraC10g001320.1	--	BraC09g073520.1
AT1G02590	A	--	--	--
AT1G02610	A	BraC10g001330.1	BraC08g036380.1	--
AT1G02620	A	--	--	--
AT1G02630	A	--	BraC08g036370.1	--
AT1G02640	A	BraC10g001340.1	--	--
AT1G02650	A	--	--	--
AT1G02660	A	--	BraC08g036360.1	BraC09g073510.1
AT1G02670	A	--	--	--
AT1G02680	A	BraC10g001350.1	BraC08g036350.1	--
AT1G02690	A	BraC10g001380.1	--	--
AT1G02700	A	--	--	--
AT1G02705	A	--	BraC08g036340.1	--
AT1G02710	A	--	--	--
AT1G02720	A	--	--	BraC09g073500.1
AT1G02730	A	BraC10g001390.1	--	--
AT1G02740	A	--	--	BraC09g073490.1
AT1G02750	A	BraC10g001400.1	--	BraC09g073480.1
AT1G02770	A	--	BraC08g036020.1	--
AT1G02780	A	BraC10g001410.1	BraC08g036330.1	BraC09g073470.1
AT1G02790	A	BraC10g001420.1	BraC08g036320.1	BraC09g073460.1
AT1G02800	A	--	--	BraC09g073450.1
AT1G02810	A	BraC10g001430.1	BraC08g036310.1	--
AT1G02813	A	--	--	BraC09g073440.1
AT1G02816	A	--	--	--
AT1G02820	A	BraC10g001440.1	--	--
AT1G02830	A	BraC10g001450.1	--	BraC09g073430.1
AT1G02840	A	--	--	--
AT1G02850	A	BraC10g001460.1	--	--
AT1G02860	A	BraC10g001480.1	--	--
AT1G02870	A	BraC10g001490.1	--	--
AT1G02880	A	--	BraC08g036300.1	--
AT1G02890	A	BraC10g001510.1	--	BraC09g073390.1
AT1G02900	A	BraC10g001520.1	BraC08g036290.1	--
AT1G02910	A	--	BraC08g036280.1	--
AT1G02920	A	BraC10g001530.1	BraC08g036270.1	BraC09g073380.1
AT1G02930	A	--	--	--
AT1G02940	A	--	--	--
AT1G02950	A	--	--	--
AT1G02960	A	--	BraC08g036260.1	--
AT1G02965	A	--	--	--
AT1G02970	A	--	BraC08g036250.1	BraC09g073370.1
AT1G02980	A	BraC10g001570.1	--	BraC09g073360.1
AT1G02990	A	--	--	BraC09g073330.1
AT1G03000	A	BraC10g001580.1	--	BraC09g073270.1
AT1G03010	A	BraC10g001590.1	--	BraC09g073320.1
AT1G03020	A	BraC10g001600.1	--	BraC09g073250.1
AT1G03030	A	BraC10g001610.1	--	--
AT1G03040	A	BraC10g001620.1	--	--
AT1G03050	A	BraC10g001640.1	BraC08g036240.1	BraC09g073230.1
AT1G03055	A	--	--	BraC09g073220.1
AT1G03060	A	BraC10g001650.1	--	BraC09g073210.1
AT1G03070	A	BraC10g001680.1	--	--
AT1G03080	A	BraC10g001690.1	--	BraC09g073200.1
AT1G03090	A	--	--	BraC09g073190.1
AT1G03100	A	BraC10g001710.1	--	--
AT1G03103	A	--	--	--
AT1G03106	A	--	--	--
AT1G03110	A	BraC10g001720.1	--	BraC09g072810.1
AT1G03120	A	BraC10g001730.1	--	--
AT1G03130	A	--	--	--
AT1G03140	A	--	BraC08g036230.1	BraC09g073180.1
AT1G03150	A	BraC10g001750.1	BraC08g036220.1	--
AT1G03160	A	--	BraC08g036210.1	--
AT1G03165	A	--	--	--
AT1G03170	A	BraC10g001760.1	BraC08g036200.1	--
AT1G03180	A	--	--	--
AT1G03190	A	--	BraC08g036190.1	--
AT1G03200	A	--	--	--
AT1G03210	A	BraC10g001770.1	--	--
AT1G03220	A	--	BraC08g036170.1	BraC09g073170.1
AT1G03230	A	--	--	--
AT1G03240	A	--	--	--
AT1G03250	A	BraC10g001780.1	--	--
AT1G03260	A	--	--	BraC09g073160.1
AT1G03270	A	--	--	BraC09g073150.1
AT1G03280	A	BraC10g001840.1	--	--
AT1G03290	A	BraC10g001850.1	--	--
AT1G03300	A	--	--	--
AT1G03310	A	BraC10g001860.1	BraC08g036160.1	--
AT1G03320	A	BraC10g001870.1	--	--
AT1G03325	A	--	--	--
AT1G03330	A	BraC10g001880.1	BraC08g036150.1	--
AT1G03340	A	BraC10g001890.1	--	--
AT1G03350	A	BraC10g001900.1	BraC08g036140.1	--
AT1G03360	A	BraC10g001910.1	BraC08g036130.1	--
AT1G03365	A	BraC10g001920.1	--	--
AT1G03370	A	--	--	--
AT1G03380	A	BraC10g002000.1	--	--
AT1G03390	A	BraC10g002010.1	--	--
AT1G03395	A	--	--	--
AT1G03400	A	BraC10g002020.1	--	--
AT1G03410	A	--	--	--
AT1G03430	A	BraC10g002040.1	--	--
AT1G03440	A	BraC10g002050.1	BraC08g036120.1	--
AT1G03445	A	--	--	--
AT1G03457	A	BraC10g002060.1	--	--
AT1G03470	A	BraC10g002070.1	--	BraC09g073140.1
AT1G03475	A	BraC10g002080.1	--	BraC09g073130.1
AT1G03490	A	BraC10g002490.1	--	--
AT1G03495	A	--	--	--
AT1G03510	A	--	--	--
AT1G03520	A	BraC10g002150.1	--	--
AT1G03530	A	BraC10g002160.1	BraC08g036100.1	--
AT1G03540	A	BraC10g002180.1	BraC08g036090.1	--
AT1G03550	A	BraC10g002170.1	BraC08g036080.1	BraC09g073120.1
AT1G03560	A	--	--	--
AT1G03590	A	BraC10g002190.1	BraC08g036070.1	--
AT1G03600	A	BraC10g002200.1	BraC08g036060.1	--
AT1G03610	A	BraC10g002210.1	BraC08g036050.1	--
AT1G03620	A	BraC10g002220.1	BraC08g036040.1	--
AT1G03630	A	BraC10g002230.1	BraC08g036030.1	--
AT1G03650	A	--	--	BraC09g073110.1
AT1G03660	A	--	--	--
AT1G03670	A	BraC10g002240.1	--	--
AT1G03680	A	--	--	BraC09g073090.1
AT1G03687	A	--	--	BraC09g073080.1
AT1G03700	A	BraC10g002260.1	--	--
AT1G03710	A	BraC10g002270.1	--	--
AT1G03720	A	BraC10g002300.1	--	--
AT1G03730	A	--	--	BraC09g073070.1
AT1G03740	A	BraC10g002310.1	--	--
AT1G03750	A	--	--	BraC09g073060.1
AT1G03760	A	BraC10g002320.1	--	--
AT1G03770	A	BraC10g002330.1	--	--
AT1G03780	A	BraC10g002340.1	--	BraC09g073040.1
AT1G03790	A	BraC10g002350.1	BraC08g036010.1	--
AT1G03800	A	BraC10g002360.1	--	--
AT1G03810	A	BraC10g002370.1	--	--
AT1G03820	A	BraC10g002380.1	BraC08g036000.1	--
AT1G03830	A	--	BraC08g035990.1	--
AT1G03840	A	BraC10g002400.1	--	BraC09g073030.1
AT1G03850	A	BraC10g002410.1	--	BraC09g073020.1
AT1G03860	A	BraC10g002420.1	BraC08g035980.1	BraC09g073010.1
AT1G03870	A	BraC10g002430.1	--	--
AT1G03880	A	BraC10g002440.1	--	--
AT1G03890	A	--	--	--
AT1G03900	A	BraC10g002460.1	BraC08g035960.1	--
AT1G03905	A	--	BraC08g035950.1	--
AT1G03910	A	BraC10g002470.1	--	BraC09g072970.1
AT1G03920	A	BraC10g002480.1	--	--
AT1G03930	A	--	--	BraC09g072960.1
AT1G03940	A	--	BraC08g035940.1	--
AT1G03950	A	BraC10g002510.1	--	--
AT1G03960	A	--	BraC08g035920.1	--
AT1G03970	A	BraC10g002520.1	--	--
AT1G03980	A	--	--	BraC09g072950.1
AT1G03982	A	BraC10g002530.1	--	BraC09g072940.1
AT1G03990	A	BraC10g002540.1	--	--
AT1G04000	A	BraC10g002550.1	--	BraC09g072930.1
AT1G04010	A	BraC10g002560.1	--	BraC09g072920.1
AT1G04020	A	--	--	BraC09g072910.1
AT1G04030	A	--	--	--
AT1G04040	A	--	BraC08g035910.1	BraC09g072900.1
AT1G04050	A	--	--	--
AT1G04070	A	BraC10g002570.1	--	--
AT1G04080	A	BraC10g002580.1	BraC08g035900.1	BraC09g072740.1
AT1G04090	A	BraC10g002590.1	--	--
AT1G04100	A	BraC10g002600.1	--	--
AT1G04105	A	--	--	--
AT1G04110	A	BraC10g002610.1	--	--
AT1G04120	A	BraC10g002620.1	--	--
AT1G04130	A	--	--	BraC09g072880.1
AT1G04140	A	--	BraC08g035890.2	BraC09g072870.1
AT1G04150	A	--	--	BraC09g072860.1
AT1G04160	A	--	--	BraC09g072840.1
AT1G04170	A	BraC10g002630.1	BraC08g035880.1	BraC09g072830.1
AT1G04180	A	BraC10g002640.1	--	BraC09g072820.1
AT1G04190	A	--	--	--
AT1G04200	A	--	BraC08g035870.1	--
AT1G04210	A	BraC10g002650.1	--	BraC09g072800.1
AT1G04220	A	BraC10g002660.1	BraC08g035860.1	--
AT1G04230	A	--	--	--
AT1G04240	A	BraC10g002670.1	BraC08g035850.1	BraC09g072780.1
AT1G04250	A	--	--	--
AT1G04260	A	--	BraC08g035840.1	--
AT1G04270	A	BraC10g002700.1	--	BraC09g072760.1
AT1G04280	A	BraC10g002710.1	--	--
AT1G04290	A	BraC10g002720.1	BraC08g035820.1	--
AT1G04300	A	BraC10g002730.1	BraC08g035810.1	BraC09g072750.1
AT1G04310	A	BraC10g002740.1	--	--
AT1G04330	A	BraC10g002750.1	--	--
AT1G04340	A	BraC10g002760.1	BraC08g035800.1	--
AT1G04350	A	BraC10g002770.1	--	BraC09g072730.1
AT1G04360	A	BraC10g002800.1	--	BraC09g072720.1
AT1G04370	A	BraC10g002820.1	--	BraC09g072710.1
AT1G04380	A	BraC10g002830.1	BraC08g035780.1	--
AT1G04390	A	BraC10g002840.1	--	--
AT1G04400	A	BraC10g002850.1	BraC08g035770.2	--
AT1G04410	A	BraC10g002860.1	BraC08g035760.1	--
AT1G04420	A	BraC10g002870.1	--	--
AT1G04430	A	BraC10g002880.1	BraC08g035750.1	--
AT1G04440	A	BraC10g002890.1	--	--
AT1G04445	A	--	BraC08g035740.1	BraC09g072680.1
AT1G04450	A	--	BraC08g035730.1	BraC09g072670.1
AT1G04455	A	--	--	--
AT1G04470	A	BraC10g002900.1	--	BraC09g072660.1
AT1G04480	A	BraC10g002910.1	BraC08g035720.1	BraC09g072650.1
AT1G04490	A	BraC10g002920.1	--	--
AT1G04500	A	BraC10g002940.1	BraC08g035710.1	--
AT1G04510	A	BraC10g002950.1	BraC08g035700.1	--
AT1G04520	A	BraC10g002960.1	--	--
AT1G04530	A	BraC10g002970.2	--	--
AT1G04540	A	BraC10g002990.1	--	BraC09g072630.1
AT1G04550	A	BraC10g003010.1	--	BraC09g072620.1
AT1G04555	A	BraC10g003020.1	--	--
AT1G04560	A	BraC10g003030.1	--	BraC09g072610.1
AT1G04570	A	BraC10g003040.1	--	--
AT1G04580	A	BraC10g003050.1	--	--
AT1G04590	A	BraC10g003060.1	--	BraC09g072600.1
AT1G04600	A	--	BraC08g035680.1	--
AT1G04610	A	BraC10g003090.1	--	BraC09g072590.1
AT1G04620	A	BraC10g003100.1	--	--
AT1G04625	A	--	--	--
AT1G04630	A	BraC10g003110.1	BraC08g035660.1	BraC09g072580.1
AT1G04635	A	--	--	--
AT1G04640	A	BraC10g003120.1	BraC08g035630.1	--
AT1G04645	A	--	BraC08g035620.1	BraC09g072570.1
AT1G04650	A	BraC10g003130.1	BraC08g035600.1	--
AT1G04660	A	--	BraC08g035590.1	BraC09g072560.1
AT1G04670	A	BraC10g003160.1	--	BraC09g072550.1
AT1G04680	A	BraC10g003170.1	BraC08g035580.1	BraC09g072540.2
AT1G04690	A	BraC10g003190.1	BraC08g035570.1	--
AT1G04700	A	BraC10g003200.1	--	--
AT1G04710	A	--	BraC08g035550.1	--
AT1G04730	A	BraC10g003210.1	BraC08g035540.1	--
AT1G04750	A	BraC10g003220.1	BraC08g035530.1	BraC09g072530.1
AT1G04760	A	--	--	--
AT1G04770	A	BraC10g003230.1	BraC08g035520.1	--
AT1G04778	A	--	--	--
AT1G04780	A	BraC10g003250.1	BraC08g035510.1	--
AT1G04790	A	BraC10g003260.1	--	--
AT1G04800	A	--	--	--
AT1G04810	A	--	--	--
AT1G04820	A	--	--	--
AT1G04830	A	BraC10g003280.1	--	--
AT1G04840	A	BraC10g003390.1	--	--
AT1G04850	A	BraC10g003300.1	BraC08g035500.2	--
AT1G04860	A	--	BraC08g035490.1	BraC09g072520.1
AT1G04870	A	--	--	--
AT1G04880	A	BraC10g003400.1	BraC08g035480.1	BraC09g072510.1
AT1G04890	A	BraC10g003410.1	--	--
AT1G04895	A	--	--	--
AT1G04900	A	BraC10g003420.1	--	--
AT1G04910	A	BraC10g003430.1	--	--
AT1G04920	A	BraC10g003440.1	--	--
AT1G04930	A	BraC10g003450.1	--	--
AT1G04945	A	--	--	--
AT1G04940	A	BraC10g003460.1	BraC08g035450.1	--
AT1G04950	A	BraC10g003470.1	BraC08g035440.1	--
AT1G04960	A	BraC10g003480.1	--	--
AT1G04970	A	BraC10g003500.1	--	--
AT1G04980	A	BraC10g003560.1	--	--
AT1G04985	A	--	BraC08g035430.1	--
AT1G04990	A	BraC10g003570.1	--	--
AT1G05000	A	BraC10g003600.1	--	--
AT1G05005	A	--	--	--
AT1G05010	A	BraC10g004580.1	--	--
AT1G05020	A	BraC10g003620.1	BraC08g035420.1	--
AT1G05030	A	--	--	--
AT1G05035	A	--	--	--
AT1G05040	A	BraC10g003640.1	--	--
AT1G05055	A	--	BraC08g035400.1	--
AT1G05060	A	--	--	--
AT1G05065	A	BraC10g003660.1	--	BraC09g072480.1
AT1G05070	A	BraC10g003670.1	--	--
AT1G05080	A	BraC10g003340.1	--	--
AT1G05085	A	--	--	--
AT1G05087	A	--	--	--
AT1G05090	A	BraC10g003680.1	BraC08g035390.1	--
AT1G05100	A	BraC10g003690.1	--	--
AT1G05120	A	BraC10g003740.1	BraC08g035380.1	--
AT1G05136	A	--	--	--
AT1G05140	A	BraC10g003730.1	--	--
AT1G05150	A	BraC10g003750.1	--	--
AT1G05160	A	BraC10g003760.1	--	--
AT1G05170	A	BraC10g003770.1	--	--
AT1G05180	A	BraC10g003790.1	BraC08g035370.1	BraC09g072450.1
AT1G05190	A	BraC10g003800.1	--	BraC09g072440.1
AT1G05200	A	BraC10g003810.1	--	BraC09g072430.1
AT1G05205	A	BraC10g003820.1	--	BraC09g072420.1
AT1G05210	A	BraC10g003830.1	BraC08g035360.1	--
AT1G05220	A	--	--	--
AT1G05230	A	BraC10g003840.1	--	BraC09g072410.1
AT1G05240	A	BraC10g003850.1	BraC08g035340.1	BraC09g072370.1
AT1G05250	A	--	--	--
AT1G05260	A	--	--	--
AT1G05270	A	BraC10g003910.1	BraC08g035330.1	BraC09g072360.1
AT1G05280	A	BraC10g003940.1	BraC08g035310.1	BraC09g072350.1
AT1G05290	A	BraC10g003980.1	--	BraC09g072340.1
AT1G05291	A	BraC10g004010.1	--	--
AT1G05300	A	BraC10g004070.1	--	--
AT1G05310	A	BraC10g004090.1	--	BraC09g072320.1
AT1G05320	A	BraC10g004100.1	--	BraC09g072310.1
AT1G05330	A	BraC10g004110.1	--	--
AT1G05340	A	BraC10g004120.1	--	--
AT1G05350	A	BraC10g004130.1	--	BraC09g072300.1
AT1G05360	A	--	--	BraC09g072290.1
AT1G05370	A	BraC10g004160.1	--	BraC09g072280.1
AT1G05380	A	BraC10g004180.1	--	--
AT1G05385	A	BraC10g004190.1	--	--
AT1G05400	A	--	--	--
AT1G05410	A	BraC10g004220.1	--	--
AT1G05420	A	BraC10g004210.1	--	BraC09g072270.1
AT1G05430	A	BraC10g004230.1	--	--
AT1G05440	A	BraC10g004240.1	--	--
AT1G05450	A	BraC10g004260.1	--	--
AT1G05460	A	BraC10g004270.1	--	--
AT1G05470	A	BraC10g004280.1	BraC08g035300.1	--
AT1G05490	A	BraC10g004300.1	--	--
AT1G05500	A	BraC10g004310.1	BraC08g035290.1	--
AT1G05510	A	BraC10g004320.1	--	--
AT1G05520	A	--	BraC08g035280.1	--
AT1G05530	A	--	--	--
AT1G05540	A	BraC10g004330.1	BraC08g035260.1	--
AT1G05550	A	--	--	--
AT1G05560	A	BraC10g004340.1	--	--
AT1G05570	A	BraC10g004350.1	--	--
AT1G05575	A	BraC10g004360.1	--	--
AT1G05577	A	--	--	BraC09g072260.1
AT1G05580	A	BraC10g004390.1	--	--
AT1G05590	A	--	--	BraC09g072250.2
AT1G05600	A	BraC10g004410.1	--	--
AT1G05610	A	BraC10g004420.1	--	--
AT1G05615	A	--	--	--
AT1G05620	A	--	BraC08g035250.1	BraC09g072230.1
AT1G05630	A	--	BraC08g035240.1	BraC09g072190.1
AT1G05640	A	--	BraC08g035230.1	--
AT1G05650	A	BraC10g004450.1	BraC08g035220.1	--
AT1G05660	A	--	--	--
AT1G05670	A	BraC10g004460.1	--	--
AT1G05675	A	BraC10g004470.1	BraC08g035210.1	--
AT1G05680	A	--	--	--
AT1G05690	A	--	BraC08g035200.1	--
AT1G05700	A	BraC10g004480.1	BraC08g035460.1	--
AT1G05710	A	BraC10g004490.1	--	--
AT1G05720	A	--	BraC08g035180.1	BraC09g072180.1
AT1G05730	A	--	--	BraC09g072170.1
AT1G05740	A	--	--	--
AT1G05750	A	--	BraC08g035170.1	--
AT1G05760	A	BraC10g004500.1	--	--
AT1G05770	A	--	--	--
AT1G05780	A	--	--	--
AT1G05783	A	--	--	--
AT1G05785	A	--	--	--
AT1G05790	A	BraC10g004510.1	BraC08g035160.1	--
AT1G05800	A	BraC10g004520.1	--	--
AT1G05805	A	BraC10g004530.1	--	--
AT1G05810	A	--	--	BraC09g072160.1
AT1G05820	A	--	BraC08g035150.1	--
AT1G05830	A	--	--	BraC09g072150.1
AT1G05835	A	--	BraC08g035140.1	--
AT1G05840	A	--	--	BraC09g072140.1
AT1G05850	A	BraC10g004540.1	BraC08g035130.1	--
AT1G05860	A	BraC10g004550.1	BraC08g035120.1	--
AT1G05870	A	BraC10g004560.1	--	BraC09g072130.1
AT1G05880	A	BraC10g004600.1	BraC08g035110.1	--
AT1G05890	A	--	--	--
AT1G05894	A	--	BraC08g035100.1	--
AT1G05900	A	--	--	BraC09g072120.1
AT1G05910	A	BraC10g004610.1	--	BraC09g072110.1
AT1G05920	A	BraC10g004620.1	--	BraC09g072240.1
AT1G05930	A	--	--	--
AT1G05940	A	--	--	--
AT1G05950	A	--	--	BraC09g072080.1
AT1G05960	A	BraC10g004630.1	BraC08g035090.1	BraC09g072070.1
AT1G05970	A	BraC10g004640.1	--	--
AT1G05990	A	--	BraC08g035080.1	BraC09g072060.1
AT1G06000	A	--	--	--
AT1G06010	A	--	BraC08g035070.1	BraC09g072050.1
AT1G06020	A	BraC10g004650.1	BraC08g035060.1	--
AT1G06030	A	--	--	--
AT1G06040	A	BraC10g004660.1	BraC08g035050.1	BraC09g072040.1
AT1G06045	A	--	--	--
AT1G06050	A	BraC10g004670.1	--	--
AT1G06060	A	BraC10g004680.1	BraC08g035040.1	--
AT1G06070	A	BraC10g004690.1	BraC08g035030.1	--
AT1G06080	A	BraC10g004700.1	BraC08g035020.1	BraC09g072010.1
AT1G06090	A	--	--	--
AT1G06100	A	--	--	--
AT1G06110	A	BraC10g004720.1	BraC08g035010.1	--
AT1G06120	A	--	--	--
AT1G06130	A	--	--	BraC09g072000.1
AT1G06135	A	BraC10g004750.1	--	BraC09g071990.1
AT1G06137	A	--	--	--
AT1G06140	A	BraC10g004760.1	--	BraC09g071980.1
AT1G06143	A	--	--	--
AT1G06150	A	--	--	--
AT1G06148	A	--	--	--
AT1G06160	A	BraC10g004800.1	--	BraC09g071970.1
AT1G06170	A	BraC10g004880.1	--	BraC09g071960.1
AT1G06180	A	BraC10g004890.1	--	--
AT1G06190	A	BraC10g004910.1	--	--
AT1G06200	A	BraC10g004920.1	BraC08g035000.1	--
AT1G06210	A	BraC10g004930.1	BraC08g034990.1	BraC09g071950.1
AT1G06220	A	--	BraC08g034980.1	--
AT1G06225	A	BraC10g004940.1	--	--
AT1G06230	A	BraC10g004960.1	BraC08g034970.1	BraC09g071940.1
AT1G06240	A	--	BraC08g034960.1	--
AT1G06250	A	BraC10g004970.1	BraC08g034950.1	--
AT1G06260	A	BraC10g004980.1	BraC08g034940.1	--
AT1G06270	A	BraC10g004990.1	--	--
AT1G06280	A	--	BraC08g034930.1	BraC09g071930.1
AT1G06290	A	BraC10g005040.1	--	--
AT1G06310	A	--	--	--
AT1G06320	A	--	BraC08g034920.1	BraC09g071920.1
AT1G06330	A	--	--	BraC09g071910.1
AT1G06340	A	--	--	--
AT1G06350	A	BraC10g005080.1	BraC08g034900.1	--
AT1G06360	A	--	--	--
AT1G06380	A	--	--	BraC09g071900.1
AT1G06390	A	--	--	--
AT1G06400	A	--	--	BraC09g071890.1
AT1G06410	A	BraC10g005090.1	BraC08g034890.1	--
AT1G06420	A	BraC10g005100.1	--	--
AT1G06430	A	BraC10g005110.1	BraC08g034880.1	--
AT1G06440	A	BraC10g005140.1	--	--
AT1G06450	A	--	--	BraC09g071870.1
AT1G06460	A	BraC10g005150.1	BraC08g034870.1	--
AT1G06470	A	BraC10g005160.1	BraC08g034860.1	--
AT1G06475	A	BraC10g005170.1	--	--
AT1G06490	A	BraC10g005190.1	--	BraC09g071850.1
AT1G06500	A	--	--	--
AT1G06515	A	--	--	BraC09g071840.1
AT1G06510	A	--	--	--
AT1G06520	A	BraC10g005200.1	--	--
AT1G06530	A	BraC10g005210.1	--	--
AT1G06540	A	BraC10g005220.1	--	--
AT1G06550	A	--	BraC08g034850.1	--
AT1G06560	A	BraC10g005230.1	BraC08g034840.1	--
AT1G06570	A	BraC10g005240.1	--	BraC09g071830.1
AT1G06580	A	--	--	BraC09g071820.1
AT1G06590	A	BraC10g005250.1	--	BraC09g071810.1
AT1G06620	A	BraC10g005260.1	--	BraC09g071750.1
AT1G06630	A	--	--	--
AT1G06640	A	--	--	--
AT1G06645	A	--	--	--
AT1G06650	A	--	--	--
AT1G06660	A	BraC10g005280.1	BraC08g034830.1	--
AT1G06670	A	--	--	--
AT1G06680	A	BraC10g005290.1	BraC08g034820.1	BraC09g071740.1
AT1G06690	A	--	BraC08g034810.1	--
AT1G06700	A	BraC10g005300.1	--	--
AT1G06710	A	BraC10g005310.1	--	--
AT1G06720	A	BraC10g005320.1	--	BraC09g071730.1
AT1G06730	A	BraC10g005330.1	--	--
AT1G06740	A	BraC10g005130.1	--	BraC09g071720.1
AT1G06750	A	--	--	BraC09g071710.1
AT1G06760	A	BraC10g005340.1	--	--
AT1G06770	A	BraC10g005350.1	--	--
AT1G06780	A	BraC10g005380.1	--	BraC09g071700.1
AT1G06790	A	--	BraC08g034800.1	BraC09g071690.1
AT1G06800	A	BraC10g005400.1	--	--
AT1G06810	A	--	--	--
AT1G06820	A	--	--	BraC09g071680.1
AT1G06830	A	BraC10g005410.1	--	BraC09g071670.1
AT1G06840	A	BraC10g005420.1	--	--
AT1G06850	A	--	BraC08g034790.1	BraC09g071660.1
AT1G06870	A	BraC10g005430.1	--	BraC09g071650.1
AT1G06890	A	BraC10g005440.1	BraC08g034780.1	BraC09g071640.1
AT1G06900	A	BraC10g005450.1	BraC08g034770.1	BraC09g071630.1
AT1G06910	A	--	--	BraC09g071620.1
AT1G06920	A	--	--	BraC09g071610.1
AT1G06923	A	--	--	BraC09g071600.1
AT1G06925	A	--	--	--
AT1G06930	A	BraC10g005460.1	--	BraC09g071590.1
AT1G06950	A	BraC10g005470.1	BraC08g034760.1	--
AT1G06960	A	--	--	--
AT1G06970	A	--	BraC08g034750.1	BraC09g071580.1
AT1G06980	A	BraC10g005490.1	BraC08g034740.1	BraC09g071570.1
AT1G06990	A	BraC10g005520.1	--	BraC09g071560.1
AT1G07000	A	BraC10g005540.1	--	--
AT1G07010	A	BraC10g005550.1	--	--
AT1G07020	A	--	--	--
AT1G07025	A	BraC10g005560.1	--	--
AT1G07030	A	--	--	--
AT1G07040	A	BraC10g005570.1	--	--
AT1G07050	A	BraC10g005580.1	BraC08g034730.1	--
AT1G07060	A	BraC10g005590.1	--	--
AT1G07070	A	--	--	--
AT1G07080	A	BraC10g005600.1	BraC08g034720.1	BraC09g071550.1
AT1G07090	A	BraC10g005610.1	--	BraC09g071540.1
AT1G07110	A	BraC10g005620.1	BraC08g034710.1	BraC09g071530.1
AT1G07120	A	--	BraC08g034700.1	--
AT1G07130	A	--	BraC08g034680.1	--
AT1G07135	A	--	BraC08g034660.1	BraC09g071520.1
AT1G07140	A	BraC10g005660.1	BraC08g034650.1	BraC09g071510.1
AT1G07150	A	BraC10g005700.1	--	--
AT1G07160	A	BraC10g005730.1	--	--
AT1G07170	A	BraC10g005740.1	--	--
AT1G07175	A	BraC10g005750.1	BraC08g034640.1	--
AT1G07180	A	BraC10g005760.1	BraC08g034630.1	--
AT1G07190	A	--	--	--
AT1G07200	A	BraC10g005770.1	--	BraC09g071500.1
AT1G07210	A	--	--	BraC09g071490.1
AT1G07220	A	BraC10g005790.1	--	BraC09g071480.1
AT1G07230	A	BraC10g005800.1	--	--
AT1G07240	A	BraC10g005820.1	--	BraC09g071470.1
AT1G07250	A	--	--	--
AT1G07260	A	--	--	--
AT1G07270	A	BraC10g005840.1	--	--
AT1G07280	A	BraC10g005850.2	--	BraC09g071420.1
AT1G07290	A	BraC10g005860.1	--	BraC09g071410.1
AT1G07300	A	BraC10g005870.1	--	BraC09g071400.1
AT1G07310	A	BraC10g005880.1	--	BraC09g071390.1
AT1G07320	A	BraC10g005890.1	--	--
AT1G07330	A	--	BraC08g034620.1	--
AT1G07340	A	BraC10g005930.1	BraC08g034610.1	--
AT1G07350	A	BraC10g005940.1	--	--
AT1G07360	A	--	BraC08g034600.1	--
AT1G07370	A	--	--	BraC09g071380.1
AT1G07380	A	--	BraC08g034590.1	--
AT1G07390	A	--	--	BraC09g071370.1
AT1G07400	A	--	--	--
AT1G07410	A	BraC10g005950.1	--	BraC09g071340.1
AT1G07420	A	BraC10g005960.1	BraC08g034580.1	BraC09g071330.1
AT1G07430	A	BraC10g005970.1	--	BraC09g071320.1
AT1G07440	A	BraC10g005980.1	BraC08g034560.1	BraC09g071310.1
AT1G07450	A	--	--	--
AT1G07460	A	--	BraC08g034570.1	BraC09g071300.1
AT1G07470	A	--	BraC08g034550.1	BraC09g071290.1
AT1G07473	A	BraC10g005990.1	BraC08g034540.1	--
AT1G07476	A	--	--	--
AT1G07480	A	BraC10g006000.1	--	--
AT1G07485	A	--	--	--
AT1G07490	A	BraC10g006010.1	BraC08g034530.1	BraC09g071280.1
AT1G07510	A	--	--	BraC09g071270.1
AT1G07500	A	BraC10g006020.1	BraC08g034520.1	--
AT1G07520	A	BraC10g006030.1	BraC08g034510.1	BraC09g071250.1
AT1G07530	A	--	--	--
AT1G07540	A	BraC10g006040.1	BraC08g034500.1	--
AT1G07550	A	BraC10g006110.1	BraC08g034480.1	BraC09g071200.1
AT1G07560	A	--	--	--
AT1G07570	A	--	--	--
AT1G07590	A	--	--	BraC09g071190.1
AT1G07600	A	--	--	--
AT1G07610	A	BraC10g006130.1	--	--
AT1G07615	A	--	BraC08g034470.1	BraC09g071180.1
AT1G07620	A	BraC10g006140.1	BraC08g034460.1	--
AT1G07630	A	BraC10g006150.1	BraC08g034450.1	--
AT1G07640	A	--	BraC08g034440.1	BraC09g071170.1
AT1G07650	A	BraC06g004810.1	--	--
AT1G07645	A	BraC06g004820.1	--	BraC09g071160.1
AT1G07660	A	--	--	--
AT1G07670	A	BraC06g004830.1	--	BraC09g071220.1
AT1G07680	A	--	--	--
AT1G07690	A	--	--	--
AT1G07700	A	--	--	--
AT1G07705	A	BraC06g004920.1	BraC08g034340.1	--
AT1G07710	A	BraC06g004910.1	--	--
AT1G07720	A	BraC06g004900.1	BraC08g034350.1	--
AT1G07725	A	BraC06g004890.1	--	--
AT1G07740	A	--	BraC08g034380.1	--
AT1G07730	A	BraC06g004880.1	BraC08g034370.1	--
AT1G07745	A	--	BraC08g034390.1	--
AT1G07747	A	--	BraC08g034400.1	--
AT1G07750	A	BraC06g004850.1	BraC08g034420.1	BraC09g071130.1
AT1G07770	A	BraC06g004840.1	BraC08g034430.1	BraC09g071140.1
AT1G07780	A	--	--	--
AT1G07790	A	--	--	--
AT1G07795	A	--	--	BraC09g071150.1
AT1G07810	A	--	--	BraC09g071110.1
AT1G07820	A	--	--	BraC09g071100.1
AT1G07830	A	BraC06g004930.2	--	BraC09g071090.1
AT1G07840	A	BraC06g004950.1	--	--
AT1G07850	A	BraC06g004960.1	--	--
AT1G07870	A	--	--	--
AT1G07860	A	BraC06g004970.1	BraC08g034330.1	BraC09g071080.1
AT1G07880	A	--	--	BraC09g071070.1
AT1G07885	A	--	--	--
AT1G07890	A	BraC06g004980.1	BraC08g034310.1	BraC09g071060.1
AT1G07900	A	--	--	BraC09g071050.1
AT1G07902	A	--	--	--
AT1G07901	A	--	--	--
AT1G07910	A	BraC06g005000.1	--	BraC09g071040.1
AT1G07920	A	BraC06g005040.1	BraC08g034300.1	BraC09g071020.1
AT1G07930	A	--	--	--
AT1G07940	A	--	--	--
AT1G07950	A	--	--	--
AT1G07960	A	BraC06g005020.1	--	--
AT1G07970	A	BraC06g005010.1	--	--
AT1G07980	A	BraC06g005050.1	--	BraC09g071010.1
AT1G07985	A	BraC06g005060.1	BraC08g034290.1	--
AT1G07990	A	BraC06g005070.1	BraC08g034280.1	BraC09g071000.1
AT1G08000	A	--	BraC08g034270.1	BraC09g070990.1
AT1G08005	A	--	--	--
AT1G08010	A	--	--	--
AT1G08030	A	BraC06g005090.1	BraC08g034260.1	--
AT1G08035	A	--	BraC08g034250.1	--
AT1G08040	A	BraC06g005100.1	--	--
AT1G08050	A	BraC06g005110.1	BraC08g034240.1	--
AT1G08060	A	BraC06g005120.1	--	BraC09g070980.1
AT1G08065	A	BraC06g005130.1	--	--
AT1G08070	A	BraC06g005140.1	--	--
AT1G08080	A	--	--	--
AT1G08090	A	BraC06g005180.1	BraC08g034230.1	BraC09g070960.1
AT1G08100	A	--	--	--
AT1G08110	A	BraC06g005200.1	--	--
AT1G08120	A	--	--	--
AT1G08125	A	BraC06g005210.1	--	--
AT1G08130	A	BraC06g005220.1	--	BraC09g070950.1
AT1G08135	A	BraC06g005230.1	--	BraC09g070930.1
AT1G08140	A	--	--	--
AT1G08150	A	--	--	--
AT1G08160	A	BraC06g005250.1	BraC08g034220.1	BraC09g070920.1
AT1G08165	A	--	--	--
AT1G08170	A	BraC06g005260.1	--	--
AT1G08180	A	BraC06g005270.1	BraC08g034210.1	--
AT1G08190	A	BraC06g005280.1	--	--
AT1G08200	A	BraC06g005290.1	BraC08g034200.1	BraC09g070910.1
AT1G08210	A	BraC06g005300.1	BraC08g034190.1	BraC09g070900.1
AT1G08220	A	--	BraC08g034180.1	BraC09g070890.1
AT1G08230	A	--	BraC08g034170.1	--
AT1G08250	A	--	--	BraC09g070870.1
AT1G08260	A	BraC06g005320.1	--	--
AT1G08270	A	BraC06g005330.1	--	--
AT1G08280	A	BraC06g005340.1	--	--
AT1G08290	A	BraC06g005350.1	--	BraC09g070860.1
AT1G08300	A	BraC06g005360.1	--	--
AT1G08310	A	BraC06g005370.1	BraC08g034160.1	--
AT1G08315	A	BraC06g005380.1	--	--
AT1G08320	A	BraC06g005390.3	--	BraC09g070850.1
AT1G08340	A	BraC06g005400.1	--	BraC09g070840.1
AT1G08350	A	BraC06g005410.1	--	--
AT1G08360	A	BraC06g005420.1	--	--
AT1G08370	A	BraC06g005430.1	BraC08g034150.1	BraC09g070830.1
AT1G08380	A	BraC06g005440.1	BraC08g034140.1	BraC09g070820.1
AT1G08390	A	BraC06g005450.1	--	--
AT1G08400	A	BraC06g005460.1	--	--
AT1G08410	A	--	BraC08g034080.1	--
AT1G08420	A	BraC06g005470.1	BraC08g034070.1	BraC09g070810.2
AT1G08430	A	BraC06g005480.1	BraC08g034050.1	--
AT1G08440	A	--	--	--
AT1G08450	A	--	BraC08g034040.1	BraC09g070780.1
AT1G08460	A	--	--	BraC09g070770.1
AT1G08465	A	BraC06g005490.1	BraC08g034030.1	BraC09g070760.1
AT1G08470	A	BraC06g005500.1	--	--
AT1G08480	A	BraC06g005510.1	BraC08g034020.1	--
AT1G08490	A	BraC06g005520.1	--	--
AT1G08500	A	--	BraC08g034010.1	BraC09g070750.1
AT1G08510	A	BraC06g005530.1	BraC08g034000.1	BraC09g070740.1
AT1G08520	A	BraC06g005550.1	--	--
AT1G08530	A	BraC06g005560.1	--	--
AT1G08540	A	BraC06g005570.1	BraC08g033990.1	--
AT1G08550	A	BraC06g005580.1	--	--
AT1G08560	A	BraC06g005590.1	BraC08g033980.1	--
AT1G08570	A	BraC06g005600.1	--	BraC09g070730.1
AT1G08580	A	BraC06g005610.1	--	BraC09g070720.1
AT1G08590	A	--	BraC08g033970.1	--
AT1G08600	A	BraC06g005620.1	--	BraC09g070710.1
AT1G08610	A	--	--	BraC09g070700.1
AT1G08620	A	--	BraC08g034120.1	--
AT1G08630	A	BraC06g005630.1	BraC08g033950.1	BraC09g070690.1
AT1G08640	A	BraC06g005640.1	--	--
AT1G08645	A	--	--	--
AT1G08650	A	BraC06g005650.1	--	--
AT1G08660	A	--	--	BraC09g070670.1
AT1G08670	A	--	--	BraC09g070660.1
AT1G08680	A	BraC06g005660.1	--	--
AT1G08695	A	--	--	BraC09g070680.1
AT1G08700	A	BraC06g005670.1	--	--
AT1G08710	A	--	--	--
AT1G08720	A	--	--	BraC09g070650.1
AT1G08730	A	BraC06g005680.1	BraC08g033920.1	--
AT1G08750	A	BraC06g005690.1	--	--
AT1G08760	A	BraC06g005700.1	--	BraC09g070640.1
AT1G08770	A	BraC06g005710.1	--	--
AT1G08780	A	BraC06g005720.1	BraC08g033910.1	--
AT1G08790	A	BraC06g005730.1	BraC08g033900.1	--
AT1G08800	A	BraC06g005740.1	BraC08g033890.1	--
AT1G08810	A	--	BraC08g033880.1	--
AT1G08820	A	BraC06g005750.1	BraC08g033870.1	BraC09g070630.1
AT1G08830	A	BraC06g005760.1	--	BraC09g070620.2
AT1G08840	A	--	--	BraC09g070610.1
AT1G08845	A	BraC06g005770.1	--	BraC09g070600.1
AT1G08860	A	--	--	BraC09g070590.1
AT1G08880	A	BraC06g005780.1	BraC08g033860.1	BraC09g070580.1
AT1G08890	A	BraC06g005830.1	BraC08g033840.1	BraC09g070550.1
AT1G08900	A	--	--	--
AT1G08910	A	BraC06g005800.1	BraC08g033850.1	BraC09g070570.1
AT1G08920	A	--	--	--
AT1G08930	A	--	--	--
AT1G08940	A	BraC06g005840.1	--	--
AT1G08960	A	--	--	BraC09g070540.1
AT1G08970	A	BraC06g005850.2	BraC08g033830.1	BraC09g070530.1
AT1G08980	A	--	--	BraC09g070520.1
AT1G08985	A	--	--	--
AT1G08990	A	--	BraC08g033820.1	BraC09g070510.1
AT1G09000	A	BraC06g005860.1	--	--
AT1G09010	A	BraC06g005870.1	BraC08g033810.1	--
AT1G09020	A	BraC06g005880.1	BraC08g033800.1	BraC09g070500.1
AT1G09030	A	BraC06g005890.1	--	--
AT1G09040	A	BraC06g005910.1	BraC08g033790.1	BraC09g070490.1
AT1G09050	A	--	--	--
AT1G09060	A	BraC06g005920.1	BraC08g033780.1	--
AT1G09070	A	BraC06g005930.1	BraC08g033770.1	BraC09g070480.1
AT1G09080	A	--	--	BraC09g070470.1
AT1G09090	A	--	--	BraC09g070460.1
AT1G09100	A	--	--	--
AT1G09130	A	--	BraC08g033760.1	--
AT1G09140	A	BraC06g005940.3	--	--
AT1G09150	A	BraC06g005950.1	BraC08g033750.1	--
AT1G09155	A	BraC06g005960.1	BraC08g033740.1	--
AT1G09157	A	--	--	--
AT1G09160	A	--	BraC08g033730.1	--
AT1G09170	A	--	BraC08g033720.1	--
AT1G09176	A	--	--	--
AT1G09180	A	BraC06g005980.1	--	--
AT1G09190	A	BraC06g005970.1	--	--
AT1G09195	A	--	BraC08g033700.1	--
AT1G09200	A	--	--	--
AT1G09210	A	BraC06g005990.1	BraC08g033690.1	--
AT1G09220	A	--	BraC08g033680.1	--
AT1G09230	A	BraC06g006000.1	--	--
AT1G09240	A	BraC06g006010.1	--	--
AT1G09245	A	--	--	BraC09g070450.1
AT1G09250	A	BraC06g006030.1	--	--
AT1G09260	A	BraC06g006050.1	--	--
AT1G09270	A	BraC06g006060.1	BraC08g033670.1	--
AT1G09280	A	BraC06g006070.1	--	--
AT1G09290	A	--	BraC08g033660.1	--
AT1G09300	A	--	BraC08g033650.1	--
AT1G09310	A	BraC06g006080.1	BraC08g033640.1	--
AT1G09320	A	BraC06g006090.1	--	BraC09g070430.1
AT1G09330	A	BraC06g006100.1	BraC08g033630.1	--
AT1G09340	A	BraC06g006150.1	--	BraC09g070420.1
AT1G09350	A	--	--	BraC09g070410.1
AT1G09360	A	BraC06g006160.1	--	--
AT1G09370	A	BraC06g006170.1	--	BraC09g070400.1
AT1G09380	A	BraC06g006190.1	--	BraC09g070390.1
AT1G09390	A	BraC06g006200.1	--	--
AT1G09400	A	--	BraC08g033560.1	--
AT1G09410	A	BraC06g006210.1	BraC08g033580.1	--
AT1G09415	A	--	--	--
AT1G09420	A	--	BraC08g033550.1	--
AT1G09430	A	--	BraC08g033540.1	--
AT1G09440	A	BraC06g006220.1	--	BraC09g070380.1
AT1G09450	A	--	BraC08g033510.1	--
AT1G09460	A	BraC06g006230.1	BraC08g033500.1	--
AT1G09470	A	BraC06g006240.1	--	--
AT1G09480	A	BraC06g006250.1	--	--
AT1G09483	A	--	--	--
AT1G09490	A	--	--	BraC09g070370.1
AT1G09500	A	--	--	--
AT1G09510	A	--	--	--
AT1G09520	A	BraC06g006280.1	BraC08g033480.1	BraC09g070360.1
AT1G09530	A	BraC06g006290.1	--	BraC09g070350.1
AT1G09540	A	BraC06g006300.1	BraC08g033460.1	BraC09g070340.1
AT1G09550	A	BraC06g006310.1	BraC08g033450.1	--
AT1G09560	A	BraC06g006320.1	BraC08g033440.1	BraC09g070320.1
AT1G09570	A	BraC06g006330.1	--	BraC09g070310.1
AT1G09575	A	BraC06g006340.1	--	--
AT1G09580	A	BraC06g006350.1	BraC08g033430.1	BraC09g070270.1
AT1G09590	A	BraC06g006360.1	BraC08g033410.1	--
AT1G09600	A	BraC06g006370.1	BraC08g033400.1	BraC09g070300.1
AT1G09610	A	--	--	--
AT1G09620	A	BraC06g006380.1	--	BraC09g070290.1
AT1G09625	A	--	--	--
AT1G09630	A	BraC06g006390.1	--	--
AT1G09640	A	BraC06g006400.1	BraC08g033390.1	BraC09g070280.1
AT1G09645	A	BraC06g006410.1	BraC08g033380.1	--
AT1G09650	A	--	--	--
AT1G09660	A	BraC06g006420.1	BraC08g033370.1	--
AT1G09665	A	BraC06g006430.1	--	BraC09g069780.1
AT1G09680	A	BraC06g006440.1	--	--
AT1G09690	A	BraC06g006450.1	BraC08g033360.1	BraC09g070230.1
AT1G09700	A	BraC06g006460.1	BraC08g033350.1	--
AT1G09710	A	--	--	--
AT1G09720	A	BraC06g006470.1	--	--
AT1G09730	A	BraC06g006480.1	BraC08g033340.1	--
AT1G09740	A	BraC06g006490.1	BraC08g033330.1	--
AT1G09750	A	--	BraC08g033320.1	--
AT1G09760	A	BraC06g006500.1	BraC08g033310.1	BraC09g070220.1
AT1G09770	A	BraC06g006510.1	BraC08g033300.1	--
AT1G09780	A	--	BraC08g033290.1	--
AT1G09790	A	BraC06g006530.1	BraC08g033270.1	--
AT1G09794	A	BraC06g006540.1	--	--
AT1G09795	A	BraC06g006550.1	--	--
AT1G09800	A	BraC06g006570.1	--	BraC09g070210.1
AT1G09810	A	BraC06g006590.1	--	--
AT1G09812	A	BraC06g006640.1	BraC08g033260.1	--
AT1G09815	A	BraC06g006650.1	--	--
AT1G09820	A	BraC06g006660.1	--	--
AT1G09830	A	BraC06g006670.1	BraC08g033250.1	--
AT1G09840	A	BraC06g006680.1	BraC08g033240.1	--
AT1G09850	A	BraC06g006720.1	--	--
AT1G09860	A	BraC06g006730.1	--	--
AT1G09870	A	BraC06g006740.1	--	BraC09g070190.1
AT1G09880	A	BraC06g006750.1	BraC08g033230.1	--
AT1G09890	A	--	--	--
AT1G09900	A	BraC06g006770.1	--	--
AT1G09910	A	--	--	--
AT1G09920	A	BraC06g006790.1	BraC08g033220.1	--
AT1G09930	A	--	--	BraC09g070180.1
AT1G09932	A	--	BraC08g033210.1	BraC09g070170.1
AT1G09935	A	--	--	--
AT1G09940	A	--	--	BraC09g070160.1
AT1G09950	A	BraC06g006810.1	--	BraC09g070150.1
AT1G09960	A	BraC06g006820.1	--	BraC09g070140.1
AT1G09970	A	BraC06g006830.1	BraC08g033200.1	BraC09g070120.1
AT1G09980	A	BraC06g006840.1	BraC08g033190.1	BraC09g070110.1
AT1G09995	A	--	--	--
AT1G10000	A	--	--	--
AT1G10010	A	BraC06g006850.1	--	BraC09g070090.1
AT1G10020	A	BraC06g006890.1	BraC08g033180.1	--
AT1G10030	A	BraC06g006900.1	BraC08g033170.1	--
AT1G10040	A	--	BraC08g033160.1	--
AT1G10050	A	--	--	BraC09g070080.1
AT1G10060	A	BraC06g006910.1	BraC08g033140.1	--
AT1G10070	A	--	--	--
AT1G10090	A	--	BraC08g033130.1	--
AT1G10095	A	--	--	--
AT1G10100	A	--	--	--
AT1G10110	A	--	--	--
AT1G10120	A	BraC06g007190.1	BraC08g033120.1	BraC09g070070.1
AT1G10130	A	BraC06g006940.1	--	BraC09g070060.1
AT1G10140	A	--	BraC08g033110.1	BraC09g070050.1
AT1G10150	A	--	BraC08g033100.1	BraC09g070040.1
AT1G10155	A	BraC06g006950.1	--	--
AT1G10170	A	BraC06g006960.1	BraC08g033090.1	BraC09g070030.1
AT1G10180	A	--	BraC08g033080.1	--
AT1G10190	A	--	--	BraC09g070260.1
AT1G10200	A	BraC06g006980.1	BraC08g033040.1	--
AT1G10210	A	BraC06g006990.1	--	--
AT1G10220	A	BraC06g007000.1	BraC08g033030.1	BraC09g070020.1
AT1G10225	A	--	--	--
AT1G10230	A	--	--	--
AT1G10240	A	BraC06g007020.2	--	--
AT1G10250	A	--	--	--
AT1G10270	A	BraC06g007030.1	BraC08g033020.1	BraC09g070000.1
AT1G10280	A	BraC06g007040.1	BraC08g033010.1	--
AT1G10290	A	BraC06g007050.1	BraC08g033000.1	BraC09g069990.1
AT1G10300	A	BraC06g007060.1	--	--
AT1G10310	A	--	BraC08g032980.1	--
AT1G10320	A	--	BraC08g032970.1	--
AT1G10330	A	BraC06g007110.1	--	--
AT1G10340	A	--	BraC08g032960.1	--
AT1G10350	A	BraC06g007120.1	BraC08g032950.1	--
AT1G10360	A	BraC06g007140.1	--	BraC09g069980.1
AT1G10370	A	--	--	--
AT1G10380	A	BraC06g007150.1	--	--
AT1G10385	A	--	BraC08g032940.1	--
AT1G10390	A	BraC06g007160.1	BraC08g032930.1	--
AT1G10395	A	--	--	--
AT1G10400	A	--	BraC08g032920.1	--
AT1G10410	A	BraC06g007170.1	--	BraC09g069960.1
AT1G10417	A	BraC06g007180.1	--	--
AT1G10430	A	BraC06g007200.1	--	BraC09g069940.1
AT1G10450	A	BraC06g007210.1	--	--
AT1G10455	A	--	--	--
AT1G10460	A	--	--	BraC09g069930.1
AT1G10470	A	BraC06g007220.1	BraC08g032910.1	BraC09g069920.1
AT1G10480	A	--	BraC08g032900.1	BraC09g069910.1
AT1G10490	A	--	BraC08g032890.1	BraC09g069900.1
AT1G10500	A	BraC06g007280.1	BraC08g032880.1	--
AT1G10510	A	BraC06g007290.1	BraC08g032870.1	--
AT1G10520	A	--	BraC08g032860.1	--
AT1G10522	A	BraC06g007300.1	--	--
AT1G10530	A	--	--	BraC09g069890.1
AT1G10540	A	--	--	--
AT1G10550	A	--	BraC08g032850.1	--
AT1G10560	A	BraC06g007310.1	--	--
AT1G10570	A	BraC06g007320.1	--	--
AT1G10580	A	BraC06g007360.1	--	--
AT1G10585	A	BraC06g007370.1	BraC08g032840.1	BraC09g069820.1
AT1G10586	A	--	--	--
AT1G10588	A	BraC06g007390.1	BraC08g032830.1	--
AT1G10590	A	BraC06g007400.1	BraC08g032820.1	BraC09g069810.1
AT1G10600	A	BraC06g007410.1	--	--
AT1G10610	A	BraC06g007420.1	--	BraC09g069800.1
AT1G10620	A	BraC06g007430.1	BraC08g032810.1	--
AT1G10630	A	--	--	BraC09g070250.1
AT1G10640	A	BraC06g007440.1	BraC08g032790.1	BraC09g069790.1
AT1G10650	A	BraC06g007460.1	BraC08g032780.1	--
AT1G10657	A	BraC06g007470.1	--	BraC09g069760.1
AT1G10660	A	BraC06g007480.1	--	--
AT1G10670	A	--	BraC08g032770.1	--
AT1G10680	A	BraC06g007490.1	--	--
AT1G10690	A	BraC06g007520.1	--	--
AT1G10700	A	BraC06g007530.1	--	--
AT1G10710	A	--	--	--
AT1G10715	A	--	--	--
AT1G10717	A	--	--	--
AT1G10720	A	--	--	BraC09g069740.1
AT1G10730	A	BraC06g007550.1	--	BraC09g069730.1
AT1G10740	A	--	BraC08g032760.1	BraC09g069720.1
AT1G10745	A	--	--	--
AT1G10747	A	--	--	--
AT1G10750	A	BraC06g007230.1	--	BraC09g069710.1
AT1G10760	A	--	BraC08g032750.1	BraC09g069690.1
AT1G10770	A	BraC06g007560.1	--	BraC09g069680.1
AT1G10780	A	--	--	BraC09g069670.1
AT1G10790	A	BraC06g007570.1	--	--
AT1G10800	A	BraC06g007620.1	--	--
AT1G10810	A	--	--	--
AT1G10820	A	BraC06g007630.1	BraC08g032740.1	BraC09g069660.1
AT1G10830	A	BraC06g007640.1	--	--
AT1G10840	A	BraC06g007650.1	BraC08g032730.1	BraC09g069650.1
AT1G10850	A	BraC06g007610.1	--	--
AT1G10865	A	--	--	BraC09g069640.1
AT1G10870	A	BraC06g007660.1	--	--
AT1G10875	A	--	--	--
AT1G10880	A	BraC06g007670.1	BraC08g032720.1	--
AT1G10890	A	BraC06g007680.1	--	--
AT1G10900	A	BraC06g007690.1	--	BraC09g069630.1
AT1G10910	A	BraC06g007700.1	--	--
AT1G10920	A	--	BraC08g032990.1	--
AT1G10930	A	--	BraC08g032710.1	BraC09g069620.1
AT1G10940	A	BraC06g007710.1	BraC08g032700.1	BraC09g069610.1
AT1G10950	A	BraC06g007720.1	BraC08g032690.1	BraC09g069600.1
AT1G10960	A	BraC06g007730.1	BraC08g032680.1	--
AT1G10970	A	--	--	BraC09g069590.1
AT1G10980	A	--	--	--
AT1G10990	A	BraC06g007740.1	--	--
AT1G11000	A	--	--	BraC09g069580.1
AT1G11020	A	--	BraC08g032670.1	BraC09g069570.1
AT1G11040	A	BraC06g007750.1	BraC08g032660.1	--
AT1G11050	A	--	--	BraC09g069560.1
AT1G11060	A	BraC06g007760.1	--	BraC09g069550.1
AT1G11070	A	BraC06g007770.1	--	BraC09g069540.1
AT1G11080	A	BraC06g007780.1	BraC08g032650.1	--
AT1G11090	A	BraC06g007790.1	BraC08g032640.1	--
AT1G11100	A	--	--	BraC09g069480.1
AT1G11110	A	--	--	--
AT1G11112	A	BraC06g007800.1	BraC08g032630.1	--
AT1G11120	A	BraC06g007810.1	--	--
AT1G11125	A	BraC06g007820.1	--	BraC09g069530.1
AT1G11130	A	BraC06g007840.1	--	BraC09g069490.1
AT1G11145	A	--	--	--
AT1G11160	A	--	--	--
AT1G11170	A	BraC06g007850.1	BraC08g032620.1	--
AT1G11180	A	BraC06g007860.1	--	--
AT1G11190	A	--	BraC08g032600.1	BraC09g069420.1
AT1G11200	A	--	BraC08g032590.1	--
AT1G11210	A	BraC06g007870.1	--	--
AT1G11220	A	--	--	--
AT1G11230	A	--	--	--
AT1G11240	A	BraC06g007890.1	BraC08g032580.1	--
AT1G11250	A	BraC06g007900.1	BraC08g032570.1	BraC09g069410.1
AT1G11260	A	BraC06g007920.1	--	BraC09g069400.1
AT1G11270	A	--	--	BraC09g069500.1
AT1G11280	A	--	BraC08g032530.1	BraC09g069430.1
AT1G11290	A	--	--	--
AT1G11300	A	--	--	--
AT1G11303	A	--	--	--
AT1G11310	A	BraC06g007930.1	BraC08g032510.1	BraC09g069390.1
AT1G11320	A	BraC06g007940.1	BraC08g032500.1	--
AT1G11330	A	BraC06g007970.1	--	BraC09g069360.1
AT1G11340	A	--	--	--
AT1G11350	A	--	--	--
AT1G11360	A	BraC06g008000.1	--	--
AT1G11362	A	--	BraC08g032490.1	--
AT1G11370	A	--	BraC08g032480.1	--
AT1G11380	A	BraC06g008010.1	--	--
AT1G11390	A	BraC06g008020.1	--	BraC09g069350.1
AT1G11400	A	BraC06g008030.1	BraC08g032450.1	--
AT1G11410	A	BraC06g008190.1	BraC08g032440.1	--
AT1G11420	A	--	--	--
AT1G11430	A	BraC06g008080.1	BraC08g032430.1	--
AT1G11440	A	BraC06g008090.1	BraC08g032420.1	--
AT1G11450	A	--	--	--
AT1G11460	A	--	--	--
AT1G11470	A	--	--	--
AT1G11475	A	BraC06g008100.1	BraC08g032410.1	--
AT1G11480	A	BraC06g008110.1	--	--
AT1G11490	A	BraC06g008120.1	--	--
AT1G11500	A	BraC06g008130.1	--	BraC09g069330.1
AT1G11510	A	BraC06g008140.1	--	BraC09g069320.1
AT1G11520	A	--	--	--
AT1G11530	A	--	--	BraC09g069310.1
AT1G11540	A	--	--	--
AT1G11545	A	--	--	--
AT1G11560	A	--	BraC08g032400.1	--
AT1G11570	A	--	BraC08g032390.1	--
AT1G11572	A	BraC06g008160.1	BraC08g032380.1	--
AT1G11580	A	--	--	BraC09g069290.1
AT1G11590	A	--	--	--
AT1G11591	A	--	--	--
AT1G11593	A	--	--	--
AT1G11600	A	--	BraC08g032340.1	BraC09g069270.1
AT1G11608	A	--	--	--
AT1G11610	A	--	--	--
AT1G11620	A	--	--	--
AT1G11630	A	BraC06g008200.1	--	--
AT1G11650	A	--	--	BraC09g069260.1
AT1G11655	A	BraC06g008210.1	--	BraC09g069250.1
AT1G11660	A	BraC06g008220.1	--	--
AT1G11670	A	--	BraC08g032310.1	BraC09g069230.1
AT1G11680	A	BraC06g008230.1	BraC08g032300.1	--
AT1G11684	A	--	--	--
AT1G11690	A	--	BraC08g032290.1	--
AT1G11700	A	BraC06g008240.1	--	--
AT1G11710	A	BraC06g008250.1	--	BraC09g069520.1
AT1G11720	A	BraC06g008260.1	BraC08g032280.1	--
AT1G11730	A	BraC06g008270.1	--	--
AT1G11740	A	BraC06g008280.1	BraC08g032270.1	--
AT1G11750	A	--	BraC08g032260.1	BraC09g069220.1
AT1G11755	A	--	BraC08g032250.1	--
AT1G11760	A	--	BraC08g032240.1	--
AT1G11765	A	--	--	BraC09g069200.1
AT1G11770	A	BraC06g008290.1	--	BraC09g069190.1
AT1G11780	A	--	--	BraC09g069180.1
AT1G11785	A	--	--	--
AT1G11790	A	BraC06g008310.1	BraC08g032230.1	--
AT1G11800	A	--	--	BraC09g069160.1
AT1G11810	A	--	--	--
AT1G11820	A	--	BraC08g032220.1	--
AT1G11840	A	--	BraC08g032210.2	--
AT1G11850	A	--	--	BraC09g069150.1
AT1G11860	A	--	BraC08g032200.1	BraC09g069140.1
AT1G11870	A	--	BraC08g032180.1	BraC09g069130.1
AT1G11880	A	--	BraC08g032170.1	BraC09g069120.1
AT1G11890	A	BraC06g009460.1	BraC08g032160.1	BraC09g069110.1
AT1G11900	A	--	--	--
AT1G11905	A	--	--	--
AT1G11910	A	--	BraC08g032150.1	BraC09g069090.1
AT1G11915	A	BraC06g009510.1	--	--
AT1G11920	A	BraC06g009520.1	--	--
AT1G11925	A	BraC06g009540.1	--	BraC09g069050.1
AT1G11930	A	--	BraC08g032140.1	--
AT1G11940	A	--	BraC08g032130.1	BraC09g069040.1
AT1G11950	A	--	--	--
AT1G11960	A	BraC06g009550.1	--	--
AT1G11970	A	--	--	--
AT1G11980	A	BraC06g009560.1	--	--
AT1G11990	A	BraC06g009570.1	--	--
AT1G12000	A	BraC06g009580.1	BraC08g032120.1	--
AT1G12010	A	BraC06g009590.1	--	BraC09g069030.1
AT1G12020	A	BraC06g009600.1	BraC08g032110.1	BraC09g069020.1
AT1G12030	A	BraC06g009610.1	BraC08g032100.1	--
AT1G12040	A	--	--	--
AT1G12050	A	BraC06g009620.1	--	--
AT1G12060	A	--	BraC08g032090.1	--
AT1G12064	A	BraC06g009630.1	BraC08g032080.1	BraC09g069000.1
AT1G12070	A	BraC06g009640.1	BraC08g032070.1	BraC09g068990.1
AT1G12080	A	--	--	--
AT1G12090	A	BraC06g009290.1	BraC08g032040.1	--
AT1G12100	A	--	--	--
AT1G12110	A	BraC06g009280.1	BraC08g032030.1	BraC09g068970.1
AT1G12120	A	BraC06g009270.1	BraC08g032010.1	BraC09g068960.1
AT1G12130	A	--	BraC08g032000.1	--
AT1G12140	A	--	--	--
AT1G12150	A	--	BraC08g031990.1	BraC09g068940.1
AT1G12160	A	--	--	--
AT1G12170	A	--	--	--
AT1G12180	A	--	--	--
AT1G12190	A	--	--	--
AT1G12200	A	BraC06g009260.1	--	BraC09g068930.1
AT1G12211	A	--	--	--
AT1G12210	A	--	BraC08g031970.1	BraC09g068910.1
AT1G12220	A	--	--	--
AT1G12230	A	BraC06g009250.1	--	--
AT1G12240	A	BraC06g009240.1	--	BraC09g068900.1
AT1G12244	A	--	--	BraC09g068890.1
AT1G12250	A	--	--	BraC09g068880.1
AT1G12260	A	BraC06g009230.1	BraC08g031950.1	BraC09g068870.1
AT1G12270	A	--	--	BraC09g068860.1
AT1G12280	A	BraC06g009210.1	BraC08g031930.1	BraC09g068840.1
AT1G12290	A	--	--	--
AT1G12300	A	--	--	BraC09g068770.1
AT1G12320	A	BraC06g009170.1	BraC08g031910.1	BraC09g068820.1
AT1G12310	A	BraC06g009190.1	BraC08g031920.1	BraC09g068830.1
AT1G12330	A	BraC06g009160.1	BraC08g031900.1	--
AT1G12340	A	--	--	--
AT1G12350	A	--	--	--
AT1G12360	A	BraC06g009150.1	--	BraC09g068810.1
AT1G12370	A	--	BraC08g031890.1	--
AT1G12380	A	BraC06g009140.1	BraC08g031880.1	BraC09g068800.1
AT1G12390	A	BraC06g009130.1	BraC08g031870.1	BraC09g068790.1
AT1G12400	A	BraC06g009120.1	--	--
AT1G12410	A	BraC06g009110.1	--	BraC09g068780.1
AT1G12411	A	--	--	--
AT1G12420	A	BraC06g009100.1	BraC08g031860.1	--
AT1G12430	A	BraC06g009080.1	--	--
AT1G12440	A	--	--	BraC09g068760.1
AT1G12450	A	BraC06g009070.1	BraC08g031850.1	BraC09g068750.1
AT1G12460	A	BraC06g009060.1	--	BraC09g069010.1
AT1G12470	A	BraC06g009050.1	BraC08g031840.1	--
AT1G12480	A	BraC06g009040.1	--	--
AT1G12490	A	--	--	--
AT1G12500	A	BraC06g009030.1	BraC08g031830.1	--
AT1G12520	A	--	BraC08g031820.1	BraC09g068740.1
AT1G12530	A	BraC06g009010.1	--	--
AT1G12540	A	BraC06g008990.1	--	--
AT1G12550	A	BraC06g008980.1	--	BraC09g068720.1
AT1G12560	A	BraC06g008970.1	--	BraC09g068710.1
AT1G12570	A	BraC06g008950.1	BraC08g031800.1	--
AT1G12580	A	--	BraC08g031790.1	BraC09g068700.1
AT1G12600	A	--	BraC08g031780.1	--
AT1G12610	A	BraC06g008940.1	--	BraC09g068690.1
AT1G12615	A	--	BraC08g031760.1	--
AT1G12620	A	--	--	--
AT1G12630	A	--	BraC08g031750.1	--
AT1G12640	A	BraC06g008930.1	--	--
AT1G12650	A	--	--	BraC09g068680.1
AT1G12660	A	--	--	BraC09g068630.1
AT1G12663	A	--	--	--
AT1G12665	A	--	--	--
AT1G12672	A	--	--	--
AT1G12680	A	BraC06g008900.1	BraC08g031730.1	BraC09g068620.1
AT1G12700	A	BraC06g009320.1	--	BraC09g068610.1
AT1G12710	A	BraC06g008890.1	--	--
AT1G12730	A	--	--	--
AT1G12740	A	BraC06g008870.1	--	BraC09g068600.1
AT1G12750	A	BraC06g008860.1	--	--
AT1G12760	A	BraC06g008850.1	BraC08g031720.1	BraC09g068590.1
AT1G12770	A	--	BraC08g031710.1	--
AT1G12775	A	BraC06g009480.1	--	BraC09g068580.1
AT1G12780	A	BraC06g008840.1	BraC08g031700.1	--
AT1G12790	A	--	--	--
AT1G12800	A	BraC06g008820.1	--	--
AT1G12805	A	BraC06g008790.1	BraC08g031690.1	--
AT1G12810	A	--	BraC08g031680.1	--
AT1G12820	A	--	--	BraC09g068570.1
AT1G12840	A	BraC06g008780.1	BraC08g031670.1	BraC09g068550.1
AT1G12830	A	--	--	BraC09g068560.1
AT1G12845	A	--	BraC08g031660.1	--
AT1G12850	A	--	BraC08g031650.1	--
AT1G12855	A	--	--	BraC09g068540.1
AT1G12860	A	BraC06g008770.1	BraC08g031640.1	--
AT1G12870	A	--	--	--
AT1G12880	A	BraC06g008750.1	--	--
AT1G12890	A	--	--	--
AT1G12900	A	BraC06g009450.1	--	BraC09g068530.1
AT1G12910	A	BraC06g008730.1	--	BraC09g068520.1
AT1G12920	A	BraC06g008720.1	BraC08g031630.1	--
AT1G12930	A	BraC06g008690.1	--	BraC09g068510.1
AT1G12940	A	--	BraC08g031620.1	--
AT1G12950	A	--	BraC08g031610.1	BraC09g068500.1
AT1G12960	A	--	--	--
AT1G12970	A	--	--	BraC09g068480.1
AT1G12980	A	BraC06g008680.1	--	BraC09g068470.1
AT1G12990	A	BraC06g008660.1	BraC08g031600.1	--
AT1G13000	A	BraC06g008650.1	--	--
AT1G13020	A	--	BraC08g031590.1	BraC09g068460.1
AT1G13030	A	BraC06g008640.1	--	BraC09g068440.1
AT1G13040	A	BraC06g008630.1	BraC08g031580.1	BraC09g068450.1
AT1G13050	A	BraC06g008620.1	BraC08g031570.1	--
AT1G13060	A	BraC06g008610.1	BraC08g031560.1	BraC09g068430.1
AT1G13080	A	BraC06g009690.1	BraC08g031520.1	BraC09g068380.1
AT1G13090	A	--	--	--
AT1G13100	A	--	--	--
AT1G13110	A	--	--	--
AT1G13120	A	--	--	BraC09g068330.1
AT1G13130	A	BraC06g008570.1	--	BraC09g068320.1
AT1G13140	A	BraC06g008560.1	BraC08g031510.1	--
AT1G13143	A	--	--	--
AT1G13150	A	--	--	--
AT1G13160	A	--	--	BraC09g068280.1
AT1G13170	A	BraC06g008540.1	--	--
AT1G13180	A	BraC06g008530.1	BraC08g031500.1	--
AT1G13190	A	BraC06g008520.1	--	--
AT1G13195	A	BraC06g008510.1	--	BraC09g068270.1
AT1G13200	A	--	BraC08g031490.1	BraC09g068250.1
AT1G13210	A	BraC06g008500.1	--	BraC09g068260.1
AT1G13220	A	BraC06g008490.1	--	--
AT1G13230	A	--	--	--
AT1G13245	A	--	--	--
AT1G13250	A	BraC06g008480.1	--	--
AT1G13260	A	BraC06g008440.1	--	BraC09g068230.1
AT1G13270	A	--	BraC08g031470.1	BraC09g068220.1
AT1G13280	A	--	BraC08g031460.1	--
AT1G13290	A	BraC06g008430.1	--	BraC09g068160.1
AT1G13300	A	BraC06g008400.1	BraC08g031440.1	--
AT1G13310	A	--	--	--
AT1G13320	A	--	--	--
AT1G13330	A	BraC06g008390.1	--	--
AT1G13340	A	BraC06g008380.1	BraC08g031430.1	BraC09g068140.1
AT1G13350	A	--	--	--
AT1G13360	A	BraC06g008370.1	BraC08g031420.1	--
AT1G13370	A	--	--	--
AT1G13380	A	BraC06g008330.1	--	BraC09g067410.1
AT1G13390	A	BraC06g008320.1	BraC08g031400.1	BraC09g068090.1
AT1G13400	A	--	BraC08g031390.1	--
AT1G13410	A	--	BraC08g031370.1	--
AT1G13420	A	--	BraC08g031310.1	--
AT1G13430	A	--	--	--
AT1G13440	A	--	BraC08g031360.1	BraC09g068080.1
AT1G13450	A	BraC06g009440.1	--	BraC09g068070.1
AT1G13460	A	BraC06g009430.1	BraC08g031350.1	--
AT1G13470	A	BraC06g009420.1	BraC08g031320.1	BraC09g068040.1
AT1G13480	A	--	--	--
AT1G13485	A	--	--	--
AT1G13490	A	--	--	--
AT1G13500	A	--	--	--
AT1G13510	A	--	--	--
AT1G13520	A	--	--	--
AT1G13530	A	--	--	--
AT1G13540	A	--	--	--
AT1G13550	A	--	--	--
AT1G13560	A	BraC06g009410.1	--	BraC09g068030.1
AT1G13570	A	BraC06g009400.1	--	--
AT1G13580	A	--	--	BraC09g068020.1
AT1G13590	A	BraC06g009380.1	--	BraC09g068010.1
AT1G13600	A	BraC06g009370.1	--	BraC09g068000.1
AT1G13605	A	BraC06g009360.1	--	--
AT1G13607	A	--	--	--
AT1G13608	A	--	--	--
AT1G13609	A	--	--	--
AT1G13610	A	BraC06g009340.1	--	BraC09g067950.1
AT1G13620	A	BraC06g009330.1	--	--
AT1G13630	A	--	--	--
AT1G13635	A	BraC06g009310.1	--	--
AT1G13640	A	--	--	--
AT1G13650	A	--	--	--
AT1G13670	A	BraC06g009300.1	--	--
AT1G13680	A	BraC06g009660.1	--	--
AT1G13690	A	BraC06g009670.1	--	--
AT1G13700	A	BraC06g009680.1	--	BraC09g067940.1
AT1G13710	A	--	--	BraC09g067900.1
AT1G13730	A	BraC06g009700.1	--	--
AT1G13740	A	BraC06g009710.1	--	BraC09g067890.1
AT1G13750	A	BraC06g009720.1	--	BraC09g067880.1
AT1G13755	A	--	--	--
AT1G13760	A	--	--	--
AT1G13770	A	BraC06g009730.1	--	--
AT1G13780	A	BraC06g009740.1	--	BraC09g068400.1
AT1G13790	A	--	--	BraC09g068370.1
AT1G13805	A	--	--	--
AT1G13800	A	--	--	BraC09g067820.1
AT1G13810	A	--	--	BraC09g067810.1
AT1G13820	A	BraC06g009750.1	--	--
AT1G13825	A	--	--	BraC09g068210.1
AT1G13830	A	BraC06g009760.1	BraC08g031300.1	BraC09g067800.1
AT1G13860	A	--	--	--
AT1G13870	A	--	BraC08g031290.1	BraC09g067790.1
AT1G13880	A	--	BraC08g031280.1	BraC09g067780.1
AT1G13890	A	--	--	BraC09g067770.1
AT1G13900	A	BraC06g009780.1	BraC08g031270.1	BraC09g067760.1
AT1G13910	A	--	--	BraC09g067240.1
AT1G13920	A	BraC06g009790.1	BraC08g031260.1	--
AT1G13930	A	--	BraC08g031240.1	--
AT1G13940	A	--	BraC08g031230.1	BraC09g067730.1
AT1G13950	A	--	--	--
AT1G13960	A	BraC06g009800.1	BraC08g031220.1	BraC09g067710.1
AT1G13970	A	BraC06g009810.1	--	BraC09g067700.1
AT1G13980	A	BraC06g009820.1	--	--
AT1G13990	A	BraC06g009830.1	--	--
AT1G14000	A	BraC06g009840.1	--	BraC09g067690.1
AT1G14010	A	--	BraC08g031210.1	BraC09g067680.1
AT1G14020	A	--	BraC08g031200.1	--
AT1G14030	A	--	--	BraC09g067670.1
AT1G14040	A	BraC06g009850.1	--	BraC09g067650.1
AT1G14048	A	--	--	--
AT1G14060	A	--	BraC08g031190.1	BraC09g067640.1
AT1G14080	A	BraC06g009900.1	BraC08g031150.1	BraC09g067600.1
AT1G14100	A	--	--	--
AT1G14110	A	--	--	--
AT1G14120	A	BraC06g009960.1	BraC08g031140.1	BraC09g067580.1
AT1G14130	A	--	--	--
AT1G14140	A	--	--	BraC09g067570.1
AT1G14150	A	BraC06g009990.1	--	BraC09g067560.1
AT1G14160	A	--	--	BraC09g067550.1
AT1G14170	A	BraC06g010000.1	--	BraC09g067540.2
AT1G14180	A	BraC06g010010.1	--	BraC09g067530.1
AT1G14185	A	--	--	BraC09g067520.1
AT1G14190	A	--	--	--
AT1G14200	A	BraC06g010020.1	--	BraC09g067510.1
AT1G14205	A	--	--	BraC09g067500.1
AT1G14210	A	--	--	BraC09g067470.1
AT1G14220	A	--	--	--
AT1G14230	A	BraC06g010030.1	--	BraC09g067390.1
AT1G14240	A	--	--	--
AT1G14250	A	--	--	--
AT1G14260	A	BraC06g010050.1	--	BraC09g067380.1
AT1G14270	A	BraC06g010060.1	BraC08g031130.1	--
AT1G14280	A	BraC06g010070.1	--	--
AT1G14290	A	BraC06g010080.1	--	--
AT1G14300	A	BraC06g010090.1	--	--
AT1G14310	A	BraC06g010100.1	--	--
AT1G14315	A	--	BraC08g031070.1	--
AT1G14320	A	BraC06g010110.1	BraC08g031120.1	BraC09g067370.1
AT1G14330	A	BraC06g010120.1	--	BraC09g067360.1
AT1G14340	A	BraC06g010130.1	BraC08g031110.1	--
AT1G14345	A	BraC06g010140.1	--	--
AT1G14350	A	BraC06g010180.1	--	BraC09g067350.1
AT1G14360	A	BraC06g010190.1	--	BraC09g067340.1
AT1G14370	A	BraC06g010200.1	--	BraC09g067330.1
AT1G14380	A	BraC06g010220.1	--	--
AT1G14390	A	--	--	--
AT1G14400	A	BraC06g010240.1	BraC08g031100.1	BraC09g067320.1
AT1G14410	A	--	BraC08g031080.1	--
AT1G14420	A	BraC06g010250.1	BraC08g031060.1	BraC09g067310.1
AT1G14430	A	BraC06g010260.1	--	BraC09g067300.1
AT1G14440	A	BraC06g010280.1	--	BraC09g067290.1
AT1G14450	A	BraC06g010300.1	--	--
AT1G14453	A	--	--	--
AT1G14455	A	BraC06g010310.1	--	--
AT1G14460	A	BraC06g010320.1	--	--
AT1G14470	A	BraC06g010330.1	--	--
AT1G14480	A	BraC06g010340.1	--	BraC09g067270.1
AT1G14490	A	BraC06g010370.1	--	--
AT1G14500	A	--	--	--
AT1G14510	A	--	BraC08g031040.1	BraC09g067260.1
AT1G14520	A	BraC06g010380.1	--	--
AT1G14530	A	BraC06g010390.1	--	--
AT1G14540	A	BraC06g010400.1	--	BraC09g067230.1
AT1G14550	A	--	--	--
AT1G14560	A	BraC06g010410.1	BraC08g031030.1	--
AT1G14570	A	BraC06g010420.1	--	--
AT1G14580	A	BraC06g010430.1	BraC08g031020.1	BraC09g067200.1
AT1G14590	A	--	--	--
AT1G14600	A	BraC06g010460.1	--	BraC09g067190.1
AT1G14610	A	BraC06g010480.1	BraC08g031010.1	BraC09g067170.1
AT1G14620	A	--	--	--
AT1G14630	A	BraC06g010490.1	--	BraC09g067160.1
AT1G14640	A	BraC06g010500.1	BraC08g030980.1	--
AT1G14642	A	--	--	--
AT1G14650	A	--	--	--
AT1G14660	A	BraC06g010510.1	--	--
AT1G14670	A	--	BraC08g030970.1	--
AT1G14680	A	--	--	BraC09g067150.1
AT1G14685	A	BraC06g010520.1	BraC08g030960.1	BraC09g067140.1
AT1G14686	A	BraC06g010530.1	--	--
AT1G14687	A	--	--	BraC09g067130.1
AT1G14688	A	--	--	--
AT1G14690	A	--	--	BraC09g067120.1
AT1G14700	A	--	BraC08g030930.1	--
AT1G14710	A	BraC06g010540.1	BraC08g030920.1	BraC09g067110.1
AT1G14720	A	--	--	BraC09g067100.1
AT1G14730	A	BraC06g010550.1	--	BraC09g067090.1
AT1G14740	A	BraC06g010560.1	--	--
AT1G14750	A	BraC06g010570.1	BraC08g030910.1	BraC09g067080.1
AT1G14755	A	BraC06g010580.1	--	--
AT1G14760	A	BraC06g010590.1	--	BraC09g067070.1
AT1G14770	A	BraC06g010600.1	--	--
AT1G14780	A	BraC06g010610.1	--	BraC09g067060.1
AT1G14790	A	BraC06g010620.1	--	--
AT1G14800	A	BraC06g011230.1	--	--
AT1G14810	A	BraC06g010630.1	BraC08g030900.1	--
AT1G14820	A	BraC06g010640.1	--	BraC09g067050.1
AT1G14830	A	--	BraC08g030890.1	BraC09g067040.1
AT1G14840	A	BraC06g010650.1	--	--
AT1G14850	A	BraC06g010660.1	--	BraC09g067030.1
AT1G14860	A	BraC06g010680.1	--	BraC09g067020.1
AT1G14870	A	BraC06g010690.1	--	BraC09g066980.1
AT1G14880	A	--	--	--
AT1G14890	A	BraC06g010700.1	BraC08g030880.1	--
AT1G14900	A	--	--	--
AT1G14910	A	BraC06g010710.1	--	--
AT1G14920	A	BraC06g011820.1	--	--
AT1G14930	A	BraC06g010750.1	--	--
AT1G14940	A	--	--	--
AT1G14950	A	--	--	--
AT1G14960	A	--	--	--
AT1G14970	A	BraC06g010760.1	--	BraC09g066950.1
AT1G14980	A	BraC06g010770.1	BraC08g030870.1	BraC09g066940.1
AT1G14990	A	BraC06g010780.1	--	BraC09g066930.1
AT1G15000	A	BraC06g010790.1	--	BraC09g066920.1
AT1G15010	A	BraC06g010800.1	BraC08g030850.1	--
AT1G15015	A	--	--	--
AT1G15020	A	BraC06g010810.1	--	BraC09g066910.1
AT1G15030	A	BraC06g010820.1	--	BraC09g066900.1
AT1G15040	A	BraC06g010830.1	--	BraC09g066890.1
AT1G15050	A	BraC06g010840.1	--	--
AT1G15060	A	BraC06g010850.1	BraC08g030840.1	BraC09g066880.1
AT1G15080	A	--	--	BraC09g066870.1
AT1G15085	A	--	--	--
AT1G15100	A	BraC06g010860.1	--	--
AT1G15110	A	BraC06g010870.1	--	BraC09g066840.1
AT1G15120	A	BraC06g010880.1	BraC08g030830.1	--
AT1G15125	A	BraC06g010890.1	--	--
AT1G15130	A	BraC06g010900.1	--	BraC09g066830.1
AT1G15140	A	BraC06g010910.1	BraC08g030820.1	--
AT1G15150	A	BraC06g010920.1	BraC08g030810.1	BraC09g066820.1
AT1G15160	A	--	--	--
AT1G15165	A	--	--	--
AT1G15170	A	--	--	--
AT1G15180	A	--	--	--
AT1G15190	A	BraC06g010930.1	--	--
AT1G15200	A	BraC06g010940.1	--	BraC09g066810.1
AT1G15210	A	BraC06g010950.1	BraC08g030800.1	--
AT1G15215	A	BraC06g010970.1	--	--
AT1G15220	A	BraC06g010980.1	BraC08g030790.1	--
AT1G15230	A	BraC06g010990.1	--	--
AT1G15240	A	BraC06g011000.1	--	--
AT1G15250	A	--	--	--
AT1G15260	A	BraC06g011010.1	--	BraC09g066800.1
AT1G15270	A	--	BraC08g030780.1	BraC09g066790.1
AT1G15280	A	BraC06g011030.2	BraC08g030770.2	--
AT1G15290	A	BraC06g011040.1	--	--
AT1G15310	A	BraC06g011060.1	--	--
AT1G15320	A	BraC06g011070.1	--	--
AT1G15330	A	BraC06g011080.1	--	--
AT1G15340	A	--	BraC08g030750.1	BraC09g066770.1
AT1G15350	A	BraC06g011090.1	BraC08g030740.1	BraC09g066760.1
AT1G15360	A	BraC06g011110.1	BraC08g030730.1	BraC09g066740.1
AT1G15370	A	BraC06g011130.1	--	BraC09g066730.1
AT1G15380	A	BraC06g011150.1	BraC08g030720.1	BraC09g066720.1
AT1G15385	A	BraC06g011160.1	BraC08g030710.1	BraC09g066710.1
AT1G15390	A	BraC06g011180.1	--	BraC09g066700.1
AT1G15400	A	BraC06g011190.1	--	BraC09g066690.1
AT1G15410	A	BraC06g011200.1	--	--
AT1G15415	A	BraC06g011210.1	BraC08g030700.1	--
AT1G15420	A	BraC06g011220.1	BraC08g030690.1	--
AT1G15430	A	BraC06g011250.1	BraC08g030680.1	BraC09g066660.1
AT1G15440	A	BraC06g011260.1	BraC08g030670.1	--
AT1G15460	A	--	--	--
AT1G15470	A	--	--	BraC09g066650.1
AT1G15480	A	BraC06g011270.1	--	--
AT1G15490	A	BraC06g011280.1	--	--
AT1G15500	A	BraC06g011290.1	BraC08g030660.1	--
AT1G15510	A	BraC06g011300.1	--	--
AT1G15520	A	BraC06g011310.1	--	BraC09g066640.1
AT1G15530	A	--	--	BraC09g066630.1
AT1G15540	A	BraC06g011320.1	--	--
AT1G15550	A	BraC06g011330.1	--	BraC09g066600.1
AT1G15570	A	BraC06g011340.1	BraC08g030640.1	BraC09g066590.1
AT1G15580	A	--	--	BraC09g066580.1
AT1G15590	A	--	--	BraC09g066570.1
AT1G15600	A	BraC06g011360.1	--	--
AT1G15610	A	--	--	--
AT1G15620	A	--	--	--
AT1G15625	A	--	--	--
AT1G15630	A	--	--	--
AT1G15640	A	--	--	--
AT1G15660	A	BraC06g011370.1	--	--
AT1G15670	A	BraC06g011380.1	--	BraC09g066560.1
AT1G15680	A	--	--	--
AT1G15690	A	BraC06g011390.1	BraC08g030630.1	BraC09g066550.1
AT1G15700	A	--	BraC08g030620.1	BraC09g066540.1
AT1G15710	A	--	--	BraC09g066530.1
AT1G15720	A	--	--	--
AT1G15730	A	BraC06g011400.1	--	--
AT1G15740	A	BraC06g011410.1	--	--
AT1G15750	A	BraC06g011420.1	--	BraC09g066520.1
AT1G15757	A	--	--	BraC09g066510.1
AT1G15760	A	BraC06g011440.1	--	--
AT1G15770	A	BraC06g011550.1	BraC08g030610.1	BraC09g066480.1
AT1G15772	A	--	--	--
AT1G15780	A	--	--	--
AT1G15790	A	--	--	--
AT1G15800	A	BraC06g011560.1	--	BraC09g066470.1
AT1G15810	A	BraC06g011570.1	--	BraC09g066460.1
AT1G15820	A	BraC06g011580.1	BraC08g030600.1	BraC09g066450.1
AT1G15825	A	BraC06g011590.1	--	BraC09g066440.1
AT1G15830	A	--	--	--
AT1G15840	A	--	--	--
AT1G15850	A	--	--	--
AT1G15860	A	BraC06g011600.1	BraC08g030580.1	BraC09g066420.2
AT1G15870	A	BraC06g011610.1	--	--
AT1G15880	A	BraC06g011620.1	BraC08g030570.1	BraC09g066410.1
AT1G15885	A	--	--	--
AT1G15890	A	BraC06g011630.1	--	--
AT1G15900	A	--	--	--
AT1G15910	A	--	--	BraC09g066400.1
AT1G15920	A	BraC06g011640.1	--	--
AT1G15930	A	BraC06g011650.1	BraC08g030560.1	BraC09g066390.1
AT1G15940	A	BraC06g011660.1	BraC08g030550.1	BraC09g066380.1
AT1G15950	A	BraC06g011670.1	--	BraC09g066370.1
AT1G15960	A	BraC06g011680.1	--	--
AT1G15970	A	--	BraC08g030540.1	BraC09g066360.1
AT1G15980	A	BraC06g011690.1	--	--
AT1G15990	A	BraC06g011700.1	--	--
AT1G16000	A	--	--	--
AT1G16010	A	BraC06g011710.1	--	--
AT1G16020	A	--	--	BraC09g066350.1
AT1G16022	A	BraC06g011720.1	--	BraC09g066340.1
AT1G16025	A	--	--	--
AT1G16030	A	BraC06g011730.1	BraC08g030530.1	--
AT1G16040	A	BraC06g011740.1	BraC08g030520.1	BraC09g066330.1
AT1G16060	A	BraC06g011760.1	--	--
AT1G16070	A	BraC06g011770.1	--	--
AT1G16080	A	BraC06g011780.1	--	--
AT1G16090	A	--	--	BraC09g066300.1
AT1G16110	A	--	--	--
AT1G16120	A	--	--	--
AT1G16130	A	--	--	--
AT1G16150	A	--	--	--
AT1G16160	A	--	--	--
AT1G16170	A	BraC06g011790.1	BraC08g030510.1	BraC09g066290.1
AT1G16180	A	--	BraC08g030500.1	BraC09g066280.1
AT1G16190	A	BraC06g011840.1	--	BraC09g066270.1
AT1G16210	A	--	--	--
AT1G16220	A	BraC06g011860.1	--	--
AT1G16225	A	BraC06g011870.1	--	BraC09g066260.1
AT1G16230	A	--	--	--
AT1G16240	A	--	--	--
AT1G16250	A	BraC06g011890.1	BraC08g030490.1	--
AT1G16260	A	--	--	--
AT1G16270	A	BraC06g011900.1	--	BraC09g066250.1
AT1G16280	A	--	--	BraC09g066240.1
AT1G16290	A	BraC06g011920.1	--	--
AT1G16300	A	BraC06g011930.1	--	--
AT1G16310	A	BraC06g011940.1	--	BraC09g066210.1
AT1G16320	A	BraC06g011950.1	--	--
AT1G16330	A	--	BraC08g030480.1	--
AT1G16340	A	--	--	--
AT1G16350	A	BraC06g011960.1	--	--
AT1G16360	A	--	--	BraC09g066200.1
AT1G16370	A	BraC06g011990.1	BraC08g030460.1	--
AT1G16380	A	BraC06g012020.1	BraC08g030470.1	--
AT1G16390	A	--	--	--
AT1G16400	A	BraC06g012030.1	--	--
AT1G16410	A	--	--	--
AT1G16420	A	--	--	--
AT1G16430	A	BraC06g012050.1	--	--
AT1G16440	A	BraC06g012060.1	--	--
AT1G16445	A	--	--	BraC09g066190.1
AT1G16460	A	BraC06g012070.1	--	--
AT1G16470	A	--	--	--
AT1G16480	A	--	BraC08g030450.1	--
AT1G16490	A	BraC06g012120.1	--	BraC09g066180.1
AT1G16500	A	BraC06g012140.1	--	BraC09g066160.1
AT1G16510	A	BraC06g012160.1	--	BraC09g066150.1
AT1G16515	A	BraC06g012170.1	--	BraC09g066140.1
AT1G16520	A	BraC06g012190.1	--	--
AT1G16530	A	BraC06g012200.1	--	BraC09g066130.1
AT1G16540	A	BraC06g012210.1	--	--
AT1G16560	A	BraC06g012220.1	--	BraC09g066120.1
AT1G16570	A	BraC06g012230.1	--	BraC09g066110.1
AT1G16590	A	--	--	BraC09g066100.1
AT1G16610	A	--	BraC08g030440.1	--
AT1G16630	A	--	--	--
AT1G16640	A	--	--	--
AT1G16650	A	--	--	--
AT1G16670	A	--	--	--
AT1G16680	A	--	--	--
AT1G16690	A	--	--	--
AT1G16700	A	--	--	--
AT1G16705	A	--	BraC08g030410.1	BraC09g066060.1
AT1G16710	A	--	--	--
AT1G16720	A	--	--	--
AT1G16730	A	--	--	--
AT1G16740	A	--	BraC08g030400.1	--
AT1G16750	A	--	BraC08g030390.1	--
AT1G16760	A	BraC06g012240.1	BraC08g030380.1	BraC09g066050.1
AT1G16770	A	--	--	--
AT1G16780	A	--	--	--
AT1G16790	A	--	--	--
AT1G16800	A	--	--	BraC09g066040.1
AT1G16810	A	--	--	BraC09g066030.1
AT1G16820	A	--	--	--
AT1G16825	A	--	--	BraC09g066000.1
AT1G16830	A	BraC06g012250.1	--	--
AT1G16840	A	BraC06g012260.1	--	BraC09g065960.1
AT1G16850	A	BraC06g012270.1	--	--
AT1G16860	A	BraC06g012290.1	BraC08g030370.1	--
AT1G16870	A	BraC06g012300.1	BraC08g030360.1	--
AT1G16880	A	BraC06g012310.1	BraC08g030350.1	--
AT1G16890	A	BraC06g012320.1	BraC08g030340.1	BraC09g065950.1
AT1G16900	A	BraC06g012330.1	BraC08g030330.1	--
AT1G16905	A	--	BraC08g030310.1	--
AT1G16910	A	--	--	--
AT1G16916	A	--	--	BraC09g065940.1
AT1G16920	A	BraC06g012340.1	BraC08g030300.1	BraC09g065930.1
AT1G16930	A	BraC06g012350.1	--	BraC09g065920.1
AT1G16940	A	--	--	--
AT1G16945	A	--	--	--
AT1G16950	A	BraC06g012370.1	BraC08g030290.1	--
AT1G16960	A	--	BraC08g030280.1	--
AT1G16970	A	BraC06g012380.1	--	--
AT1G16980	A	BraC06g012390.1	--	--
AT1G17010	A	BraC06g012420.1	--	BraC09g065880.1
AT1G17020	A	--	--	--
AT1G17030	A	BraC06g012430.1	--	--
AT1G17040	A	BraC06g012440.1	--	--
AT1G17050	A	BraC06g012450.1	--	--
AT1G17060	A	BraC06g012460.1	BraC08g030270.1	BraC09g065870.1
AT1G17065	A	--	--	--
AT1G17070	A	BraC06g012470.1	--	BraC09g065860.1
AT1G17080	A	--	BraC08g030260.1	BraC09g065850.1
AT1G17090	A	BraC06g012480.1	BraC08g030250.1	BraC09g065840.1
AT1G17100	A	BraC06g012490.1	--	--
AT1G17110	A	BraC06g012500.1	BraC08g030240.1	--
AT1G17120	A	--	--	BraC09g065830.1
AT1G17130	A	BraC06g012520.1	--	BraC09g065820.1
AT1G17140	A	BraC06g012530.1	BraC08g030230.1	BraC09g065810.1
AT1G17145	A	BraC06g012540.1	--	--
AT1G17147	A	BraC06g012550.1	BraC08g030220.1	--
AT1G17150	A	BraC06g012560.1	--	--
AT1G17160	A	BraC06g012570.1	--	BraC09g065800.1
AT1G17170	A	BraC06g012590.1	BraC08g030210.1	BraC09g065750.1
AT1G17180	A	--	--	--
AT1G17190	A	--	--	--
AT1G17200	A	BraC06g012620.1	BraC08g030200.1	BraC09g065740.1
AT1G17210	A	BraC06g012630.1	BraC08g030190.1	--
AT1G17220	A	BraC06g012640.1	BraC08g030180.1	--
AT1G17230	A	BraC06g012650.1	BraC08g030170.1	--
AT1G17235	A	--	--	--
AT1G17240	A	--	--	--
AT1G17250	A	--	--	--
AT1G17260	A	--	BraC08g030160.1	--
AT1G17270	A	--	BraC08g030150.1	--
AT1G17280	A	BraC06g012660.1	BraC08g030140.1	BraC09g065730.1
AT1G17285	A	BraC06g012670.1	--	BraC09g065720.1
AT1G17290	A	BraC06g012680.1	BraC08g030130.1	BraC09g065710.1
AT1G17300	A	--	--	--
AT1G17310	A	--	--	BraC09g065700.1
AT1G17330	A	BraC06g012690.1	--	--
AT1G17340	A	BraC06g012710.1	--	BraC09g065680.1
AT1G17345	A	BraC06g012730.1	BraC08g030120.1	--
AT1G17350	A	BraC06g012740.1	--	--
AT1G17360	A	BraC06g012750.1	--	--
AT1G17370	A	--	--	BraC09g065670.1
AT1G17380	A	BraC06g012770.1	BraC08g030100.1	BraC09g065660.1
AT1G17400	A	BraC06g012780.1	BraC08g030090.1	--
AT1G17410	A	--	--	--
AT1G17420	A	--	BraC08g030080.1	BraC09g065620.1
AT1G17430	A	--	BraC08g030070.1	--
AT1G17440	A	BraC06g012790.1	--	BraC09g065610.1
AT1G17450	A	--	--	--
AT1G17455	A	BraC06g012800.1	--	BraC09g065590.1
AT1G17460	A	BraC06g012810.1	--	--
AT1G17470	A	BraC06g012820.1	BraC08g030050.1	--
AT1G17480	A	BraC06g012830.1	--	--
AT1G17490	A	BraC06g012850.1	--	--
AT1G17500	A	--	--	BraC09g065580.1
AT1G17510	A	BraC06g012860.1	--	--
AT1G17520	A	BraC06g012870.1	BraC08g030040.1	BraC09g065570.1
AT1G17530	A	BraC06g012880.1	BraC08g030030.1	--
AT1G17540	A	BraC06g012890.1	BraC08g030020.1	--
AT1G17545	A	BraC06g012900.1	BraC08g030010.1	--
AT1G17550	A	--	--	--
AT1G17560	A	BraC06g012910.1	--	--
AT1G17580	A	--	--	BraC09g065550.1
AT1G17590	A	--	--	BraC09g065520.1
AT1G17600	A	BraC06g012920.1	BraC08g030000.1	BraC09g065530.1
AT1G17610	A	--	--	--
AT1G17615	A	--	--	--
AT1G17620	A	--	--	--
AT1G17630	A	BraC06g012950.1	--	--
AT1G17640	A	BraC06g012960.1	BraC08g029980.1	--
AT1G17650	A	BraC06g012970.1	--	--
AT1G17665	A	BraC06g012980.1	--	--
AT1G17680	A	BraC06g012990.1	--	--
AT1G17690	A	--	--	--
AT1G17700	A	BraC06g013000.1	--	BraC09g065450.1
AT1G17710	A	BraC06g013010.1	BraC08g029960.1	BraC09g065440.1
AT1G17720	A	BraC06g013020.1	BraC08g029950.1	BraC09g065430.1
AT1G17730	A	--	--	--
AT1G17744	A	--	--	--
AT1G17745	A	--	BraC08g029940.1	--
AT1G17750	A	BraC06g013930.1	--	--
AT1G17760	A	--	BraC08g029930.1	--
AT1G17770	A	BraC06g013390.1	--	--
AT1G17780	A	BraC06g013380.1	BraC08g029910.1	--
AT1G17790	A	BraC06g013370.1	BraC08g029900.1	BraC09g065420.1
AT1G17800	A	--	--	--
AT1G17810	A	BraC06g013210.1	--	BraC09g065400.1
AT1G17820	A	BraC06g013200.1	--	BraC09g065390.1
AT1G17830	A	BraC06g013180.1	BraC08g029890.1	--
AT1G17840	A	BraC06g013170.1	BraC08g029880.1	--
AT1G17850	A	BraC06g013160.1	--	--
AT1G17860	A	BraC06g013150.1	BraC08g029840.1	--
AT1G17870	A	BraC06g013140.1	--	--
AT1G17880	A	BraC06g013130.1	BraC08g029830.1	BraC09g065380.1
AT1G17890	A	BraC06g013120.1	--	--
AT1G17910	A	BraC06g013420.1	--	--
AT1G17920	A	BraC06g013110.1	BraC08g029820.1	--
AT1G17930	A	BraC06g013100.1	--	--
AT1G17940	A	BraC06g013080.2	--	--
AT1G17950	A	--	BraC08g029790.1	BraC09g065370.1
AT1G17960	A	--	--	BraC09g065360.1
AT1G17970	A	--	BraC08g029780.1	--
AT1G17980	A	--	--	BraC09g065350.1
AT1G17990	A	--	--	--
AT1G18000	A	--	--	BraC09g065340.1
AT1G18010	A	--	--	--
AT1G18020	A	--	--	BraC09g065330.1
AT1G18030	A	BraC06g013060.1	--	--
AT1G18040	A	--	BraC08g029760.1	BraC09g065320.1
AT1G18050	A	--	--	--
AT1G18060	A	--	--	--
AT1G18070	A	BraC06g013030.1	BraC08g029750.1	BraC09g065310.1
AT1G18080	A	BraC06g013460.1	BraC08g029740.1	BraC09g065300.1
AT1G18090	A	--	BraC08g029730.1	--
AT1G18100	A	BraC06g013470.1	--	BraC09g065280.1
AT1G18130	A	--	--	BraC09g065250.1
AT1G18140	A	--	BraC08g029720.1	--
AT1G18150	A	BraC06g013480.1	BraC08g029700.1	BraC09g065270.1
AT1G18160	A	BraC06g013500.1	--	--
AT1G18170	A	--	--	BraC09g065260.1
AT1G18180	A	BraC06g013510.1	--	--
AT1G18190	A	BraC06g013520.1	--	--
AT1G18193	A	--	--	--
AT1G18197	A	--	--	--
AT1G18200	A	--	BraC08g029690.1	--
AT1G18210	A	BraC06g013530.1	BraC08g029680.1	--
AT1G18220	A	--	--	--
AT1G18250	A	BraC06g013540.1	--	--
AT1G18260	A	BraC06g013550.1	--	--
AT1G18265	A	BraC06g013560.1	--	--
AT1G18270	A	BraC06g013570.1	--	--
AT1G18280	A	BraC06g013580.1	BraC08g029670.1	BraC09g065220.1
AT1G18290	A	BraC06g013590.1	BraC08g029660.1	BraC09g065210.1
AT1G18300	A	BraC06g013610.1	BraC08g029650.1	--
AT1G18310	A	BraC06g013620.1	--	--
AT1G18330	A	BraC06g013650.1	--	--
AT1G18335	A	--	BraC08g029630.1	--
AT1G18340	A	BraC06g013660.1	--	--
AT1G18350	A	--	--	--
AT1G18360	A	--	BraC08g029620.1	--
AT1G18370	A	BraC06g013670.1	--	BraC09g065190.1
AT1G18390	A	BraC06g013680.1	--	BraC09g065180.1
AT1G18400	A	BraC06g013690.1	--	--
AT1G18410	A	BraC06g013710.1	--	--
AT1G18420	A	BraC06g013720.1	--	--
AT1G18440	A	BraC06g013730.1	--	--
AT1G18450	A	BraC06g013740.1	BraC08g029610.1	--
AT1G18460	A	--	--	--
AT1G18470	A	BraC06g013750.1	BraC08g029600.1	BraC09g065160.1
AT1G18480	A	BraC06g013760.1	BraC08g029590.1	--
AT1G18485	A	BraC06g013770.1	--	--
AT1G18486	A	BraC06g013780.1	--	--
AT1G18490	A	BraC06g013790.1	--	--
AT1G18500	A	BraC06g013800.1	--	BraC09g065150.1
AT1G18510	A	BraC06g013810.1	--	--
AT1G18520	A	BraC06g013820.1	BraC08g029580.1	BraC09g065140.1
AT1G18530	A	BraC06g013830.1	--	--
AT1G18540	A	BraC06g013840.1	BraC08g029570.1	BraC09g065130.1
AT1G18550	A	BraC06g013850.1	--	--
AT1G18560	A	--	--	BraC09g065120.1
AT1G18570	A	BraC06g013880.1	BraC08g029560.1	BraC09g065110.1
AT1G18580	A	BraC06g013890.1	BraC08g029550.1	--
AT1G18590	A	BraC06g013900.1	--	--
AT1G18600	A	BraC06g013910.1	--	--
AT1G18610	A	BraC06g013920.1	BraC08g029530.1	--
AT1G18620	A	--	--	BraC09g065100.1
AT1G18630	A	BraC06g013940.1	BraC08g029520.1	--
AT1G18640	A	BraC06g013950.1	BraC08g029510.2	--
AT1G18650	A	--	--	--
AT1G18660	A	BraC06g013960.1	--	BraC09g065090.1
AT1G18670	A	--	BraC08g029500.1	BraC09g064690.1
AT1G18680	A	--	--	BraC09g065080.1
AT1G18690	A	BraC06g013970.1	--	--
AT1G18700	A	--	--	BraC09g065070.1
AT1G18710	A	BraC06g013980.1	BraC08g029480.1	BraC09g065060.1
AT1G18720	A	--	BraC08g029470.1	BraC09g065030.1
AT1G18730	A	BraC06g014000.1	--	BraC09g065000.1
AT1G18740	A	BraC06g014010.1	--	BraC09g064990.1
AT1G18750	A	BraC06g014070.1	BraC08g029460.1	BraC09g064980.1
AT1G18760	A	BraC06g014040.1	BraC08g029450.1	--
AT1G18770	A	--	--	--
AT1G18773	A	--	--	--
AT1G18780	A	--	--	--
AT1G18790	A	--	BraC08g029440.1	--
AT1G18800	A	BraC06g014090.1	BraC08g029430.1	--
AT1G18810	A	--	BraC08g029420.1	--
AT1G18830	A	--	BraC08g029410.1	--
AT1G18835	A	BraC06g014100.1	BraC08g029400.1	BraC09g064960.1
AT1G18840	A	BraC06g014120.1	BraC08g029370.1	BraC09g064930.1
AT1G18850	A	--	--	--
AT1G18860	A	BraC06g014130.1	BraC08g029360.1	BraC09g064920.1
AT1G18870	A	--	--	--
AT1G18871	A	--	--	--
AT1G18880	A	--	BraC08g029350.1	BraC09g064910.1
AT1G18890	A	BraC06g014150.1	--	BraC09g064900.1
AT1G18900	A	BraC06g014160.1	BraC08g029340.1	--
AT1G18910	A	--	--	BraC09g064890.1
AT1G18940	A	BraC06g014190.1	--	--
AT1G18950	A	BraC06g014200.1	BraC08g029330.1	BraC09g064880.1
AT1G18960	A	--	--	--
AT1G18970	A	BraC06g014210.1	--	BraC09g064870.1
AT1G18975	A	--	--	--
AT1G18980	A	--	--	--
AT1G18990	A	BraC06g014220.1	--	BraC09g064860.1
AT1G19000	A	--	BraC08g029320.1	BraC09g064850.1
AT1G19010	A	--	BraC08g029310.1	--
AT1G19020	A	BraC06g014250.1	--	BraC09g064840.1
AT1G19025	A	--	--	BraC09g064830.1
AT1G19040	A	--	--	--
AT1G19050	A	BraC06g014260.1	BraC08g029290.1	--
AT1G19060	A	--	--	--
AT1G19080	A	--	--	--
AT1G19070	A	--	--	--
AT1G19086	A	--	--	--
AT1G19100	A	--	--	BraC09g064820.1
AT1G19110	A	BraC06g014290.1	BraC08g029280.1	BraC09g064810.1
AT1G19115	A	--	--	--
AT1G19120	A	--	--	BraC09g064790.1
AT1G19130	A	--	BraC08g029270.1	--
AT1G19140	A	BraC06g014300.1	BraC08g029260.1	BraC09g064780.1
AT1G19150	A	--	BraC08g029250.1	--
AT1G19160	A	--	--	--
AT1G19170	A	--	BraC08g029240.1	--
AT1G19180	A	BraC06g014310.1	BraC08g029230.1	--
AT1G19190	A	BraC06g014320.1	BraC08g029220.1	BraC09g064770.1
AT1G19200	A	BraC06g014330.1	--	--
AT1G19210	A	BraC06g014360.1	BraC08g029210.1	BraC09g064760.1
AT1G19220	A	BraC06g014370.1	BraC08g029200.1	--
AT1G19230	A	BraC06g014380.1	--	BraC09g064750.1
AT1G19240	A	--	--	--
AT1G19250	A	BraC06g014390.1	BraC08g029180.1	BraC09g064730.1
AT1G19260	A	--	--	--
AT1G19270	A	BraC06g014410.1	BraC08g029170.1	--
AT1G19290	A	--	BraC08g029160.1	--
AT1G19300	A	BraC06g014420.1	BraC08g029150.1	--
AT1G19310	A	BraC06g014430.1	--	--
AT1G19320	A	BraC06g014450.1	BraC08g029130.1	BraC09g064720.1
AT1G19330	A	BraC06g014480.1	BraC08g029120.1	BraC09g064680.1
AT1G19340	A	BraC06g014490.1	BraC08g029100.1	--
AT1G19350	A	BraC06g014500.2	BraC08g029090.1	BraC09g064670.1
AT1G19360	A	BraC06g014510.1	BraC08g029080.1	BraC09g064660.1
AT1G19370	A	BraC06g014520.1	--	--
AT1G19380	A	--	BraC08g029070.1	--
AT1G19390	A	BraC06g014280.1	BraC08g029060.1	BraC09g064630.1
AT1G19394	A	--	--	--
AT1G19396	A	--	--	--
AT1G19397	A	--	--	--
AT1G19400	A	BraC06g014530.1	--	BraC09g064620.1
AT1G19410	A	--	--	--
AT1G19430	A	BraC06g014540.1	--	--
AT1G19440	A	BraC06g014550.1	--	BraC09g064610.1
AT1G19450	A	BraC06g014610.1	--	BraC09g064600.1
AT1G19460	A	--	--	--
AT1G19470	A	--	--	--
AT1G19480	A	BraC06g014620.1	--	--
AT1G19485	A	BraC06g014630.1	BraC08g029050.1	--
AT1G19490	A	BraC06g014640.1	--	--
AT1G19500	A	--	--	--
AT1G19510		--	--	--
AT1G19520	B	BraC06g014670.1	--	--
AT1G19530	B	BraC06g014680.1	--	--
AT1G19540	B	BraC06g014720.1	--	--
AT1G19550	B	BraC06g014730.1	BraC08g029030.1	--
AT1G19565	B	--	--	--
AT1G19570	B	--	--	--
AT1G19580	B	BraC06g014740.1	BraC08g029020.1	--
AT1G19600	B	BraC06g014750.1	--	--
AT1G19610	B	--	BraC08g029010.1	--
AT1G19630	B	--	BraC08g028990.1	--
AT1G19620	B	BraC06g014760.1	BraC08g029000.1	--
AT1G19640	B	BraC06g014770.1	BraC08g028980.1	BraC07g016220.1
AT1G19650	B	BraC06g014780.1	--	BraC07g016210.1
AT1G19660	B	--	--	--
AT1G19670	B	BraC06g014790.1	--	--
AT1G19680	B	--	--	--
AT1G19690	B	BraC06g014800.1	--	--
AT1G19700	B	BraC06g014810.1	BraC08g028970.1	--
AT1G19710	B	BraC06g014820.1	--	--
AT1G19715	B	--	--	--
[truncated: 25,423 more rows]
