# Supplementary material for: A chromosome-level reference genome of non-heading Chinese cabbage [Brassica campestris (syn. Brassica rapa) ssp. chinensis]
Source: Hortic Res. 2020 Dec 28;7:212. doi: 10.1038/s41438-020-00449-z (PMC7769993; doi:10.1038/s41438-020-00449-z)
Supplement: Supplementary file 3 — Supplementary Table S19 [file 41438_2020_449_MOESM3_ESM.xls]

## Sheet: Sheet2
Supplementary Table S20 Genomic blocks of the Ancestral Crucifer Karyotype (ACK) in the B. rapa NHCC001 genome.
	U	BraC01g000010.1	BraC01g021510.1	LF
A01	T	BraC01g021540.1	BraC01g023520.1	LF
	N	BraC01g023530.1	BraC01g024580.1	MF1
	M	BraC01g024610.1	BraC01g028220.1	MF1
	D	BraC01g029440.1	BraC01g033610.1	MF1
	F	BraC01g033620.1	BraC01g049860.1	MF1
	R	BraC02g000020.1	BraC02g010270.1	MF2
	Wb	BraC02g010290.1	BraC02g016930.1	MF2
	E	BraC02g016940.1	BraC02g027430.1	MF1
A02	O	BraC02g027490.1	BraC02g028940.1	MF2
	P	BraC02g028980.1	BraC02g030580.1	MF2
	V	BraC02g032480.1	BraC02g036390.1	MF2
	K	BraC02g036400.1	BraC02g038580.1	MF1
	L	BraC02g038600.1	BraC02g041550.1	MF1
	Wa	BraC02g041570.1	BraC02g042550.1	MF1
	Q	BraC02g042560.1	BraC02g044950.1	MF2
	X	BraC02g044990.1	BraC02g048590.1	MF2
	R	BraC03g000090.1	BraC03g010860.1	MF1
	Wb	BraC03g010890.1	BraC03g016220.1	MF1
	J	BraC03g016240.1	BraC03g025040.1	MF2
A03	I	BraC03g025080.1	BraC03g026210.1	MF2
	Wb	BraC03g026350.1	BraC03g026730.1	MF1
	P	BraC03g026760.1	BraC03g028600.1	MF1
	O	BraC03g028630.1	BraC03g030770.1	MF1
	F	BraC03g030800.1	BraC03g042990.1	MF2
	G	BraC03g043000.1	BraC03g044020.1	LF
	H	BraC03g044050.1	BraC03g044980.1	MF2
	Q	BraC03g044990.1	BraC03g045170.1	LF
	X	BraC03g045210.1	BraC03g046070.1	LF
	M	BraC03g046080.1	BraC03g046410.1	MF2
	N	BraC03g046420.1	BraC03g047480.1	MF2
	T	BraC03g047490.1	BraC03g048110.1	MF1
	U	BraC03g048130.1	BraC03g064790.1	MF1
	D	BraC03g065060.1	BraC03g069160.1	MF2
	N	BraC04g000030.1	BraC04g007950.1	MF1
	T	BraC04g008020.1	BraC04g009830.1	LF
	S	BraC04g011280.1	BraC04g016740.1	LF
A04	S	BraC04g016760.1	BraC04g017390.1	MF2
	I	BraC04g017420.1	BraC04g022980.1	MF1
	J	BraC04g023040.1	BraC04g034790.1	MF1
	J	BraC05g000010.1	BraC05g015620.1	LF
	S	BraC05g015720.1	BraC05g015980.1	MF1
	T	BraC05g016080.1	BraC05g016590.1	MF1
A05	C	BraC05g016670.1	BraC05g022360.1	MF2
	B	BraC05g026590.1	BraC05g029440.1	MF2
	F	BraC05g029430.1	BraC05g050110.1	LF
	C	BraC06g000050.1	BraC06g004790.1	LF
	A	BraC06g004810.1	BraC06g014640.1	LF
	B	BraC06g014670.1	BraC06g017270.1	LF
	M	BraC06g017280.1	BraC06g022880.1	LF
	M	BraC06g028030.1	BraC06g030980.1	MF2
	X	BraC06g031000.1	BraC06g035960.1	LF
A06	H	BraC06g036020.1	BraC06g037250.1	MF2
	Q	BraC06g037330.1	BraC06g041180.1	LF
	Wa	BraC06g041200.1	BraC06g042800.1	LF
	L	BraC06g042820.1	BraC06g046010.1	LF
	K	BraC06g046020.1	BraC06g047910.1	LF
	V	BraC06g047920.1	BraC06g051440.1	LF
	U	BraC06g051470.1	BraC06g052230.1	MF1
	H	BraC07g000010.1	BraC07g005680.1	LF
	G	BraC07g006810.1	BraC07g007550.1	MF1
	F	BraC07g007580.1	BraC07g009980.1	LF
	B	BraC07g010000.1	BraC07g016220.1	MF2
A07	X	BraC07g016430.1	BraC07g017580.1	LF
	I	BraC07g017590.1	BraC07g019290.1	LF
	S	BraC07g019300.1	BraC07g020780.1	MF1
	N	BraC07g020820.1	BraC07g025390.1	MF2
	E	BraC07g025420.1	BraC07g031370.1	MF2
	E	BraC07g031380.1	BraC07g043250.1	LF
	C	BraC08g000100.1	BraC08g006500.1	MF1
	T	BraC08g006670.1	BraC08g007630.1	MF2
	B	BraC08g008410.1	BraC08g009700.2	MF1
	S	BraC08g009820.1	BraC08g010350.1	MF1
A08	T	BraC08g010410.1	BraC08g010590.1	MF2
	B	BraC08g010660.1	BraC08g011310.1	MF1
	T	BraC08g011320.1	BraC08g012490.1	MF2
	U	BraC08g012560.1	BraC08g023690.1	MF2
	T	BraC08g023700.1	BraC08g023860.1	MF2
	B	BraC08g023880.1	BraC08g029030.1	MF1
	A	BraC08g029050.1	BraC08g036500.1	MF1
	O	BraC09g000020.1	BraC09g002050.1	LF
	L	BraC09g002140.1	BraC09g003290.1	MF2
	Wa	BraC09g003310.1	BraC09g003880.1	MF2
	Q	BraC09g003890.1	BraC09g006040.1	MF1
A09	X	BraC09g006060.1	BraC09g009210.2	MF1
	G	BraC09g009220.1	BraC09g009430.1	MF2
	H	BraC09g009450.1	BraC09g011780.1	MF1
	D	BraC09g011860.1	BraC09g013250.1	MF1
	D	BraC09g013290.1	BraC09g018260.1	LF
	V	BraC09g018560.1	BraC09g022640.1	MF1
	K	BraC09g022650.1	BraC09g023790.1	MF2
	L	BraC09g023890.1	BraC09g024140.1	MF2
	O	BraC09g024250.1	BraC09g025440.1	LF
	P	BraC09g025490.1	BraC09g029450.1	LF
	B	BraC09g034770.1	BraC09g047900.1	LF
	M	BraC09g047930.1	BraC09g048410.1	LF
	N	BraC09g048490.1	BraC09g060640.1	LF
	I	BraC09g060690.1	BraC09g063910.1	LF
	H	BraC09g063920.1	BraC09g064590.1	MF2
	A	BraC09g064600.1	BraC09g074350.1	MF2
	A	BraC10g000010.1	BraC10g006150.1	LF
	C	BraC10g006180.1	BraC10g008020.1	LF
A10	Wb	BraC10g008320.1	BraC10g019980.1	LF
	R	BraC10g019990.1	BraC10g035680.1	LF
