# Supplementary material for: A chromosome-level reference genome of non-heading Chinese cabbage [Brassica campestris (syn. Brassica rapa) ssp. chinensis]
Source: Hortic Res. 2020 Dec 28;7:212. doi: 10.1038/s41438-020-00449-z (PMC7769993; doi:10.1038/s41438-020-00449-z)
Supplement: Supplementary file 4 — Supplementary Table S20 [file 41438_2020_449_MOESM4_ESM.xlsx]

## Sheet: Sheet1
Supplementary Table S18 Expression levels of 45,158 genes in root and leaf tissues.
Gene_name	Root-1_FPKM	Root-1_count	Root-2_FPKM	Root-2_count	Leaf-1_FPKM	Leaf-1_count	Leaf-2_FPKM	Leaf-2_count	COG_class	COG_class_annotation	GO_annotation	KEGG_annotation	KEGG_pathway_annotation	KOG_class	KOG_class_annotation	Pfam_annotation	Swiss_Prot_annotation	eggNOG_class	eggNOG_class_annotation	NR_annotation
BraC01g000010	12.1319	154	10.5513	124	4.60298	58	4.26693	55	--	--	Cellular Component: nucleus (GO:0005634);; Biological Process: cellular process (GO:0009987);;	K11667|4.48684e-50|brp:103844367|K11667 INO80 complex subunit C | (RefSeq) chromatin-remodeling complex subunit ies6-like	--	--	--	--	--	S	Function unknown	PREDICTED: chromatin-remodeling complex subunit ies6-like [Brassica rapa]
BraC01g000020	52.4198	3621	51.7354	3306	6.56474	450	5.69955	395	--		Molecular Function: protein kinase activity (GO:0004672);; Molecular Function: ATP binding (GO:0005524);; Biological Process: protein phosphorylation (GO:0006468);; Molecular Function: amino acid binding (GO:0016597);;	--	--	[T]	Signal transduction mechanisms	Protein tyrosine kinase;; Protein kinase domain;; ACT domain	Serine/threonine-protein kinase STY46 OS=Arabidopsis thaliana OX=3702 GN=STY46 PE=1 SV=1	T	Signal transduction mechanisms	serine/threonine-protein kinase STY46-like isoform X2 [Brassica napus]
BraC01g000030	19.812	979	23.9369	1094	51.3358	2512	52.7023	2605	[H]	Coenzyme transport and metabolism	Molecular Function: farnesyltranstransferase activity (GO:0004311);; Molecular Function: protein binding (GO:0005515);; Cellular Component: chloroplast thylakoid membrane (GO:0009535);; Biological Process: monoterpene biosynthetic process (GO:0043693);; Molecular Function: metal ion binding (GO:0046872);;	K13789|0|bna:106360195|K13789 geranylgeranyl diphosphate synthase, type II [EC:2.5.1.1 2.5.1.10 2.5.1.29] | (RefSeq) heterodimeric geranylgeranyl pyrophosphate synthase small subunit, chloroplastic-like	Terpenoid backbone biosynthesis (ko00900)	[H]	Coenzyme transport and metabolism	Polyprenyl synthetase	Heterodimeric geranylgeranyl pyrophosphate synthase small subunit, chloroplastic OS=Arabidopsis thaliana OX=3702 GN=GGR PE=1 SV=2	H	Coenzyme transport and metabolism	heterodimeric geranylgeranyl pyrophosphate synthase small subunit, chloroplastic-like [Brassica napus]
BraC01g000040	99.1873	4361	106.719	4341	15.1638	661	15.6163	688	--	--	Cellular Component: extracellular region (GO:0005576);; Cellular Component: Golgi apparatus (GO:0005794);; Cellular Component: cytosol (GO:0005829);; Cellular Component: plant-type cell wall (GO:0009505);; Cellular Component: plasmodesma (GO:0009506);; Biological Process: unidimensional cell growth (GO:0009826);; Biological Process: plant-type cell wall loosening (GO:0009828);; Cellular Component…	--	--	--	--	Pollen allergen;; Lytic transglycolase	Expansin-like A2 OS=Arabidopsis thaliana OX=3702 GN=EXLA2 PE=2 SV=1	G	Carbohydrate transport and metabolism	PREDICTED: expansin-like A2 [Brassica rapa]
BraC01g000050	0	0	0	0	0.074342	10	0.071235	10	[N]	Cell motility	Cellular Component: Golgi membrane (GO:0000139);; Molecular Function: RNA polymerase II regulatory region sequence-specific DNA binding (GO:0000977);; Biological Process: plant-type cell wall biogenesis (GO:0009832);; Biological Process: pollen germination (GO:0009846);; Cellular Component: integral component of membrane (GO:0016021);; Molecular Function: cellulose synthase (UDP-forming) activity…	K20924|0|bna:106351011|K20924 cellulose synthase-like protein [EC:2.4.1.-] | (RefSeq) cellulose synthase-like protein D4	--	--	--	Cellulose synthase;; RING/Ubox like zinc-binding domain;; Glycosyl transferase family group 2	Cellulose synthase-like protein D4 OS=Arabidopsis thaliana OX=3702 GN=CSLD4 PE=2 SV=1	M	Cell wall/membrane/envelope biogenesis	cellulose synthase-like protein D4 isoform X1 [Brassica napus]
BraC01g000060	16.7664	528	15.9341	465	2.56082	80	3.06324	97	--	--	Cellular Component: extracellular region (GO:0005576);; Cellular Component: cell wall (GO:0005618);; Biological Process: syncytium formation (GO:0006949);; Biological Process: unidimensional cell growth (GO:0009826);; Biological Process: plant-type cell wall loosening (GO:0009828);; Biological Process: plant-type cell wall modification involved in multidimensional cell growth (GO:0009831);; Cellu…	--	--	--	--	Pollen allergen;; Lytic transglycolase	Expansin-A20 OS=Arabidopsis thaliana OX=3702 GN=EXPA20 PE=2 SV=1	G	Carbohydrate transport and metabolism	expansin-A20-like [Brassica napus]
BraC01g000070	121.075	7559	130.43	7534	45.1876	2796	40.5828	2537	[E]	Amino acid transport and metabolism	Molecular Function: aminoacylase activity (GO:0004046);; Cellular Component: vacuole (GO:0005773);; Cellular Component: endoplasmic reticulum (GO:0005783);; Cellular Component: Golgi apparatus (GO:0005794);; Biological Process: proteolysis (GO:0006508);; Biological Process: cellular amino acid metabolic process (GO:0006520);; Molecular Function: zinc ion binding (GO:0008270);; Biological Process:…	K14677|0|bna:106434002|K14677 aminoacylase [EC:3.5.1.14] | (RefSeq) aminoacylase-1B-like	Arginine biosynthesis (ko00220);; 2-Oxocarboxylic acid metabolism (ko01210);; Biosynthesis of amino acids (ko01230)	[E]	Amino acid transport and metabolism	Peptidase family M20/M25/M40;; Peptidase family M28;; Peptidase dimerisation domain	--	E	Amino acid transport and metabolism	aminoacylase-1B-like isoform X2 [Brassica napus]
BraC01g000090	6.08573	342	6.45745	336	5.63439	314	6.4856	365	--	--	Molecular Function: transporter activity (GO:0005215);; Cellular Component: cytosol (GO:0005829);; Cellular Component: plasma membrane (GO:0005886);; Biological Process: transport (GO:0006810);; Biological Process: plant-type hypersensitive response (GO:0009626);; Cellular Component: endomembrane system (GO:0012505);; Cellular Component: integral component of membrane (GO:0016021);;	--	--	[T]	Signal transduction mechanisms	Organic solute transporter Ostalpha	Protein LAZ1 OS=Arabidopsis thaliana OX=3702 GN=LAZ1 PE=1 SV=1	S	Function unknown	protein LAZ1-like [Brassica napus]
BraC01g000100	0.339354	17	0	0	0.030007	2	0.115503	6	--	--	Molecular Function: transcription factor activity, sequence-specific DNA binding (GO:0003700);; Molecular Function: RNA binding (GO:0003723);; Cellular Component: nucleus (GO:0005634);; Cellular Component: cytoplasm (GO:0005737);; Biological Process: regulation of transcription, DNA-templated (GO:0006355);; Biological Process: rRNA processing (GO:0006364);; Molecular Function: zinc ion binding (G…	--	--	--	--	--	Protein WVD2-like 1 OS=Arabidopsis thaliana OX=3702 GN=WDL1 PE=1 SV=1	S	Function unknown	BnaAnng17930D [Brassica napus]
BraC01g000110	0	0	0	0	0	0	0	0	--	--	Biological Process: defense response (GO:0006952);; Cellular Component: apoplast (GO:0048046);;	--	--	--	--	Dirigent-like protein	Dirigent protein 15 OS=Arabidopsis thaliana OX=3702 GN=DIR15 PE=3 SV=1	S	Function unknown	dirigent protein 15-like [Brassica napus]
BraC01g000120	0	0	0	0	0.764751	33	0.878789	38	--	--	Molecular Function: structural constituent of cell wall (GO:0005199);; Cellular Component: extracellular region (GO:0005576);; Cellular Component: cell wall (GO:0005618);;	--	--	--	--	Pollen proteins Ole e I like	Proline-rich protein 4 OS=Arabidopsis thaliana OX=3702 GN=PRP4 PE=2 SV=1	S	Function unknown	proline-rich protein 4-like [Brassica napus]
BraC01g000130	0.560728	7	0	0	109.623	1313	115.912	1402	--	--	Cellular Component: plasma membrane (GO:0005886);; Biological Process: response to cold (GO:0009409);; Cellular Component: chloroplast (GO:0009507);; Biological Process: response to auxin (GO:0009733);;	K14488|1.76225e-59|brp:103857635|K14488 SAUR family protein | (RefSeq) auxin-induced protein X15-like	Plant hormone signal transduction (ko04075)	--	--	Auxin responsive protein	Auxin-induced protein 10A5 OS=Glycine max OX=3847 PE=2 SV=1	S	Function unknown	PREDICTED: auxin-induced protein X15-like [Brassica rapa]
BraC01g000140	0.57009	8	0.165475	2	104.483	1340	105.076	1361	--	--	Cellular Component: mitochondrion (GO:0005739);; Biological Process: response to auxin (GO:0009733);;	K14488|7.74252e-72|brp:103858566|K14488 SAUR family protein | (RefSeq) auxin-induced protein 15A-like	Plant hormone signal transduction (ko04075)	--	--	Auxin responsive protein	Auxin-responsive protein SAUR50 OS=Arabidopsis thaliana OX=3702 GN=SAUR50 PE=1 SV=1	S	Function unknown	PREDICTED: auxin-induced protein 15A-like [Brassica rapa]
BraC01g000150	0.150279	10	0	0	0.288122	19	0.515089	35	[F]	Nucleotide transport and metabolism	Molecular Function: amidophosphoribosyltransferase activity (GO:0004044);; Biological Process: 'de novo' IMP biosynthetic process (GO:0006189);; Biological Process: glutamine metabolic process (GO:0006541);; Biological Process: purine nucleobase biosynthetic process (GO:0009113);; Biological Process: nucleoside metabolic process (GO:0009116);; Cellular Component: chloroplast stroma (GO:0009570);;…	K00764|0|bna:106438009|K00764 amidophosphoribosyltransferase [EC:2.4.2.14] | (RefSeq) amidophosphoribosyltransferase 3, chloroplastic-like	Purine metabolism (ko00230);; Alanine, aspartate and glutamate metabolism (ko00250)	[F]	Nucleotide transport and metabolism	Glutamine amidotransferase domain;; Glutamine amidotransferase domain;; Phosphoribosyl transferase domain;; Glutamine amidotransferases class-II	Amidophosphoribosyltransferase 3, chloroplastic OS=Arabidopsis thaliana OX=3702 GN=ASE3 PE=1 SV=1	F	Nucleotide transport and metabolism	amidophosphoribosyltransferase 3, chloroplastic-like [Brassica napus]
BraC01g000160	32.077	2849	29.3615	2412	5.24867	462	5.70173	507	[J]	Translation, ribosomal structure and biogenesis	Biological Process: tRNA dihydrouridine synthesis (GO:0002943);; Cellular Component: nucleus (GO:0005634);; Cellular Component: vacuole (GO:0005773);; Cellular Component: cytosol (GO:0005829);; Molecular Function: tRNA dihydrouridine synthase activity (GO:0017150);; Molecular Function: metal ion binding (GO:0046872);; Molecular Function: flavin adenine dinucleotide binding (GO:0050660);; Biologic…	K05544|0|bna:106434003|K05544 tRNA-dihydrouridine synthase 3 [EC:1.3.1.89] | (RefSeq) tRNA-dihydrouridine(47) synthase [NAD(P)(+)]-like	--	[R]	General function prediction only	Dihydrouridine synthase (Dus)	tRNA-dihydrouridine(47) synthase [NAD(P)(+)]-like OS=Arabidopsis thaliana OX=3702 GN=At4g38890 PE=1 SV=2	J	Translation, ribosomal structure and biogenesis	tRNA-dihydrouridine(47) synthase [NAD(P)(+)]-like [Brassica napus]
BraC01g000170	10.407	408	8.82654	320	11.9244	463	10.1508	398	--	--	Molecular Function: transcription factor activity, sequence-specific DNA binding (GO:0003700);; Cellular Component: nucleus (GO:0005634);; Biological Process: regulation of transcription, DNA-templated (GO:0006355);; Biological Process: response to ethylene (GO:0009723);; Molecular Function: sequence-specific DNA binding (GO:0043565);;	--	--	--	--	GAGA binding protein-like family	Protein BASIC PENTACYSTEINE5 OS=Arabidopsis thaliana OX=3702 GN=BPC5 PE=1 SV=1	K	Transcription	PREDICTED: protein BASIC PENTACYSTEINE5-like [Brassica rapa]
BraC01g000180	2.59564	255	2.24062	204	9.91073	964	11.1644	1097	--	--	Molecular Function: microtubule motor activity (GO:0003777);; Molecular Function: ATP binding (GO:0005524);; Cellular Component: cytoplasm (GO:0005737);; Cellular Component: microtubule (GO:0005874);; Biological Process: microtubule-based movement (GO:0007018);; Molecular Function: microtubule binding (GO:0008017);; Cellular Component: plasmodesma (GO:0009506);;	K11498|0|bna:106425144|K11498 centromeric protein E | (RefSeq) kinesin-like protein NACK1	--	[Z]	Cytoskeleton	Kinesin motor domain;; Domain of unknown function (DUF3490);; Microtubule binding	Kinesin-like protein KIN-7F OS=Arabidopsis thaliana OX=3702 GN=KIN7F PE=2 SV=1	Z	Cytoskeleton	kinesin-like protein KIN-7F [Brassica napus]
BraC01g000190	0	0	0	0	169.033	2984	171.011	3050	--	--	--	--	--	[R]	General function prediction only	zinc-binding in reverse transcriptase	--	S	Function unknown	uncharacterized protein LOC106398909 [Brassica napus]
BraC01g000200	0	0	0	0	66.039	3187	63.5598	3098	[G]	Carbohydrate transport and metabolism	Molecular Function: fructose-bisphosphate aldolase activity (GO:0004332);; Biological Process: glycolytic process (GO:0006096);; Biological Process: pentose-phosphate shunt (GO:0006098);; Cellular Component: thylakoid (GO:0009579);; Biological Process: response to abscisic acid (GO:0009737);; Cellular Component: chloroplast envelope (GO:0009941);; Cellular Component: plastoglobule (GO:0010287);; …	K01623|0|brp:103866271|K01623 fructose-bisphosphate aldolase, class I [EC:4.1.2.13] | (RefSeq) fructose-bisphosphate aldolase 2, chloroplastic	Glycolysis / Gluconeogenesis (ko00010);; Pentose phosphate pathway (ko00030);; Fructose and mannose metabolism (ko00051);; Carbon fixation in photosynthetic organisms (ko00710);; Carbon metabolism (ko01200);; Biosynthesis of amino acids (ko01230)	[G]	Carbohydrate transport and metabolism	Fructose-bisphosphate aldolase class-I	Fructose-bisphosphate aldolase 2, chloroplastic OS=Arabidopsis thaliana OX=3702 GN=FBA2 PE=1 SV=2	G	Carbohydrate transport and metabolism	PREDICTED: fructose-bisphosphate aldolase 2, chloroplastic [Brassica rapa]
BraC01g000210	0	0	0	0	0	0	0	0	[G]	Carbohydrate transport and metabolism	Cellular Component: extracellular region (GO:0005576);; Molecular Function: cellulase activity (GO:0008810);; Biological Process: cellulose catabolic process (GO:0030245);; Biological Process: cell wall organization (GO:0071555);;	K01179|0|bna:106447569|K01179 endoglucanase [EC:3.2.1.4] | (RefSeq) endoglucanase 23-like	Starch and sucrose metabolism (ko00500)	--	--	Glycosyl hydrolase family 9	Endoglucanase 23 OS=Arabidopsis thaliana OX=3702 GN=At4g39000 PE=2 SV=2	--	--	endoglucanase 23-like [Brassica napus]
BraC01g000220	1.98953	147	3.10492	212	0.378087	28	0.550167	41	[G]	Carbohydrate transport and metabolism	Cellular Component: extracellular region (GO:0005576);; Molecular Function: cellulase activity (GO:0008810);; Biological Process: cellulose catabolic process (GO:0030245);; Biological Process: cell wall organization (GO:0071555);;	K01179|0|brp:103868753|K01179 endoglucanase [EC:3.2.1.4] | (RefSeq) endoglucanase 24	Starch and sucrose metabolism (ko00500)	--	--	Glycosyl hydrolase family 9	Endoglucanase 24 OS=Arabidopsis thaliana OX=3702 GN=At4g39010 PE=2 SV=1	G	Carbohydrate transport and metabolism	PREDICTED: endoglucanase 24 [Brassica rapa]
BraC01g000230	6.8131	447	7.43234	451	1.43382	94	1.91251	126	[V]	Defense mechanisms	Cellular Component: mitochondrion (GO:0005739);; Cellular Component: plasma membrane (GO:0005886);; Biological Process: drug transmembrane transport (GO:0006855);; Biological Process: response to nematode (GO:0009624);; Biological Process: salicylic acid biosynthetic process (GO:0009697);; Biological Process: response to salicylic acid (GO:0009751);; Molecular Function: drug transmembrane transpo…	--	--	[R]	General function prediction only	MatE;; Polysaccharide biosynthesis C-terminal domain	Protein DETOXIFICATION 47, chloroplastic OS=Arabidopsis thaliana OX=3702 GN=DTX47 PE=2 SV=1	V	Defense mechanisms	PREDICTED: protein DETOXIFICATION 47, chloroplastic [Brassica rapa]
BraC01g000240	14.7652	433	15.7866	428	0.572264	17	0.704686	21	--	--	Molecular Function: transcription factor activity, transcription factor binding (GO:0000989);; Molecular Function: transcription factor activity, sequence-specific DNA binding (GO:0003700);; Molecular Function: protein binding (GO:0005515);; Cellular Component: nucleus (GO:0005634);; Biological Process: regulation of transcription, DNA-templated (GO:0006355);; Molecular Function: zinc ion binding…	--	--	--	--	B-box zinc finger	B-box zinc finger protein 20 OS=Arabidopsis thaliana OX=3702 GN=BBX20 PE=1 SV=1	S	Function unknown	B-box zinc finger protein 20-like [Brassica napus]
BraC01g000250	20.9169	2443	20.9742	2266	23.6312	2735	22.492	2629	[C]	Energy production and conversion	Cellular Component: vacuolar proton-transporting V-type ATPase, V0 domain (GO:0000220);; Cellular Component: Golgi apparatus (GO:0005794);; Cellular Component: plasma membrane (GO:0005886);; Biological Process: vacuolar acidification (GO:0007035);; Molecular Function: hydrogen-translocating pyrophosphatase activity (GO:0009678);; Cellular Component: plant-type vacuole membrane (GO:0009705);; Cell…	K02154|0|bna:106449276|K02154 V-type H+-transporting ATPase subunit a | (RefSeq) V-type proton ATPase subunit a3-like	Oxidative phosphorylation (ko00190);; Phagosome (ko04145)	[C]	Energy production and conversion	V-type ATPase 116kDa subunit family	V-type proton ATPase subunit a3 OS=Arabidopsis thaliana OX=3702 GN=VHA-a3 PE=1 SV=1	C	Energy production and conversion	V-type proton ATPase subunit a3-like [Brassica napus]
BraC01g000260	50.5641	2943	56.3843	3037	1.93646	112	2.33932	137	[O]	Posttranslational modification, protein turnover, chaperones	Molecular Function: cysteine-type endopeptidase activity (GO:0004197);; Cellular Component: extracellular space (GO:0005615);; Cellular Component: nucleus (GO:0005634);; Cellular Component: lysosome (GO:0005764);; Biological Process: response to desiccation (GO:0009269);; Biological Process: response to salt stress (GO:0009651);; Biological Process: defense response to bacterium (GO:0042742);; Bi…	K01373|0|bna:106450303|K01373 cathepsin F [EC:3.4.22.41] | (RefSeq) cysteine proteinase RD19a	--	[O]	Posttranslational modification, protein turnover, chaperones	Papain family cysteine protease;; Cathepsin propeptide inhibitor domain (I29)	Cysteine protease RD19A OS=Arabidopsis thaliana OX=3702 GN=RD19A PE=1 SV=1	O	Posttranslational modification, protein turnover, chaperones	cysteine protease RD19A [Brassica napus]
BraC01g000270	0	0	0	0	0	0	0	0	--	--	--	--	--	--	--	--	--	S	Function unknown	uncharacterized protein LOC106369379 [Brassica napus]
BraC01g000280	0	0	0	0	0	0	0	0	[T]	Signal transduction mechanisms	Molecular Function: protein serine/threonine kinase activity (GO:0004674);; Molecular Function: ATP binding (GO:0005524);; Biological Process: protein phosphorylation (GO:0006468);; Cellular Component: integral component of membrane (GO:0016021);;	--	--	[T]	Signal transduction mechanisms	Protein tyrosine kinase;; Carbohydrate-binding protein of the ER;; Protein kinase domain;; Di-glucose binding within endoplasmic reticulum	Probable receptor-like protein kinase At4g39110 OS=Arabidopsis thaliana OX=3702 GN=At4g39110 PE=3 SV=1	T	Signal transduction mechanisms	probable receptor-like protein kinase At4g39110 [Brassica napus]
BraC01g000290	0	0	0	0	0	0	0	0	[G]	Carbohydrate transport and metabolism	Biological Process: histidine biosynthetic process (GO:0000105);; Molecular Function: magnesium ion binding (GO:0000287);; Molecular Function: histidinol-phosphatase activity (GO:0004401);; Biological Process: inositol metabolic process (GO:0006020);; Biological Process: sulfur compound metabolic process (GO:0006790);; Biological Process: signal transduction (GO:0007165);; Molecular Function: 3'(…	K18649|1.62764e-109|bna:106353357|K18649 inositol-phosphate phosphatase / L-galactose 1-phosphate phosphatase / histidinol-phosphatase [EC:3.1.3.25 3.1.3.93 3.1.3.15] | (RefSeq) bifunctional phosphatase IMPL2, chloroplastic-like	Ascorbate and aldarate metabolism (ko00053);; Histidine metabolism (ko00340);; Inositol phosphate metabolism (ko00562);; Biosynthesis of amino acids (ko01230);; Phosphatidylinositol signaling system (ko04070)	[G]	Carbohydrate transport and metabolism	Inositol monophosphatase family	Bifunctional phosphatase IMPL2, chloroplastic OS=Arabidopsis thaliana OX=3702 GN=HISN7 PE=1 SV=1	G	Carbohydrate transport and metabolism	bifunctional phosphatase IMPL2, chloroplastic-like [Brassica napus]
BraC01g000300	0.545286	10	0.591765	11	0.110272	3	0	0	--	--	Molecular Function: histidinol-phosphatase activity (GO:0004401);; Cellular Component: cytosol (GO:0005829);; Biological Process: response to stress (GO:0006950);; Biological Process: response to water (GO:0009415);; Biological Process: dephosphorylation (GO:0016311);; Biological Process: phosphatidylinositol phosphorylation (GO:0046854);;	--	--	--	--	Dehydrin	Late embryogenesis abundant protein OS=Raphanus sativus OX=3726 PE=2 SV=1	S	Function unknown	late embryogenesis abundant protein [Brassica napus]
BraC01g000310	7.77568	561	6.23466	416	3.97967	285	3.62676	262	--	--	Cellular Component: nucleus (GO:0005634);; Molecular Function: zinc ion binding (GO:0008270);;	--	--	--	--	--	--	S	Function unknown	uncharacterized protein LOC106451146 [Brassica napus]
BraC01g000320	51.9927	2813	49.8227	2494	48.5742	2604	45.7622	2478	[O]	Posttranslational modification, protein turnover, chaperones	Cellular Component: cytosol (GO:0005829);; Biological Process: protein folding (GO:0006457);;	--	--	[O]	Posttranslational modification, protein turnover, chaperones	X-domain of DnaJ-containing;; DnaJ domain	Chaperone protein dnaJ 10 OS=Arabidopsis thaliana OX=3702 GN=ATJ10 PE=2 SV=2	O	Posttranslational modification, protein turnover, chaperones	PREDICTED: chaperone protein dnaJ 10 [Brassica rapa]
BraC01g000330	179.914	4281	186.713	4110	20.5292	485	19.7465	471	--	--	Molecular Function: structural constituent of ribosome (GO:0003735);; Cellular Component: vacuolar membrane (GO:0005774);; Cellular Component: Golgi apparatus (GO:0005794);; Biological Process: translation (GO:0006412);; Cellular Component: plasmodesma (GO:0009506);; Cellular Component: cytosolic small ribosomal subunit (GO:0022627);;	K02975|2.43818e-44|crb:CARUB_v10006075mg|K02975 small subunit ribosomal protein S25e | (RefSeq) hypothetical protein	Ribosome (ko03010)	[J]	Translation, ribosomal structure and biogenesis	S25 ribosomal protein	40S ribosomal protein S25-4 OS=Arabidopsis thaliana OX=3702 GN=RPS25E PE=3 SV=1	J	Translation, ribosomal structure and biogenesis	Ribosomal protein S25 family protein [Arabidopsis thaliana]
BraC01g000350	283.223	8628	296.975	8370	19.9483	603	28.0222	855	[J]	Translation, ribosomal structure and biogenesis	Biological Process: alternative mRNA splicing, via spliceosome (GO:0000380);; Molecular Function: mRNA binding (GO:0003729);; Molecular Function: transmembrane receptor protein serine/threonine kinase activity (GO:0004675);; Molecular Function: ATP binding (GO:0005524);; Cellular Component: cell wall (GO:0005618);; Cellular Component: nucleolus (GO:0005730);; Cellular Component: peroxisome (GO:00…	--	--	[R]	General function prediction only	RNA recognition motif. (a.k.a. RRM, RBD, or RNP domain)	Glycine-rich RNA-binding protein 10 OS=Brassica napus OX=3708 GN=GRP10 PE=2 SV=1	S	Function unknown	PREDICTED: glycine-rich RNA-binding protein 10 isoform X1 [Brassica oleracea var. oleracea]
BraC01g000360	15.3243	187	16.5487	187	2.38076	29	1.68991	21	--	--	--	--	--	--	--	--	--	S	Function unknown	PREDICTED: uncharacterized protein LOC103836677 isoform X1 [Brassica rapa]
BraC01g000370	3.3887	59	4.8432	78	0.096294	2	0.115317	2	--	--	Molecular Function: zinc ion binding (GO:0008270);; Molecular Function: oxidoreductase activity (GO:0016491);; Biological Process: oxidation-reduction process (GO:0055114);;	--	--	--	--	--	--	S	Function unknown	PREDICTED: uncharacterized protein LOC103838228 [Brassica rapa]
BraC01g000380	0	0	0	0	0	0	0	0	--	--	Cellular Component: extracellular region (GO:0005576);; Biological Process: single fertilization (GO:0007338);; Cellular Component: cytoplasmic vesicle (GO:0031410);; Biological Process: regulation of double fertilization forming a zygote and endosperm (GO:0080155);; Biological Process: regulation of protein localization to cell surface (GO:2000008);;	--	--	--	--	Prolamin-like	Egg cell-secreted protein 1.4 OS=Arabidopsis thaliana OX=3702 GN=EC1.4 PE=2 SV=1	S	Function unknown	egg cell-secreted protein 1.4-like [Brassica napus]
BraC01g000390	14.3464	2302	12.5168	1858	3.9777	633	3.9356	632	[N]	Cell motility	Molecular Function: RNA polymerase II regulatory region sequence-specific DNA binding (GO:0000977);; Molecular Function: protein binding (GO:0005515);; Cellular Component: Golgi apparatus (GO:0005794);; Cellular Component: integral component of plasma membrane (GO:0005887);; Molecular Function: zinc ion binding (GO:0008270);; Biological Process: plant-type primary cell wall biogenesis (GO:0009833…	K10999|0|brp:103840033|K10999 cellulose synthase A [EC:2.4.1.12] | (RefSeq) cellulose synthase A catalytic subunit 2 [UDP-forming]	--	--	--	Cellulose synthase;; Zinc-binding RING-finger;; Glycosyl transferase family group 2	Cellulose synthase A catalytic subunit 2 [UDP-forming] OS=Arabidopsis thaliana OX=3702 GN=CESA2 PE=1 SV=1	M	Cell wall/membrane/envelope biogenesis	PREDICTED: cellulose synthase A catalytic subunit 2 [UDP-forming] [Brassica rapa]
BraC01g000400	0	0	0	0	0	0	0	0	--	--	--	--	--	--	--	Papain family cysteine protease	--	--	--	uncharacterized protein LOC106353367 [Brassica napus]
BraC01g000410	19.0705	1138	20.8986	1154	1.76716	105	1.84111	110	--	--	Cellular Component: Golgi membrane (GO:0000139);; Molecular Function: nucleotide-sugar transmembrane transporter activity (GO:0005338);; Cellular Component: plasma membrane (GO:0005886);; Biological Process: carbohydrate transport (GO:0008643);; Biological Process: nucleotide-sugar transport (GO:0015780);; Cellular Component: integral component of membrane (GO:0016021);; Biological Process: nucle…	--	--	[GE]	Carbohydrate transport and metabolism;; Amino acid transport and metabolism	Triose-phosphate Transporter family	UDP-rhamnose/UDP-galactose transporter 4 OS=Arabidopsis thaliana OX=3702 GN=URGT4 PE=1 SV=1	S	Function unknown	BnaC01g00350D [Brassica napus]
BraC01g000420	10.7735	1671	11.2824	1619	8.63415	1327	8.20631	1274	[K]	Transcription	Biological Process: microtubule bundle formation (GO:0001578);; Molecular Function: protein serine/threonine kinase activity (GO:0004674);; Molecular Function: transmembrane receptor protein tyrosine kinase activity (GO:0004714);; Molecular Function: steroid binding (GO:0005496);; Molecular Function: ATP binding (GO:0005524);; Cellular Component: plasma membrane (GO:0005886);; Biological Process:…	K13415|0|bna:106351012|K13415 protein brassinosteroid insensitive 1 [EC:2.7.10.1 2.7.11.1] | (RefSeq) protein BRASSINOSTEROID INSENSITIVE 1-like	Plant hormone signal transduction (ko04075)	--	--	Protein kinase domain;; Protein tyrosine kinase;; Leucine rich repeat;; Leucine Rich repeats (2 copies);; Leucine Rich Repeat;; Leucine Rich repeat;; Leucine rich repeat N-terminal domain	Protein BRASSINOSTEROID INSENSITIVE 1 OS=Arabidopsis thaliana OX=3702 GN=BRI1 PE=1 SV=1	S	Function unknown	protein BRASSINOSTEROID INSENSITIVE 1-like [Brassica napus]
BraC01g000430	1.59912	59	1.04174	36	0.065079	3	0.169786	7	--	--	Molecular Function: core promoter sequence-specific DNA binding (GO:0001046);; Molecular Function: transcription factor activity, sequence-specific DNA binding (GO:0003700);; Cellular Component: nucleus (GO:0005634);; Biological Process: positive regulation of transcription, DNA-templated (GO:0045893);; Biological Process: regulation of lignin biosynthetic process (GO:1901141);; Biological Proces…	--	--	--	--	WRKY DNA -binding domain	Probable WRKY transcription factor 13 OS=Arabidopsis thaliana OX=3702 GN=WRKY13 PE=2 SV=1	K	Transcription	PREDICTED: probable WRKY transcription factor 13 [Brassica rapa]
BraC01g000440	2.97519	1138	2.96989	1051	7.45988	2827	7.75402	2969	--	--	--	K19026|0|bna:106352043|K19026 spatacsin | (RefSeq) uncharacterized LOC106352043	--	[S]	Function unknown	Spatacsin C-terminus	--	S	Function unknown	uncharacterized protein LOC106352043 [Brassica napus]
BraC01g000450	0.032306	2	0	0	0	0	0	0	[QV]	Secondary metabolites biosynthesis, transport and catabolism;; Defense mechanisms	Molecular Function: monooxygenase activity (GO:0004497);; Molecular Function: iron ion binding (GO:0005506);; Cellular Component: extracellular region (GO:0005576);; Cellular Component: integral component of membrane (GO:0016021);; Molecular Function: oxidoreductase activity, acting on paired donors, with incorporation or reduction of molecular oxygen (GO:0016705);; Molecular Function: oxygen bin…	--	--	[QI]	Secondary metabolites biosynthesis, transport and catabolism;; Lipid transport and metabolism	Cytochrome P450	Alkane hydroxylase MAH1 OS=Arabidopsis thaliana OX=3702 GN=CYP96A15 PE=2 SV=1	Q	Secondary metabolites biosynthesis, transport and catabolism	PREDICTED: alkane hydroxylase MAH1-like [Brassica rapa]
BraC01g000460	27.0197	1676	26.1933	1504	18.584	1143	20.5973	1279	[J]	Translation, ribosomal structure and biogenesis	Molecular Function: GTPase activity (GO:0003924);; Molecular Function: GTP binding (GO:0005525);; Cellular Component: cytosol (GO:0005829);; Molecular Function: GDP binding (GO:0019003);;	--	--	[T]	Signal transduction mechanisms	C-terminal region of MMR_HSR1 domain;; TGS domain;; 50S ribosome-binding GTPase;; Ferrous iron transport protein B;; Dynamin family	Developmentally-regulated G-protein 3 OS=Arabidopsis thaliana OX=3702 GN=DRG3 PE=1 SV=1	S	Function unknown	PREDICTED: developmentally-regulated G-protein 3 [Brassica rapa]
BraC01g000470	21.302	1027	18.5601	828	77.4928	3702	76.522	3692	[E]	Amino acid transport and metabolism	Molecular Function: magnesium ion binding (GO:0000287);; Molecular Function: shikimate kinase activity (GO:0004765);; Molecular Function: ATP binding (GO:0005524);; Biological Process: aromatic amino acid family biosynthetic process (GO:0009073);; Biological Process: chorismate biosynthetic process (GO:0009423);; Cellular Component: chloroplast (GO:0009507);; Biological Process: phosphorylation (…	K00891|0|brp:103850170|K00891 shikimate kinase [EC:2.7.1.71] | (RefSeq) shikimate kinase 2, chloroplastic	Phenylalanine, tyrosine and tryptophan biosynthesis (ko00400);; Biosynthesis of amino acids (ko01230)	--	--	Shikimate kinase;; AAA domain;; Dephospho-CoA kinase	Shikimate kinase 2, chloroplastic OS=Arabidopsis thaliana OX=3702 GN=SK2 PE=1 SV=1	E	Amino acid transport and metabolism	BnaA01g05540D [Brassica napus]
BraC01g000480	4.72276	222	4.15331	181	4.17912	195	3.11141	146	[M]	Cell wall/membrane/envelope biogenesis	--	--	--	[R]	General function prediction only	Kelch motif;; Kelch motif;; Kelch motif;; Galactose oxidase, central domain;; F-box domain	F-box/kelch-repeat protein At4g39590 OS=Arabidopsis thaliana OX=3702 GN=At4g39590 PE=2 SV=1	S	Function unknown	PREDICTED: F-box/kelch-repeat protein At4g39590-like [Brassica rapa]
BraC01g000490	0	0	0	0	0	0	0	0	[M]	Cell wall/membrane/envelope biogenesis	--	--	--	[R]	General function prediction only	Kelch motif;; Kelch motif;; Kelch motif;; F-box domain	F-box/kelch-repeat protein At4g39590 OS=Arabidopsis thaliana OX=3702 GN=At4g39590 PE=2 SV=1	S	Function unknown	F-box/kelch-repeat protein At4g39590-like [Brassica napus]
BraC01g000500	0	0	0	0	0	0	0	0	--	--	--	--	--	[R]	General function prediction only	Kelch motif;; F-box domain;; Kelch motif;; Kelch motif	Putative F-box/kelch-repeat protein At1g61540 OS=Arabidopsis thaliana OX=3702 GN=At1g61540 PE=4 SV=1	S	Function unknown	BnaA01g05590D [Brassica napus]
BraC01g000510	0	0	0	0	0	0	0	0	[M]	Cell wall/membrane/envelope biogenesis	--	--	--	[R]	General function prediction only	Kelch motif;; Kelch motif;; Kelch motif;; Galactose oxidase, central domain;; F-box domain	Putative F-box/kelch-repeat protein At1g61540 OS=Arabidopsis thaliana OX=3702 GN=At1g61540 PE=4 SV=1	S	Function unknown	PREDICTED: putative F-box/kelch-repeat protein At1g61540 [Brassica rapa]
BraC01g000520	0.519354	6	0.894131	10	0	0	0	0	--	--	--	--	--	--	--	--	--	--	--	BnaA01g05600D [Brassica napus]
BraC01g000530	0	0	0	0	0	0	0.066356	1	--	--	--	--	--	--	--	--	--	--	--	BnaA06g01440D, partial [Brassica napus]
BraC01g000540	25.4556	4321	26.1919	4113	7.93741	1335	7.70912	1310	[R]	General function prediction only	Cellular Component: Golgi membrane (GO:0000139);; Molecular Function: structural molecule activity (GO:0005198);; Molecular Function: transporter activity (GO:0005215);; Cellular Component: cytosol (GO:0005829);; Biological Process: intracellular protein transport (GO:0006886);; Biological Process: ER to Golgi vesicle-mediated transport (GO:0006888);; Cellular Component: COPI vesicle coat (GO:003…	K05236|0|bna:106439110|K05236 coatomer subunit alpha | (RefSeq) coatomer subunit alpha-2-like	--	[U]	Intracellular trafficking, secretion, and vesicular transport	Coatomer (COPI) alpha subunit C-terminus;; Coatomer WD associated region;; WD domain, G-beta repeat;; Anaphase-promoting complex subunit 4 WD40 domain	Coatomer subunit alpha-2 OS=Arabidopsis thaliana OX=3702 GN=At2g21390 PE=2 SV=1	S	Function unknown	coatomer subunit alpha-2-like [Brassica napus]
BraC01g000550	1.43987	12	3.51658	27	0	0	0	0	--	--	--	--	--	--	--	--	--	--	--	BnaC01g00500D [Brassica napus]
BraC01g000560	1.63687	111	2.73181	171	5.67178	380	5.58716	378	--	--	Molecular Function: RNA binding (GO:0003723);; Molecular Function: endonuclease activity (GO:0004519);; Biological Process: RNA modification (GO:0009451);; Cellular Component: chloroplast (GO:0009507);; Biological Process: embryo development ending in seed dormancy (GO:0009793);;	--	--	[R]	General function prediction only	PPR repeat family;; PPR repeat;; Pentatricopeptide repeat domain;; PPR repeat;; Pentacotripeptide-repeat region of PRORP	Pentatricopeptide repeat-containing protein At4g39620, chloroplastic OS=Arabidopsis thaliana OX=3702 GN=EMB2453 PE=2 SV=1	S	Function unknown	PREDICTED: pentatricopeptide repeat-containing protein At4g39620, chloroplastic [Brassica rapa]
BraC01g000570	0.028556	2	0	0	0	0	0	0	[E]	Amino acid transport and metabolism	Molecular Function: obsolete gamma-glutamyltransferase activity (GO:0003840);; Biological Process: glutathione metabolic process (GO:0006749);;	K18592|0|bna:106360787|K18592 gamma-glutamyltranspeptidase / glutathione hydrolase / leukotriene-C4 hydrolase [EC:2.3.2.2 3.4.19.13 3.4.19.14] | (RefSeq) gamma-glutamyltranspeptidase 1-like	Taurine and hypotaurine metabolism (ko00430);; Cyanoamino acid metabolism (ko00460);; Glutathione metabolism (ko00480);; Arachidonic acid metabolism (ko00590)	[E]	Amino acid transport and metabolism	Gamma-glutamyltranspeptidase	Glutathione hydrolase 1 OS=Arabidopsis thaliana OX=3702 GN=GGT1 PE=2 SV=1	E	Amino acid transport and metabolism	gamma-glutamyltranspeptidase 1 [Brassica napus]
BraC01g000580	0	0	0	0	0	0	0	0	--	--	--	--	--	--	--	--	--	--	--	BnaA01g05640D [Brassica napus]
BraC01g000590	18.0907	1272	18.529	1205	1.85303	130	1.06533	75	[E]	Amino acid transport and metabolism	Biological Process: response to hypoxia (GO:0001666);; Molecular Function: obsolete gamma-glutamyltransferase activity (GO:0003840);; Molecular Function: L-alanine:2-oxoglutarate aminotransferase activity (GO:0004021);; Cellular Component: vacuole (GO:0005773);; Cellular Component: peroxisome (GO:0005777);; Cellular Component: cytosol (GO:0005829);; Biological Process: glycine biosynthetic proces…	K18592|0|bna:106359207|K18592 gamma-glutamyltranspeptidase / glutathione hydrolase / leukotriene-C4 hydrolase [EC:2.3.2.2 3.4.19.13 3.4.19.14] | (RefSeq) gamma-glutamyltranspeptidase 1	Taurine and hypotaurine metabolism (ko00430);; Cyanoamino acid metabolism (ko00460);; Glutathione metabolism (ko00480);; Arachidonic acid metabolism (ko00590)	[E]	Amino acid transport and metabolism	Gamma-glutamyltranspeptidase	Glutathione hydrolase 1 OS=Arabidopsis thaliana OX=3702 GN=GGT1 PE=2 SV=1	E	Amino acid transport and metabolism	gamma-glutamyltranspeptidase 1 [Brassica napus]
BraC01g000600	66.7441	4436	63.3746	3897	33.9954	2239	33.1943	2209	[E]	Amino acid transport and metabolism	Cellular Component: mitochondrion (GO:0005739);; Cellular Component: vacuolar membrane (GO:0005774);; Molecular Function: zinc ion binding (GO:0008270);; Molecular Function: alanine-glyoxylate transaminase activity (GO:0008453);; Biological Process: photorespiration (GO:0009853);; Biological Process: arginine catabolic process to glutamate (GO:0019544);; Molecular Function: pyridoxal phosphate bi…	K00827|0|brp:103851253|K00827 alanine-glyoxylate transaminase / (R)-3-amino-2-methylpropionate-pyruvate transaminase [EC:2.6.1.44 2.6.1.40] | (RefSeq) alanine--glyoxylate aminotransferase 2 homolog 1, mitochondrial-like	Alanine, aspartate and glutamate metabolism (ko00250);; Glycine, serine and threonine metabolism (ko00260);; Cysteine and methionine metabolism (ko00270);; Valine, leucine and isoleucine degradation (ko00280)	[E]	Amino acid transport and metabolism	Aminotransferase class-III	Alanine--glyoxylate aminotransferase 2 homolog 1, mitochondrial OS=Arabidopsis thaliana OX=3702 GN=AGT2 PE=1 SV=1	E	Amino acid transport and metabolism	PREDICTED: alanine--glyoxylate aminotransferase 2 homolog 1, mitochondrial-like [Brassica rapa]
BraC01g000610	123.187	1083	92.9579	756	0	0	0	0	--	--	--	--	--	--	--	--	--	--	--	BnaC01g00560D [Brassica napus]
BraC01g000620	12.5726	1172	13.0643	1127	18.5481	1713	16.8528	1572	--	--	Molecular Function: nucleotide binding (GO:0000166);; Molecular Function: DNA binding (GO:0003677);; Cellular Component: nucleus (GO:0005634);; Cellular Component: cytosol (GO:0005829);; Cellular Component: chloroplast (GO:0009507);;	K12875|0|brp:103851344|K12875 apoptotic chromatin condensation inducer in the nucleus | (RefSeq) apoptotic chromatin condensation inducer in the nucleus-like	RNA transport (ko03013);; mRNA surveillance pathway (ko03015);; Spliceosome (ko03040)	[B]	Chromatin structure and dynamics	RNSP1-SAP18 binding (RSB) motif;; SAP domain	--	S	Function unknown	PREDICTED: apoptotic chromatin condensation inducer in the nucleus-like [Brassica rapa]
BraC01g000640	2.40595	64	2.86984	70	0.87351	23	0.587163	16	--	--	Molecular Function: protein binding (GO:0005515);; Cellular Component: integral component of membrane (GO:0016021);; Biological Process: regulation of membrane lipid distribution (GO:0097035);; Cellular Component: inner mitochondrial membrane protein complex (GO:0098800);; Molecular Function: cardiolipin binding (GO:1901612);;	K17785|2.34168e-78|brp:103851449|K17785 mitofilin | (RefSeq) uncharacterized LOC103851449	--	--	--	Mitochondrial inner membrane protein	--	--	--	PREDICTED: uncharacterized protein LOC103851449 [Brassica rapa]
BraC01g000650	6.41875	125	6.32519	114	0	0	0	0	--	--	Cellular Component: cytoplasm (GO:0005737);; Biological Process: metal ion transport (GO:0030001);; Molecular Function: metal ion binding (GO:0046872);;	--	--	[P]	Inorganic ion transport and metabolism	Heavy-metal-associated domain	Heavy metal-associated isoprenylated plant protein 23 OS=Arabidopsis thaliana OX=3702 GN=HIPP23 PE=1 SV=1	S	Function unknown	PREDICTED: heavy metal-associated isoprenylated plant protein 22 [Brassica rapa]
BraC01g000660	2.0953	77	3.11538	106	142.13	5173	139.992	5147	[O]	Posttranslational modification, protein turnover, chaperones	Biological Process: protein peptidyl-prolyl isomerization (GO:0000413);; Molecular Function: peptidyl-prolyl cis-trans isomerase activity (GO:0003755);; Molecular Function: protein binding (GO:0005515);; Molecular Function: FK506 binding (GO:0005528);; Cellular Component: extracellular region (GO:0005576);; Cellular Component: endoplasmic reticulum membrane (GO:0005789);; Biological Process: tran…	K01802|1.58513e-130|brp:103851766|K01802 peptidylprolyl isomerase [EC:5.2.1.8] | (RefSeq) photosynthetic NDH subunit of lumenal location 4, chloroplastic	--	--	--	FKBP-type peptidyl-prolyl cis-trans isomerase	Photosynthetic NDH subunit of lumenal location 4, chloroplastic OS=Arabidopsis thaliana OX=3702 GN=PNSL4 PE=1 SV=1	O	Posttranslational modification, protein turnover, chaperones	PREDICTED: photosynthetic NDH subunit of lumenal location 4, chloroplastic [Brassica rapa]
BraC01g000670	4.46998	159	4.02226	133	0.231722	9	0.422038	16	--	--	Cellular Component: nucleus (GO:0005634);;	--	--	--	--	VQ motif	--	S	Function unknown	PREDICTED: uncharacterized protein LOC103851859 [Brassica rapa]
BraC01g000680	0	0	0	0	0	0	0	0	[O]	Posttranslational modification, protein turnover, chaperones	Cellular Component: mitochondrial inner membrane (GO:0005743);; Cellular Component: integral component of membrane (GO:0016021);; Biological Process: copper ion homeostasis (GO:0055070);;	K07152|0|bna:106369505|K07152 protein SCO1/2 | (RefSeq) protein SCO1 homolog 2, mitochondrial-like	--	[C]	Energy production and conversion	SCO1/SenC	Protein SCO1 homolog 2, mitochondrial OS=Arabidopsis thaliana OX=3702 GN=HCC2 PE=2 SV=1	S	Function unknown	protein SCO1 homolog 2, mitochondrial [Brassica napus]
BraC01g000690	0	0	0	0	0	0	0	0	[M]	Cell wall/membrane/envelope biogenesis	--	--	--	[R]	General function prediction only	Kelch motif;; F-box domain;; Kelch motif;; Galactose oxidase, central domain	F-box/kelch-repeat protein At4g39753 OS=Arabidopsis thaliana OX=3702 GN=At4g39753 PE=2 SV=1	S	Function unknown	PREDICTED: F-box/kelch-repeat protein At4g39753-like [Brassica rapa]
BraC01g000700	26.8856	1441	24.964	1238	12.5602	667	13.7742	739	[G]	Carbohydrate transport and metabolism	Molecular Function: trehalose-phosphatase activity (GO:0004805);; Cellular Component: nucleus (GO:0005634);; Cellular Component: cytosol (GO:0005829);; Biological Process: trehalose biosynthetic process (GO:0005992);; Biological Process: dephosphorylation (GO:0016311);; Biological Process: trehalose metabolism in response to stress (GO:0070413);;	K01087|0|brp:103852049|K01087 trehalose 6-phosphate phosphatase [EC:3.1.3.12] | (RefSeq) probable trehalose-phosphate phosphatase H	Starch and sucrose metabolism (ko00500)	[G]	Carbohydrate transport and metabolism	Trehalose-phosphatase	Probable trehalose-phosphate phosphatase H OS=Arabidopsis thaliana OX=3702 GN=TPPH PE=2 SV=1	G	Carbohydrate transport and metabolism	PREDICTED: probable trehalose-phosphate phosphatase H [Brassica rapa]
BraC01g000710	29.5222	998	30.6882	960	13.6156	457	11.4693	389	--	--	Molecular Function: DNA binding (GO:0003677);; Molecular Function: transcription factor activity, sequence-specific DNA binding (GO:0003700);; Cellular Component: nucleus (GO:0005634);; Biological Process: regulation of transcription, DNA-templated (GO:0006355);; Biological Process: ethylene-activated signaling pathway (GO:0009873);;	--	--	--	--	AP2 domain	Ethylene-responsive transcription factor ERF060 OS=Arabidopsis thaliana OX=3702 GN=ERF060 PE=2 SV=1	K	Transcription	PREDICTED: ethylene-responsive transcription factor ERF060 [Brassica rapa]
BraC01g000720	5.86602	485	4.08591	313	0.966989	80	0.870996	73	--	--	Cellular Component: nucleus (GO:0005634);;	--	--	--	--	Protein of unknown function (DUF632);; Protein of unknown function (DUF630)	Nitrate regulatory gene2 protein OS=Arabidopsis thaliana OX=3702 GN=NRG2 PE=1 SV=1	S	Function unknown	PREDICTED: uncharacterized protein LOC103852362 [Brassica rapa]
BraC01g000730	21.7789	343	16.5867	242	0.795836	13	0.765017	13	--	--	Cellular Component: nucleus (GO:0005634);;	--	--	--	--	zinc-finger of the FCS-type, C2-C2	Protein MARD1 OS=Arabidopsis thaliana OX=3702 GN=MARD1 PE=2 SV=2	S	Function unknown	uncharacterized protein LOC106369525 [Brassica napus]
BraC01g000740	90.8613	7210	91.0569	6685	991.844	77993	994.887	79024	[I]	Lipid transport and metabolism	Molecular Function: inositol-3-phosphate synthase activity (GO:0004512);; Molecular Function: protein binding (GO:0005515);; Cellular Component: nucleus (GO:0005634);; Cellular Component: cytoplasm (GO:0005737);; Biological Process: inositol biosynthetic process (GO:0006021);; Biological Process: phosphatidylserine biosynthetic process (GO:0006659);; Biological Process: embryo development ending …	K01858|0|brp:103852564|K01858 myo-inositol-1-phosphate synthase [EC:5.5.1.4] | (RefSeq) inositol-3-phosphate synthase	Inositol phosphate metabolism (ko00562)	[I]	Lipid transport and metabolism	Myo-inositol-1-phosphate synthase;; Myo-inositol-1-phosphate synthase	Inositol-3-phosphate synthase OS=Brassica napus OX=3708 PE=2 SV=2	I	Lipid transport and metabolism	PREDICTED: inositol-3-phosphate synthase [Brassica rapa]
BraC01g000750	1.21527	38	1.63241	48	0.622938	20	0.319826	10	[L]	Replication, recombination and repair	Molecular Function: nucleic acid binding (GO:0003676);; Cellular Component: nucleus (GO:0005634);; Cellular Component: cytoplasm (GO:0005737);; Molecular Function: 3'-5' exonuclease activity (GO:0008408);; Molecular Function: metal ion binding (GO:0046872);;	--	--	--	--	Exonuclease	Protein NEN4 OS=Arabidopsis thaliana OX=3702 GN=NEN4 PE=2 SV=1	S	Function unknown	protein NEN4 [Brassica napus]
BraC01g000760	44.2676	2975	39.8332	2477	9.24339	616	8.63489	581	--	--	Cellular Component: endosome (GO:0005768);; Cellular Component: trans-Golgi network (GO:0005802);; Cellular Component: integral component of membrane (GO:0016021);;	--	--	--	--	--	--	S	Function unknown	PREDICTED: uncharacterized protein LOC103853165 [Brassica rapa]
BraC01g000770	57.6367	2645	62.0612	2635	2.88656	132	2.31124	107	--	--	Cellular Component: nucleus (GO:0005634);; Cellular Component: cytoplasm (GO:0005737);;	--	--	--	--	Protein of unknown function (DUF4057)	DNA oxidative demethylase ALKBH2 OS=Arabidopsis thaliana OX=3702 GN=ALKBH2 PE=2 SV=2	S	Function unknown	uncharacterized protein LOC106439278 [Brassica napus]
BraC01g000780	2.00482	71	1.61482	53	0	0	0	0	--	--	Cellular Component: mitochondrion (GO:0005739);;	--	--	[L]	Replication, recombination and repair	TLD	--	L	Replication, recombination and repair	PREDICTED: TLD domain-containing protein 2 [Brassica rapa]
BraC01g000790	108.396	3501	99.8792	2985	16.1743	518	14.3317	464	[J]	Translation, ribosomal structure and biogenesis	Molecular Function: nucleotide binding (GO:0000166);; Molecular Function: structural constituent of ribosome (GO:0003735);; Cellular Component: ribosome (GO:0005840);; Biological Process: translation (GO:0006412);; Biological Process: ribosome biogenesis (GO:0042254);;	K02892|7.66671e-97|brp:103853478|K02892 large subunit ribosomal protein L23 | (RefSeq) 50S ribosomal protein L23	Ribosome (ko03010)	[J]	Translation, ribosomal structure and biogenesis	Ribosomal protein L23	--	J	Translation, ribosomal structure and biogenesis	PREDICTED: uncharacterized protein LOC103853478 [Brassica rapa]
BraC01g000800	19.9415	863	20.5329	823	9.26927	398	9.8506	427	--	--	Cellular Component: nucleus (GO:0005634);; Cellular Component: integral component of membrane (GO:0016021);;	--	--	--	--	--	--	S	Function unknown	BnaA01g34640D [Brassica napus]
BraC01g000810	36.2264	2302	31.8971	1875	20.4063	1285	22.9188	1458	--	--	Molecular Function: thiol-dependent ubiquitin-specific protease activity (GO:0004843);; Cellular Component: nucleus (GO:0005634);; Cellular Component: cytoplasm (GO:0005737);; Biological Process: ubiquitin-dependent protein catabolic process (GO:0006511);; Biological Process: protein deubiquitination (GO:0016579);;	K11842|0|bna:106439315|K11842 ubiquitin carboxyl-terminal hydrolase 12/46 [EC:3.4.19.12] | (RefSeq) ubiquitin carboxyl-terminal hydrolase 3	--	[O]	Posttranslational modification, protein turnover, chaperones	Ubiquitin carboxyl-terminal hydrolase;; Ubiquitin carboxyl-terminal hydrolase	Ubiquitin carboxyl-terminal hydrolase 3 OS=Arabidopsis thaliana OX=3702 GN=UBP3 PE=1 SV=1	O	Posttranslational modification, protein turnover, chaperones	BnaAnng28020D, partial [Brassica napus]
BraC01g000820	2.74051	145	2.28692	112	8.43985	443	8.03979	426	[P]	Inorganic ion transport and metabolism	Biological Process: sulfate assimilation (GO:0000103);; Molecular Function: adenylylsulfate kinase activity (GO:0004020);; Molecular Function: ATP binding (GO:0005524);; Cellular Component: chloroplast (GO:0009507);; Biological Process: regulation of glucosinolate biosynthetic process (GO:0010439);; Biological Process: phosphorylation (GO:0016310);; Biological Process: cysteine biosynthetic proce…	K00860|0|bna:106378250|K00860 adenylylsulfate kinase [EC:2.7.1.25] | (RefSeq) adenylyl-sulfate kinase 2, chloroplastic-like	Purine metabolism (ko00230);; Sulfur metabolism (ko00920)	[P]	Inorganic ion transport and metabolism	Adenylylsulphate kinase	Adenylyl-sulfate kinase 2, chloroplastic OS=Arabidopsis thaliana OX=3702 GN=APK2 PE=1 SV=1	P	Inorganic ion transport and metabolism	adenylyl-sulfate kinase 2, chloroplastic [Brassica napus]
BraC01g000830	26.6787	2113	23.7297	1739	2.49003	196	2.00067	159	[QV]	Secondary metabolites biosynthesis, transport and catabolism;; Defense mechanisms	Molecular Function: monooxygenase activity (GO:0004497);; Molecular Function: iron ion binding (GO:0005506);; Cellular Component: integral component of membrane (GO:0016021);; Molecular Function: oxidoreductase activity, acting on paired donors, with incorporation or reduction of molecular oxygen (GO:0016705);; Molecular Function: heme binding (GO:0020037);; Biological Process: oxidation-reductio…	K11812|0|brp:103853878|K11812 tryptophan N-monooxygenase [EC:1.14.13.125] | (RefSeq) CYP79B1, CYP79B2-1; cytochrome P450 79B1	Tryptophan metabolism (ko00380);; Glucosinolate biosynthesis (ko00966);; 2-Oxocarboxylic acid metabolism (ko01210)	[Q]	Secondary metabolites biosynthesis, transport and catabolism	Cytochrome P450	Cytochrome P450 79B1 OS=Sinapis alba OX=3728 GN=CYP79B1 PE=2 SV=1	Q	Secondary metabolites biosynthesis, transport and catabolism	cytochrome P450 [Brassica napus]
BraC01g000840	1.32497	127	1.1187	99	0.148937	15	0.170679	17	--	--	Cellular Component: mitochondrion (GO:0005739);;	--	--	[R]	General function prediction only	PPR repeat;; PPR repeat family;; PPR repeat;; Pentatricopeptide repeat domain;; Tetratricopeptide repeat;; Pentacotripeptide-repeat region of PRORP;; Tetratricopeptide repeat;; Tetratricopeptide repeat	Pentatricopeptide repeat-containing protein At4g39952, mitochondrial OS=Arabidopsis thaliana OX=3702 GN=PCMP-E98 PE=2 SV=2	S	Function unknown	PREDICTED: pentatricopeptide repeat-containing protein At4g39952, mitochondrial [Brassica rapa]
BraC01g000850	15.8291	1136	16.3711	1087	94.8144	6738	91.129	6541	[O]	Posttranslational modification, protein turnover, chaperones	Molecular Function: ATP binding (GO:0005524);; Cellular Component: mitochondrion (GO:0005739);; Biological Process: protein folding (GO:0006457);; Biological Process: response to heat (GO:0009408);; Cellular Component: chloroplast thylakoid membrane (GO:0009535);; Cellular Component: chloroplast envelope (GO:0009941);; Molecular Function: heat shock protein binding (GO:0031072);; Molecular Functi…	K03686|0|brp:103854064|K03686 molecular chaperone DnaJ | (RefSeq) chaperone protein dnaJ A6, chloroplastic	--	[O]	Posttranslational modification, protein turnover, chaperones	DnaJ C terminal domain;; DnaJ domain;; DnaJ central domain	Chaperone protein dnaJ A6, chloroplastic OS=Arabidopsis thaliana OX=3702 GN=DJA6 PE=2 SV=2	O	Posttranslational modification, protein turnover, chaperones	BnaA01g34580D [Brassica napus]
BraC01g000860	149.304	11732	151.595	11021	33.8849	2639	32.4204	2551	[E]	Amino acid transport and metabolism	Molecular Function: 3-deoxy-7-phosphoheptulonate synthase activity (GO:0003849);; Molecular Function: protein binding (GO:0005515);; Cellular Component: mitochondrion (GO:0005739);; Biological Process: aromatic amino acid family biosynthetic process (GO:0009073);; Biological Process: chorismate biosynthetic process (GO:0009423);; Cellular Component: chloroplast (GO:0009507);; Biological Process: …	K01626|0|bna:106437203|K01626 3-deoxy-7-phosphoheptulonate synthase [EC:2.5.1.54] | (RefSeq) phospho-2-dehydro-3-deoxyheptonate aldolase 1, chloroplastic-like	Phenylalanine, tyrosine and tryptophan biosynthesis (ko00400);; Biosynthesis of amino acids (ko01230)	--	--	Class-II DAHP synthetase family	Phospho-2-dehydro-3-deoxyheptonate aldolase 1, chloroplastic OS=Arabidopsis thaliana OX=3702 GN=DHS1 PE=2 SV=2	E	Amino acid transport and metabolism	phospho-2-dehydro-3-deoxyheptonate aldolase 1, chloroplastic-like [Brassica napus]
BraC01g000870	42.9429	1174	43.6258	1104	11.465	311	12.3006	337	[R]	General function prediction only	Molecular Function: GTP binding (GO:0005525);; Cellular Component: plasma membrane (GO:0005886);; Biological Process: small GTPase mediated signal transduction (GO:0007264);; Biological Process: protein transport (GO:0015031);; Molecular Function: kinase binding (GO:0019900);; Cellular Component: early endosome membrane (GO:0031901);; Biological Process: endocytic recycling (GO:0032456);; Cellula…	K07904|6.13358e-154|bna:106437201|K07904 Ras-related protein Rab-11A | (RefSeq) ras-related protein RABA4b	Endocytosis (ko04144)	[U]	Intracellular trafficking, secretion, and vesicular transport	Ras family;; Ras of Complex, Roc, domain of DAPkinase;; ADP-ribosylation factor family;; 50S ribosome-binding GTPase	Ras-related protein RABA4b OS=Arabidopsis thaliana OX=3702 GN=RABA4B PE=1 SV=1	S	Function unknown	ras-related protein RABA4b [Brassica napus]
BraC01g000880	2.09035	67	2.27734	68	0	0	0	0	--	--	--	K15334|1.142e-34|bna:106439372|K15334 multisite-specific tRNA:(cytosine-C5)-methyltransferase [EC:2.1.1.202] | (RefSeq) tRNA (cytosine(34)-C(5))-methyltransferase-like	--	[J]	Translation, ribosomal structure and biogenesis	--	--	--	--	tRNA (cytosine(34)-C(5))-methyltransferase [Brassica napus]
BraC01g000890	16.9187	1491	15.2034	1240	1.42686	125	1.54452	137	[J]	Translation, ribosomal structure and biogenesis	Molecular Function: RNA binding (GO:0003723);; Cellular Component: nucleus (GO:0005634);; Molecular Function: tRNA (cytosine-5-)-methyltransferase activity (GO:0016428);; Biological Process: tRNA methylation (GO:0030488);;	K15334|0|brp:103854554|K15334 multisite-specific tRNA:(cytosine-C5)-methyltransferase [EC:2.1.1.202] | (RefSeq) tRNA (cytosine(34)-C(5))-methyltransferase	--	[J]	Translation, ribosomal structure and biogenesis	16S rRNA methyltransferase RsmB/F	--	J	Translation, ribosomal structure and biogenesis	PREDICTED: tRNA (cytosine(34)-C(5))-methyltransferase [Brassica rapa]
BraC01g000900	23.3386	1286	23.8903	1218	1.94519	107	2.44272	135	[T]	Signal transduction mechanisms	Molecular Function: protein serine/threonine kinase activity (GO:0004674);; Molecular Function: ATP binding (GO:0005524);; Cellular Component: nucleus (GO:0005634);; Cellular Component: cytosol (GO:0005829);; Biological Process: protein phosphorylation (GO:0006468);; Biological Process: response to salt stress (GO:0009651);; Biological Process: intracellular signal transduction (GO:0035556);;	K14498|0|brp:103854644|K14498 serine/threonine-protein kinase SRK2 [EC:2.7.11.1] | (RefSeq) SnRK2.7; serine/threonine-protein kinase SRK2F	Plant hormone signal transduction (ko04075)	[T]	Signal transduction mechanisms	Protein kinase domain;; Protein tyrosine kinase	Serine/threonine-protein kinase SRK2F OS=Arabidopsis thaliana OX=3702 GN=SRK2F PE=1 SV=1	T	Signal transduction mechanisms	PREDICTED: serine/threonine-protein kinase SRK2F [Brassica rapa]
BraC01g000910	1.28078	92	1.42012	95	0.056357	4	0	0	--	--	Cellular Component: cytoplasm (GO:0005737);;	--	--	--	--	--	--	S	Function unknown	PREDICTED: calponin homology domain-containing protein DDB_G0272472 [Brassica rapa]
BraC01g000920	703.998	24882	735.57	24052	493.348	17280	494.742	17504	--	--	Cellular Component: nucleosome (GO:0000786);; Cellular Component: nucleus (GO:0005634);; Biological Process: nucleosome assembly (GO:0006334);; Cellular Component: integral component of membrane (GO:0016021);; Molecular Function: nucleosomal DNA binding (GO:0031492);; Molecular Function: protein heterodimerization activity (GO:0046982);;	K11253|1.23061e-91|crb:CARUB_v10002094mg|K11253 histone H3 | (RefSeq) hypothetical protein	--	[B]	Chromatin structure and dynamics	Core histone H2A/H2B/H3/H4	Histone H3.3 OS=Vitis vinifera OX=29760 PE=2 SV=3	B	Chromatin structure and dynamics	hypothetical protein MIMGU_mgv1a014700mg [Erythranthe guttata]
BraC01g000930	180.34	2025	218.349	2268	75.6991	843	79.793	897	--	--	Cellular Component: signal peptidase complex (GO:0005787);; Biological Process: signal peptide processing (GO:0006465);; Molecular Function: peptidase activity (GO:0008233);; Cellular Component: integral component of membrane (GO:0016021);; Cellular Component: organelle membrane (GO:0031090);;	K12946|1.78828e-35|brp:103854917|K12946 signal peptidase complex subunit 1 [EC:3.4.-.-] | (RefSeq) probable signal peptidase complex subunit 1	Protein export (ko03060)	[U]	Intracellular trafficking, secretion, and vesicular transport	Microsomal signal peptidase 12 kDa subunit (SPC12)	Probable signal peptidase complex subunit 1 OS=Arabidopsis thaliana OX=3702 GN=At2g22425 PE=3 SV=1	U	Intracellular trafficking, secretion, and vesicular transport	PREDICTED: probable signal peptidase complex subunit 1 [Brassica rapa]
BraC01g000940	6.79352	128	10.6755	186	51.5892	961	47.2752	890	--	--	Cellular Component: chloroplast (GO:0009507);; Cellular Component: integral component of membrane (GO:0016021);;	--	--	--	--	--	--	S	Function unknown	PREDICTED: uncharacterized protein LOC103855017 isoform X2 [Brassica rapa]
BraC01g000950	53.0097	4968	54.5737	4732	16.7364	1555	17.1978	1614	--	--	Molecular Function: transcription corepressor activity (GO:0003714);; Cellular Component: mitochondrion (GO:0005739);; Biological Process: transcription, DNA-templated (GO:0006351);; Biological Process: negative regulation of nucleic acid-templated transcription (GO:1903507);;	--	--	--	--	Protein SCAI	--	S	Function unknown	PREDICTED: protein SCAI homolog [Brassica rapa]
BraC01g000960	0	0	0	0	0	0	0	0	[M]	Cell wall/membrane/envelope biogenesis	--	--	--	[R]	General function prediction only	Kelch motif;; Kelch motif;; Kelch motif;; Galactose oxidase, central domain;; Galactose oxidase, central domain;; F-box domain;; F-box-like	F-box/kelch-repeat protein At5g49000 OS=Arabidopsis thaliana OX=3702 GN=At5g49000 PE=2 SV=1	S	Function unknown	F-box/kelch-repeat protein At4g39560-like [Brassica napus]
BraC01g000970	93.196	5353	102.095	5425	136	7740	131.015	7532	--	--	Molecular Function: transcription factor activity, sequence-specific DNA binding (GO:0003700);; Cellular Component: nucleus (GO:0005634);; Biological Process: response to blue light (GO:0009637);; Biological Process: negative regulation of cell growth (GO:0030308);; Molecular Function: sequence-specific DNA binding (GO:0043565);; Biological Process: positive regulation of transcription, DNA-templ…	K09338|0|brp:103855378|K09338 homeobox-leucine zipper protein | (RefSeq) homeobox-leucine zipper protein ATHB-16-like	--	[K]	Transcription	Homeobox associated leucine zipper;; Homeobox domain;; Homeobox KN domain	Homeobox-leucine zipper protein ATHB-16 OS=Arabidopsis thaliana OX=3702 GN=ATHB-16 PE=2 SV=2	K	Transcription	PREDICTED: homeobox-leucine zipper protein ATHB-16-like isoform X2 [Brassica rapa]
BraC01g000980	6.15217	270	5.57222	226	0.57931	26	0.751855	33	--	--	Molecular Function: phospholipid binding (GO:0005543);; Cellular Component: mitochondrion (GO:0005739);; Cellular Component: Golgi apparatus (GO:0005794);; Cellular Component: clathrin-coated pit (GO:0005905);; Biological Process: endocytosis (GO:0006897);; Cellular Component: clathrin-coated vesicle (GO:0030136);;	--	--	[TU]	Signal transduction mechanisms;; Intracellular trafficking, secretion, and vesicular transport	ANTH domain;; Maltose operon periplasmic protein precursor (MalM)	Putative clathrin assembly protein At4g40080 OS=Arabidopsis thaliana OX=3702 GN=At4g40080 PE=2 SV=2	U	Intracellular trafficking, secretion, and vesicular transport	PREDICTED: putative clathrin assembly protein At4g40080 [Brassica rapa]
BraC01g000990	5.37272	95	7.3946	121	0.214417	4	0	0	--	--	--	--	--	--	--	--	Classical arabinogalactan protein 3 OS=Arabidopsis thaliana OX=3702 GN=AGP3 PE=2 SV=1	S	Function unknown	PREDICTED: classical arabinogalactan protein 3 [Raphanus sativus]
BraC01g001010	4.57228	390	3.8973	308	0.047395	5	0.111987	10	[F]	Nucleotide transport and metabolism	Cellular Component: plasma membrane (GO:0005886);; Cellular Component: integral component of membrane (GO:0016021);; Molecular Function: transmembrane transporter activity (GO:0022857);; Biological Process: transmembrane transport (GO:0055085);;	--	--	[F]	Nucleotide transport and metabolism	Permease family	Nucleobase-ascorbate transporter 11 OS=Arabidopsis thaliana OX=3702 GN=NAT11 PE=2 SV=1	F	Nucleotide transport and metabolism	PREDICTED: nucleobase-ascorbate transporter 11 [Brassica rapa]
BraC01g001020	23.561	1396	22.2341	1219	7.08366	416	6.50606	386	--	--	Cellular Component: endosome (GO:0005768);; Cellular Component: trans-Golgi network (GO:0005802);; Cellular Component: integral component of membrane (GO:0016021);; Molecular Function: transferase activity (GO:0016740);;	--	--	[GMW]	Carbohydrate transport and metabolism;; Cell wall/membrane/envelope biogenesis;; Extracellular structures	Exostosin family	Probable glycosyltransferase At5g03795 OS=Arabidopsis thaliana OX=3702 GN=At5g03795 PE=3 SV=2	S	Function unknown	PREDICTED: probable glycosyltransferase At5g03795 [Brassica rapa]
BraC01g001030	0.103663	9	0.037432	3	0	0	0	0	--	--	Molecular Function: catalytic activity (GO:0003824);; Biological Process: carbohydrate metabolic process (GO:0005975);; Molecular Function: carbohydrate binding (GO:0030246);;	K18195|0|brp:103856050|K18195 rhamnogalacturonan endolyase [EC:4.2.2.23] | (RefSeq) rhamnogalacturonate lyase	--	--	--	Rhamnogalacturonate lyase family;; Polysaccharide lyase family 4, domain III;; Polysaccharide lyase family 4, domain II	--	S	Function unknown	PREDICTED: uncharacterized protein LOC103856050 [Brassica rapa]
BraC01g001040	2.28692	95	2.21538	86	10.4263	429	7.36317	306	[J]	Translation, ribosomal structure and biogenesis	Biological Process: RNA methylation (GO:0001510);; Molecular Function: RNA binding (GO:0003723);; Biological Process: RNA processing (GO:0006396);; Molecular Function: RNA methyltransferase activity (GO:0008173);; Cellular Component: chloroplast (GO:0009507);;	K03437|0|brp:103856150|K03437 RNA methyltransferase, TrmH family | (RefSeq) uncharacterized tRNA/rRNA methyltransferase YsgA	--	[J]	Translation, ribosomal structure and biogenesis	SpoU rRNA Methylase family	--	J	Translation, ribosomal structure and biogenesis	PREDICTED: uncharacterized protein LOC103856150 [Brassica rapa]
BraC01g001050	0	0	0	0	2.82373	83	2.75209	82	--	--	Molecular Function: DNA binding (GO:0003677);; Molecular Function: transcription factor activity, sequence-specific DNA binding (GO:0003700);; Cellular Component: nucleus (GO:0005634);; Biological Process: floral organ abscission (GO:0010227);; Biological Process: positive regulation of transcription, DNA-templated (GO:0045893);;	--	--	--	--	Dof domain, zinc finger	Dof zinc finger protein DOF4.7 OS=Arabidopsis thaliana OX=3702 GN=DOF4.7 PE=1 SV=1	K	Transcription	PREDICTED: dof zinc finger protein DOF4.7 [Brassica rapa]
BraC01g001060	4.05297	178	3.27873	133	19.1203	828	16.5895	726	[G]	Carbohydrate transport and metabolism	Cellular Component: cytoplasm (GO:0005737);; Molecular Function: zinc ion binding (GO:0008270);; Biological Process: response to bacterium (GO:0009617);; Biological Process: lignin biosynthetic process (GO:0009809);; Molecular Function: cinnamyl-alcohol dehydrogenase activity (GO:0045551);; Molecular Function: sinapyl alcohol dehydrogenase activity (GO:0052747);; Biological Process: oxidation-red…	K00083|0|bna:106436256|K00083 cinnamyl-alcohol dehydrogenase [EC:1.1.1.195] | (RefSeq) ELI3-BN-2; cinnamyl alcohol dehydrogenase 7-like	Phenylpropanoid biosynthesis (ko00940)	[Q]	Secondary metabolites biosynthesis, transport and catabolism	Alcohol dehydrogenase GroES-like domain;; Zinc-binding dehydrogenase;; Alanine dehydrogenase/PNT, C-terminal domain	Cinnamyl alcohol dehydrogenase 7 OS=Arabidopsis thaliana OX=3702 GN=CAD7 PE=1 SV=2	C	Energy production and conversion	cinnamyl alcohol dehydrogenase 7 isoform X2 [Brassica napus]
BraC01g001070	10.0571	446	7.82158	321	0.215794	10	0.916794	41	[G]	Carbohydrate transport and metabolism	Molecular Function: nucleotide binding (GO:0000166);; Cellular Component: cytoplasm (GO:0005737);; Molecular Function: zinc ion binding (GO:0008270);; Biological Process: lignin biosynthetic process (GO:0009809);; Molecular Function: cinnamyl-alcohol dehydrogenase activity (GO:0045551);; Molecular Function: sinapyl alcohol dehydrogenase activity (GO:0052747);; Biological Process: oxidation-reduct…	K00083|0|bna:106373382|K00083 cinnamyl-alcohol dehydrogenase [EC:1.1.1.195] | (RefSeq) probable cinnamyl alcohol dehydrogenase 6	Phenylpropanoid biosynthesis (ko00940)	[Q]	Secondary metabolites biosynthesis, transport and catabolism	Alcohol dehydrogenase GroES-like domain;; Zinc-binding dehydrogenase	Probable cinnamyl alcohol dehydrogenase 6 OS=Arabidopsis thaliana OX=3702 GN=CAD6 PE=2 SV=1	C	Energy production and conversion	probable cinnamyl alcohol dehydrogenase 6 [Brassica napus]
BraC01g001080	39.0518	1092	33.4638	866	0.572701	16	1.18281	34	--	--	Biological Process: MAPK cascade (GO:0000165);; Molecular Function: RNA polymerase II regulatory region sequence-specific DNA binding (GO:0000977);; Molecular Function: transcription factor activity, sequence-specific DNA binding (GO:0003700);; Cellular Component: nucleus (GO:0005634);; Molecular Function: transcription factor binding (GO:0008134);; Biological Process: positive regulation of tran…	--	--	[K]	Transcription	K-box region;; SRF-type transcription factor (DNA-binding and dimerisation domain)	Agamous-like MADS-box protein AGL21 OS=Arabidopsis thaliana OX=3702 GN=AGL21 PE=1 SV=1	K	Transcription	PREDICTED: agamous-like MADS-box protein AGL21 [Brassica rapa]
BraC01g001090	15.3436	1177	14.5475	1033	801.483	60925	813.215	62442	[E]	Amino acid transport and metabolism	Molecular Function: glycine hydroxymethyltransferase activity (GO:0004372);; Molecular Function: protein binding (GO:0005515);; Cellular Component: nucleus (GO:0005634);; Cellular Component: mitochondrial matrix (GO:0005759);; Cellular Component: plasma membrane (GO:0005886);; Biological Process: L-serine metabolic process (GO:0006563);; Biological Process: circadian rhythm (GO:0007623);; Molecul…	K00600|0|brp:103856643|K00600 glycine hydroxymethyltransferase [EC:2.1.2.1] | (RefSeq) serine hydroxymethyltransferase 1, mitochondrial-like	Glycine, serine and threonine metabolism (ko00260);; Cyanoamino acid metabolism (ko00460);; Glyoxylate and dicarboxylate metabolism (ko00630);; One carbon pool by folate (ko00670);; Carbon metabolism (ko01200);; Biosynthesis of amino acids (ko01230)	[E]	Amino acid transport and metabolism	Serine hydroxymethyltransferase	Serine hydroxymethyltransferase 1, mitochondrial OS=Arabidopsis thaliana OX=3702 GN=SHM1 PE=1 SV=1	E	Amino acid transport and metabolism	PREDICTED: serine hydroxymethyltransferase 1, mitochondrial [Brassica oleracea var. oleracea]
BraC01g001100	7.43772	444	7.40981	409	16.2833	963	13.8367	826	--	--	Cellular Component: chloroplast thylakoid membrane (GO:0009535);; Cellular Component: chloroplast envelope (GO:0009941);; Molecular Function: oxidoreductase activity, acting on NAD(P)H, quinone or similar compound as acceptor (GO:0016655);; Biological Process: oxidation-reduction process (GO:0055114);;	--	--	--	--	--	Uncharacterized protein At4g37920 OS=Arabidopsis thaliana OX=3702 GN=At4g37920 PE=2 SV=2	S	Function unknown	uncharacterized protein At4g37920, chloroplastic [Brassica napus]
BraC01g001110	46.7386	4504	42.8895	3824	10.2688	981	10.9668	1058	[O]	Posttranslational modification, protein turnover, chaperones	Molecular Function: ATP binding (GO:0005524);; Cellular Component: cell wall (GO:0005618);; Cellular Component: mitochondrial matrix (GO:0005759);; Cellular Component: vacuolar membrane (GO:0005774);; Cellular Component: Golgi apparatus (GO:0005794);; Cellular Component: cytosol (GO:0005829);; Biological Process: protein folding (GO:0006457);; Molecular Function: zinc ion binding (GO:0008270);; B…	K03283|0|brp:103856835|K03283 heat shock 70kDa protein 1/8 | (RefSeq) heat shock 70 kDa protein 9, mitochondrial	RNA degradation (ko03018)	[O]	Posttranslational modification, protein turnover, chaperones	Hsp70 protein;; MreB/Mbl protein;; FGGY family of carbohydrate kinases, C-terminal domain	Heat shock 70 kDa protein 9, mitochondrial OS=Arabidopsis thaliana OX=3702 GN=HSP70-9 PE=1 SV=1	O	Posttranslational modification, protein turnover, chaperones	PREDICTED: heat shock 70 kDa protein 9, mitochondrial [Brassica rapa]
BraC01g001120	16.994	1053	21.3071	1222	13.6504	838	14.3687	891	--	--	Cellular Component: nucleus (GO:0005634);; Molecular Function: zinc ion binding (GO:0008270);;	--	--	[O]	Posttranslational modification, protein turnover, chaperones	CTLH/CRA C-terminal to LisH motif domain;; RING-type zinc-finger	Protein RMD5 homolog OS=Arabidopsis thaliana OX=3702 GN=RMD5 PE=1 SV=1	S	Function unknown	PREDICTED: protein RMD5 homolog A [Brassica rapa]
BraC01g001130	33.2562	3245	31.6336	2856	19.9576	1930	19.0484	1861	[C]	Energy production and conversion	Molecular Function: DNA binding (GO:0003677);; Molecular Function: phosphoenolpyruvate carboxykinase (ATP) activity (GO:0004612);; Molecular Function: ATP binding (GO:0005524);; Cellular Component: nucleolus (GO:0005730);; Cellular Component: cytosol (GO:0005829);; Biological Process: gluconeogenesis (GO:0006094);; Biological Process: defense response to fungus, incompatible interaction (GO:00098…	K01610|0|bna:106436992|K01610 phosphoenolpyruvate carboxykinase (ATP) [EC:4.1.1.49] | (RefSeq) phosphoenolpyruvate carboxykinase [ATP]	Glycolysis / Gluconeogenesis (ko00010);; Citrate cycle (TCA cycle) (ko00020);; Pyruvate metabolism (ko00620);; Carbon fixation in photosynthetic organisms (ko00710);; Carbon metabolism (ko01200)	--	--	Phosphoenolpyruvate carboxykinase	Phosphoenolpyruvate carboxykinase (ATP) OS=Arabidopsis thaliana OX=3702 GN=PCKA PE=1 SV=1	C	Energy production and conversion	phosphoenolpyruvate carboxykinase (ATP) [Brassica napus]
BraC01g001140	0	0	0	0	0	0	0	0	--	--	--	K15193|0|brp:103857094|K15193 protein SPT2 | (RefSeq) uncharacterized LOC103857094	--	--	--	SPT2 chromatin protein	--	S	Function unknown	PREDICTED: uncharacterized protein LOC103857094 [Brassica rapa]
BraC01g001150	0.858642	36	0.423866	17	0	0	0	0	--	--	Molecular Function: DNA binding (GO:0003677);; Molecular Function: transcription factor activity, sequence-specific DNA binding (GO:0003700);; Cellular Component: nucleus (GO:0005634);; Biological Process: regulation of transcription, DNA-templated (GO:0006355);; Molecular Function: protein dimerization activity (GO:0046983);;	--	--	--	--	Helix-loop-helix DNA-binding domain	Transcription factor bHLH25 OS=Arabidopsis thaliana OX=3702 GN=BHLH25 PE=2 SV=2	K	Transcription	PREDICTED: transcription factor bHLH25 [Brassica rapa]
BraC01g001160	0	0	0	0	0	0	0	0	[G]	Carbohydrate transport and metabolism	Biological Process: cellular glucose homeostasis (GO:0001678);; Molecular Function: glucokinase activity (GO:0004340);; Molecular Function: ATP binding (GO:0005524);; Molecular Function: glucose binding (GO:0005536);; Cellular Component: mitochondrion (GO:0005739);; Cellular Component: cytosol (GO:0005829);; Biological Process: glycolytic process (GO:0006096);; Biological Process: cellular respon…	K00844|0|brp:103857280|K00844 hexokinase [EC:2.7.1.1] | (RefSeq) probable hexokinase-like 2 protein	Glycolysis / Gluconeogenesis (ko00010);; Fructose and mannose metabolism (ko00051);; Galactose metabolism (ko00052);; Starch and sucrose metabolism (ko00500);; Amino sugar and nucleotide sugar metabolism (ko00520);; Carbon metabolism (ko01200)	[G]	Carbohydrate transport and metabolism	Hexokinase;; Hexokinase	Probable hexokinase-like 2 protein OS=Arabidopsis thaliana OX=3702 GN=At4g37840 PE=3 SV=1	G	Carbohydrate transport and metabolism	probable hexokinase-like 2 protein [Brassica napus]
BraC01g001170	72.9994	918	89.691	1043	8.0434	101	6.65655	84	--	--	Molecular Function: cytochrome-c oxidase activity (GO:0004129);; Cellular Component: mitochondrial respiratory chain complex IV (GO:0005751);; Biological Process: hydrogen ion transmembrane transport (GO:1902600);;	K02266|9.15994e-58|brp:103857383|K02266 cytochrome c oxidase subunit 6a | (RefSeq) cytochrome c oxidase subunit 6a, mitochondrial-like	Oxidative phosphorylation (ko00190)	[C]	Energy production and conversion	--	Cytochrome c oxidase subunit 6a, mitochondrial OS=Arabidopsis thaliana OX=3702 GN=COX6A PE=3 SV=1	O	Posttranslational modification, protein turnover, chaperones	PREDICTED: cytochrome c oxidase subunit 6a, mitochondrial-like [Brassica rapa]
BraC01g001180	0.104485	2	0.566576	8	0	0	0	0	--	--	Cellular Component: extracellular region (GO:0005576);;	--	--	--	--	Epidermal patterning factor proteins	EPIDERMAL PATTERNING FACTOR-like protein 2 OS=Arabidopsis thaliana OX=3702 GN=EPFL2 PE=2 SV=1	S	Function unknown	PREDICTED: EPIDERMAL PATTERNING FACTOR-like protein 2 [Brassica rapa]
BraC01g001190	0	0	0	0	0	0	0	0	--	--	Molecular Function: protein serine/threonine kinase activity (GO:0004674);; Molecular Function: calcium ion binding (GO:0005509);; Molecular Function: ATP binding (GO:0005524);; Cellular Component: cytoplasm (GO:0005737);; Cellular Component: plasma membrane (GO:0005886);; Biological Process: protein phosphorylation (GO:0006468);; Biological Process: signal transduction (GO:0007165);; Cellular Co…	K13412|9.63577e-40|bna:106366339|K13412 calcium-dependent protein kinase [EC:2.7.11.1] | (RefSeq) calcium-dependent protein kinase 28-like	Plant-pathogen interaction (ko04626)	[T]	Signal transduction mechanisms	--	Calcium-dependent protein kinase 28 OS=Arabidopsis thaliana OX=3702 GN=CPK28 PE=1 SV=1	T	Signal transduction mechanisms	calcium-dependent protein kinase 28-like [Brassica napus]
BraC01g001200	10.3403	358	11.5833	371	26.9523	923	27.7813	961	--	--	Molecular Function: transcription factor activity, sequence-specific DNA binding (GO:0003700);; Cellular Component: nucleus (GO:0005634);; Biological Process: regulation of transcription, DNA-templated (GO:0006355);; Biological Process: response to cytokinin (GO:0009735);; Molecular Function: sequence-specific DNA binding (GO:0043565);;	K09338|6.64494e-175|brp:103857600|K09338 homeobox-leucine zipper protein | (RefSeq) homeobox-leucine zipper protein HAT22	--	[K]	Transcription	Homeobox domain;; Homeobox associated leucine zipper	Homeobox-leucine zipper protein HAT22 OS=Arabidopsis thaliana OX=3702 GN=HAT22 PE=1 SV=1	K	Transcription	PREDICTED: homeobox-leucine zipper protein HAT22 [Brassica rapa]
BraC01g001210	0.324012	13	1.11708	39	0	0	0	0	--	--	Molecular Function: RNA polymerase II transcription factor activity, sequence-specific DNA binding (GO:0000981);; Molecular Function: transcription factor activity, RNA polymerase II transcription factor recruiting (GO:0001135);; Cellular Component: nucleus (GO:0005634);; Biological Process: regulation of transcription from RNA polymerase II promoter (GO:0006357);; Biological Process: cell differ…	K09422|0|brp:103857696|K09422 myb proto-oncogene protein, plant | (RefSeq) transcription factor RAX3	--	[K]	Transcription	Myb-like DNA-binding domain;; Myb-like DNA-binding domain	Transcription factor MYB87 OS=Arabidopsis thaliana OX=3702 GN=MYB87 PE=2 SV=1	K	Transcription	PREDICTED: transcription factor RAX3 isoform X1 [Brassica rapa]
BraC01g001220	0	0	0	0	1.13539	76	0.825935	56	[E]	Amino acid transport and metabolism	Cellular Component: cytoplasm (GO:0005737);; Biological Process: ethylene biosynthetic process (GO:0009693);; Biological Process: fruit ripening (GO:0009835);; Molecular Function: 1-aminocyclopropane-1-carboxylate synthase activity (GO:0016847);; Molecular Function: pyridoxal phosphate binding (GO:0030170);; Biological Process: 1-aminocyclopropane-1-carboxylate biosynthetic process (GO:0042218);;…	K01762|0|brp:103857842|K01762 1-aminocyclopropane-1-carboxylate synthase [EC:4.4.1.14] | (RefSeq) 1-aminocyclopropane-1-carboxylate synthase 8	Cysteine and methionine metabolism (ko00270)	[T]	Signal transduction mechanisms	Aminotransferase class I and II	1-aminocyclopropane-1-carboxylate synthase 8 OS=Arabidopsis thaliana OX=3702 GN=ACS8 PE=1 SV=1	E	Amino acid transport and metabolism	PREDICTED: 1-aminocyclopropane-1-carboxylate synthase 8 [Brassica rapa]
BraC01g001230	0	0	0	0	43.9991	3294	42.436	3209	[HC]	Coenzyme transport and metabolism;; Energy production and conversion	Molecular Function: squalene monooxygenase activity (GO:0004506);; Cellular Component: extracellular region (GO:0005576);; Cellular Component: endoplasmic reticulum (GO:0005783);; Biological Process: response to wounding (GO:0009611);; Biological Process: response to jasmonic acid (GO:0009753);; Cellular Component: integral component of membrane (GO:0016021);; Biological Process: sterol biosynthe…	K00511|0|brp:103857940|K00511 squalene monooxygenase [EC:1.14.14.17] | (RefSeq) squalene epoxidase 3	Steroid biosynthesis (ko00100);; Sesquiterpenoid and triterpenoid biosynthesis (ko00909)	[I]	Lipid transport and metabolism	Squalene epoxidase;; FAD binding domain;; FAD dependent oxidoreductase;; FAD binding domain;; Glucose inhibited division protein A;; NAD(P)-binding Rossmann-like domain	Squalene epoxidase 3 OS=Arabidopsis thaliana OX=3702 GN=SQE3 PE=1 SV=1	CH	Energy production and conversion;; Coenzyme transport and metabolism	PREDICTED: squalene epoxidase 3 [Brassica rapa]
BraC01g001240	4.48156	370	4.611	352	0.217551	18	0.148879	13	--	--	Molecular Function: DNA binding (GO:0003677);; Molecular Function: transcription factor activity, sequence-specific DNA binding (GO:0003700);; Cellular Component: nucleus (GO:0005634);; Biological Process: regulation of transcription, DNA-templated (GO:0006355);; Biological Process: multicellular organism development (GO:0007275);;	K09285|0|bna:106432465|K09285 AP2-like factor, ANT lineage | (RefSeq) AP2-like ethylene-responsive transcription factor ANT	--	--	--	AP2 domain	AP2-like ethylene-responsive transcription factor ANT OS=Arabidopsis thaliana OX=3702 GN=ANT PE=1 SV=2	K	Transcription	AP2-like ethylene-responsive transcription factor ANT [Brassica napus]
BraC01g001250	12.2415	676	10.9864	561	0.036595	3	0.18114	11	--	--	Molecular Function: ATP binding (GO:0005524);; Cellular Component: nucleus (GO:0005634);; Cellular Component: vacuolar membrane (GO:0005774);; Cellular Component: Golgi apparatus (GO:0005794);; Cellular Component: cytosol (GO:0005829);; Cellular Component: plasma membrane (GO:0005886);; Biological Process: regulation of transcription, DNA-templated (GO:0006355);; Biological Process: negative regu…	--	--	--	--	WRC;; QLQ	Growth-regulating factor 2 OS=Arabidopsis thaliana OX=3702 GN=GRF2 PE=1 SV=1	K	Transcription	PREDICTED: growth-regulating factor 2 [Brassica rapa]
BraC01g001260	14.6666	443	15.4857	432	0.445551	14	1.25211	38	--	--	Molecular Function: transcription factor activity, sequence-specific DNA binding (GO:0003700);; Cellular Component: nucleus (GO:0005634);; Biological Process: regulation of transcription, DNA-templated (GO:0006355);; Molecular Function: sequence-specific DNA binding (GO:0043565);;	--	--	--	--	bZIP transcription factor;; Basic region leucine zipper	--	K	Transcription	PREDICTED: light-inducible protein CPRF2-like [Brassica rapa]
BraC01g001270	7.70541	455	7.56388	413	11.8034	690	13.6734	807	--	--	Molecular Function: receptor activity (GO:0004872);; Cellular Component: mitochondrion (GO:0005739);; Biological Process: response to hormone (GO:0009725);; Biological Process: response to sucrose (GO:0009744);; Cellular Component: integral component of membrane (GO:0016021);;	K07297|0|brp:103858313|K07297 adiponectin receptor | (RefSeq) heptahelical transmembrane protein 4	--	[RT]	General function prediction only;; Signal transduction mechanisms	Haemolysin-III related	Heptahelical transmembrane protein 4 OS=Arabidopsis thaliana OX=3702 GN=HHP4 PE=2 SV=1	S	Function unknown	PREDICTED: heptahelical transmembrane protein 4 isoform X1 [Brassica rapa]
BraC01g001280	8.29196	622	9.05257	628	9.74117	724	8.87882	666	[E]	Amino acid transport and metabolism	Molecular Function: acetyl-CoA:L-glutamate N-acetyltransferase activity (GO:0004042);; Biological Process: arginine biosynthetic process (GO:0006526);; Cellular Component: chloroplast (GO:0009507);;	K14682|0|brp:103858470|K14682 amino-acid N-acetyltransferase [EC:2.3.1.1] | (RefSeq) probable amino-acid acetyltransferase NAGS2, chloroplastic	Arginine biosynthesis (ko00220);; 2-Oxocarboxylic acid metabolism (ko01210);; Biosynthesis of amino acids (ko01230)	[E]	Amino acid transport and metabolism	Acetyltransferase (GNAT) family;; Amino acid kinase family;; Acetyltransferase (GNAT) domain	Probable amino-acid acetyltransferase NAGS2, chloroplastic OS=Arabidopsis thaliana OX=3702 GN=NAGS2 PE=1 SV=1	E	Amino acid transport and metabolism	PREDICTED: probable amino-acid acetyltransferase NAGS2, chloroplastic [Brassica rapa]
BraC01g001290	0.321756	3	0.594334	5	0.362759	3	0	0	--	--	--	--	--	--	--	--	--	--	--	BnaA08g29380D [Brassica napus]
BraC01g001300	29.3702	1914	32.0656	1933	0.628176	41	0.776539	51	--	--	Molecular Function: transcription factor activity, sequence-specific DNA binding (GO:0003700);; Molecular Function: protein binding (GO:0005515);; Cellular Component: nucleus (GO:0005634);; Cellular Component: early endosome (GO:0005769);; Cellular Component: late endosome (GO:0005770);; Biological Process: regulation of transcription, DNA-templated (GO:0006355);; Biological Process: asymmetric c…	--	--	--	--	GRAS domain family	Protein SHORT-ROOT OS=Arabidopsis thaliana OX=3702 GN=SHR PE=1 SV=1	K	Transcription	protein SHORT-ROOT [Brassica napus]
BraC01g001310	62.0432	2839	57.9248	2453	3.46297	158	4.36611	200	--	--	Molecular Function: transcription cofactor activity (GO:0003712);; Molecular Function: histone acetyltransferase activity (GO:0004402);; Molecular Function: calmodulin binding (GO:0005516);; Cellular Component: nucleus (GO:0005634);; Cellular Component: cytoplasm (GO:0005737);; Biological Process: regulation of transcription, DNA-templated (GO:0006355);; Molecular Function: zinc ion binding (GO:0…	--	--	[K]	Transcription	BTB/POZ domain;; TAZ zinc finger	BTB/POZ and TAZ domain-containing protein 5 OS=Arabidopsis thaliana OX=3702 GN=BT5 PE=1 SV=1	BK	Chromatin structure and dynamics;; Transcription	PREDICTED: BTB/POZ and TAZ domain-containing protein 5-like [Brassica rapa]
BraC01g001320	0.228273	11	0.413633	19	0.190851	10	0.334046	16	--	--	Molecular Function: peptide alpha-N-acetyltransferase activity (GO:0004596);; Biological Process: N-terminal protein amino acid acetylation (GO:0006474);; Biological Process: photomorphogenesis (GO:0009640);; Biological Process: response to ethylene (GO:0009723);; Biological Process: auxin-activated signaling pathway (GO:0009734);; Biological Process: unidimensional cell growth (GO:0009826);; Cel…	--	--	--	--	Acetyltransferase (GNAT) family	Probable N-acetyltransferase HLS1 OS=Arabidopsis thaliana OX=3702 GN=HLS1 PE=1 SV=1	S	Function unknown	PREDICTED: probable N-acetyltransferase HLS1 [Brassica rapa]
BraC01g001330	7.08437	466	6.20316	378	44.8511	2924	44.301	2917	[C]	Energy production and conversion	Molecular Function: formamidase activity (GO:0004328);;	K01455|0|brp:103858845|K01455 formamidase [EC:3.5.1.49] | (RefSeq) formamidase	Cyanoamino acid metabolism (ko00460);; Glyoxylate and dicarboxylate metabolism (ko00630);; Nitrogen metabolism (ko00910);; Carbon metabolism (ko01200)	--	--	Acetamidase/Formamidase family	--	C	Energy production and conversion	PREDICTED: uncharacterized protein LOC103858845 [Brassica rapa]
BraC01g001340	5.53082	350	6.03906	354	52.8353	3310	52.5697	3326	[C]	Energy production and conversion	Molecular Function: formamidase activity (GO:0004328);; Cellular Component: vacuole (GO:0005773);;	K01455|0|bna:106389037|K01455 formamidase [EC:3.5.1.49] | (RefSeq) formamidase-like	Cyanoamino acid metabolism (ko00460);; Glyoxylate and dicarboxylate metabolism (ko00630);; Nitrogen metabolism (ko00910);; Carbon metabolism (ko01200)	--	--	Acetamidase/Formamidase family	--	C	Energy production and conversion	uncharacterized protein LOC106389037 [Brassica napus]
BraC01g001350	65.3638	2826	67.7636	2711	11.926	511	9.77561	424	--	--	--	--	--	--	--	Lateral organ boundaries (LOB) domain	LOB domain-containing protein 39 OS=Arabidopsis thaliana OX=3702 GN=LBD39 PE=2 SV=1	S	Function unknown	transcription factor LBD39 [Brassica rapa var. rapa]
BraC01g001360	1.48463	38	1.77003	42	0.018991	1	0	0	--	--	Molecular Function: protein binding (GO:0005515);; Cellular Component: cytoplasm (GO:0005737);; Biological Process: metabolic process (GO:0008152);; Biological Process: cellular process (GO:0009987);; Molecular Function: oxidoreductase activity (GO:0016491);; Biological Process: response to stimulus (GO:0050896);;	K00430|7.73339e-54|eus:EUTSA_v10025717mg|K00430 peroxidase [EC:1.11.1.7] | (RefSeq) hypothetical protein	Phenylpropanoid biosynthesis (ko00940)	--	--	Peroxidase	Peroxidase 50 OS=Arabidopsis thaliana OX=3702 GN=PER50 PE=1 SV=1	G	Carbohydrate transport and metabolism	PREDICTED: peroxidase 50-like isoform X2 [Brassica oleracea var. oleracea]
BraC01g001370	169.748	8720	164.606	7823	23.0901	1176	24.514	1261	--	--	Molecular Function: peroxidase activity (GO:0004601);; Molecular Function: protein binding (GO:0005515);; Cellular Component: extracellular region (GO:0005576);; Cellular Component: cytoplasm (GO:0005737);; Biological Process: response to oxidative stress (GO:0006979);; Biological Process: response to salt stress (GO:0009651);; Molecular Function: heme binding (GO:0020037);; Biological Process: h…	K00430|0|brp:103859221|K00430 peroxidase [EC:1.11.1.7] | (RefSeq) peroxidase 50	Phenylpropanoid biosynthesis (ko00940)	--	--	Peroxidase	Peroxidase 50 OS=Arabidopsis thaliana OX=3702 GN=PER50 PE=1 SV=1	G	Carbohydrate transport and metabolism	PREDICTED: peroxidase 50 [Brassica rapa]
BraC01g001380	4.90318	382	6.0234	434	51.3716	3959	54.9126	4275	[K]	Transcription	Molecular Function: RNA binding (GO:0003723);; Molecular Function: ribonuclease III activity (GO:0004525);; Biological Process: mRNA processing (GO:0006397);; Biological Process: RNA splicing (GO:0008380);; Cellular Component: chloroplast (GO:0009507);; Cellular Component: intracellular ribonucleoprotein complex (GO:0030529);; Biological Process: RNA phosphodiester bond hydrolysis, endonucleolyti…	--	--	--	--	Ribonuclease III domain;; Ribonuclease-III-like	Ribonuclease III domain-containing protein RNC1, chloroplastic OS=Arabidopsis thaliana OX=3702 GN=RNC1 PE=2 SV=1	S	Function unknown	ribonuclease III domain-containing protein RNC1, chloroplastic-like [Brassica napus]
BraC01g001390	14.5295	886	13.9901	790	0.694181	42	0.461448	29	--	--	Biological Process: regulation of cell growth (GO:0001558);; Molecular Function: protein binding (GO:0005515);; Cellular Component: nucleus (GO:0005634);; Biological Process: response to gamma radiation (GO:0010332);; Molecular Function: cyclin-dependent protein serine/threonine kinase regulator activity (GO:0016538);; Biological Process: cell division (GO:0051301);; Biological Process: regulatio…	K05868|0|bna:106440826|K05868 cyclin B | (RefSeq) cyclin-B1-1-like	--	[D]	Cell cycle control, cell division, chromosome partitioning	Cyclin, N-terminal domain;; Cyclin, C-terminal domain	Cyclin-B1-1 OS=Arabidopsis thaliana OX=3702 GN=CYCB1-1 PE=1 SV=2	D	Cell cycle control, cell division, chromosome partitioning	cyclin-B1-1-like isoform X1 [Brassica napus]
BraC01g001400	9.47429	1198	9.8857	1157	17.1819	2153	15.5946	1974	[S]	Function unknown	Cellular Component: nucleus (GO:0005634);; Cellular Component: endoplasmic reticulum (GO:0005783);; Biological Process: defense response to bacterium, incompatible interaction (GO:0009816);; Cellular Component: integral component of membrane (GO:0016021);; Biological Process: negative regulation of defense response (GO:0031348);; Molecular Function: protein complex scaffold activity (GO:0032947);…	--	--	[R]	General function prediction only	Tetratricopeptide repeat;; Tetratricopeptide repeat;; Tetratricopeptide repeat;; Tetratricopeptide repeat;; Tetratricopeptide repeat;; Tetratricopeptide repeat;; TPR repeat;; Tetratricopeptide repeat;; Tetratricopeptide repeat;; Tetratricopeptide repeat;; Tetratricopeptide repeat;; Tetratricopeptide repeat;; Anaphase-promoting complex, cyclosome, subunit 3;; Fis1 C-terminal tetratricopeptide repe…	Suppressor of RPS4-RLD 1 OS=Arabidopsis thaliana OX=3702 GN=SRFR1 PE=1 SV=1	S	Function unknown	suppressor of RPS4-RLD 1-like [Brassica napus]
BraC01g001410	48.1614	1483	44.6582	1273	2.25037	69	1.87805	58	--	--	--	--	--	--	--	--	--	--	--	PREDICTED: lysine-rich arabinogalactan protein 18 [Brassica rapa]
BraC01g001420	1.38875	90	1.81157	109	1.38172	89	2.82614	183	--	--	Cellular Component: peroxisome (GO:0005777);; Biological Process: regulation of gene expression (GO:0010468);; Cellular Component: integral component of membrane (GO:0016021);;	--	--	--	--	NYN domain	--	S	Function unknown	uncharacterized protein LOC106440422 [Brassica napus]
BraC01g001430	0	0	0	0	0	0	0	0	--	--	Cellular Component: integral component of membrane (GO:0016021);;	--	--	--	--	--	--	S	Function unknown	PREDICTED: uncharacterized protein LOC108840277 [Raphanus sativus]
BraC01g001440	0.06302	4	0.126856	6	0	0	0	0	--	--	Cellular Component: peroxisome (GO:0005777);; Biological Process: regulation of gene expression (GO:0010468);;	--	--	--	--	NYN domain	--	S	Function unknown	uncharacterized protein LOC106440331 [Brassica napus]
BraC01g001450	6.51654	300	5.5554	237	4.12831	189	3.88253	179	--	--	--	--	--	--	--	--	--	S	Function unknown	uncharacterized protein LOC106440243 [Brassica napus]
BraC01g001460	0	0	0	0	0	0	0	0	--	--	--	--	--	[K]	Transcription	SRF-type transcription factor (DNA-binding and dimerisation domain)	Agamous-like MADS-box protein AGL66 OS=Arabidopsis thaliana OX=3702 GN=AGL66 PE=1 SV=1	K	Transcription	PREDICTED: agamous-like MADS-box protein AGL66 [Brassica rapa]
BraC01g001470	4.25142	313	3.42777	234	3.51573	257	3.48795	257	[QV]	Secondary metabolites biosynthesis, transport and catabolism;; Defense mechanisms	Molecular Function: iron ion binding (GO:0005506);; Cellular Component: endoplasmic reticulum (GO:0005783);; Cellular Component: integral component of membrane (GO:0016021);; Molecular Function: oxidoreductase activity, acting on paired donors, with incorporation or reduction of molecular oxygen, NAD(P)H as one donor, and incorporation of one atom of oxygen (GO:0016709);; Molecular Function: oxyg…	K00517|0|brp:103860449|K00517 [EC:1.14.-.-] | (RefSeq) cytochrome P450 81F1	Limonene and pinene degradation (ko00903);; Stilbenoid, diarylheptanoid and gingerol biosynthesis (ko00945)	[Q]	Secondary metabolites biosynthesis, transport and catabolism	Cytochrome P450;; Cytochrome P450	Cytochrome P450 81F1 OS=Arabidopsis thaliana OX=3702 GN=CYP81F1 PE=2 SV=2	Q	Secondary metabolites biosynthesis, transport and catabolism	PREDICTED: cytochrome P450 81F1 [Brassica rapa]
BraC01g001480	0	0	0	0	0	0	0	0	[QV]	Secondary metabolites biosynthesis, transport and catabolism;; Defense mechanisms	Molecular Function: iron ion binding (GO:0005506);; Cellular Component: endoplasmic reticulum (GO:0005783);; Cellular Component: integral component of membrane (GO:0016021);; Molecular Function: oxidoreductase activity, acting on paired donors, with incorporation or reduction of molecular oxygen, NAD(P)H as one donor, and incorporation of one atom of oxygen (GO:0016709);; Molecular Function: oxyg…	K00517|0|brp:103860541|K00517 [EC:1.14.-.-] | (RefSeq) cytochrome P450 81F1-like	Limonene and pinene degradation (ko00903);; Stilbenoid, diarylheptanoid and gingerol biosynthesis (ko00945)	[Q]	Secondary metabolites biosynthesis, transport and catabolism	Cytochrome P450	Cytochrome P450 81F1 OS=Arabidopsis thaliana OX=3702 GN=CYP81F1 PE=2 SV=2	Q	Secondary metabolites biosynthesis, transport and catabolism	PREDICTED: cytochrome P450 81F1-like [Brassica rapa]
BraC01g001490	0	0	0	0	0	0	0	0	[M]	Cell wall/membrane/envelope biogenesis	Cellular Component: integral component of membrane (GO:0016021);; Molecular Function: transferase activity (GO:0016740);;	--	--	--	--	Glycosyltransferase family 92;; Glycosyl transferase family 2	Glycosyltransferase family 92 protein Os08g0121900 OS=Oryza sativa subsp. japonica OX=39947 GN=Os08g0121900 PE=2 SV=1	M	Cell wall/membrane/envelope biogenesis	PREDICTED: glycosyltransferase family 92 protein At1g27200 [Brassica rapa]
BraC01g001500	98.411	6853	105.875	6821	0	0	0	0	[QV]	Secondary metabolites biosynthesis, transport and catabolism;; Defense mechanisms	Molecular Function: iron ion binding (GO:0005506);; Cellular Component: endoplasmic reticulum (GO:0005783);; Cellular Component: integral component of membrane (GO:0016021);; Molecular Function: oxidoreductase activity, acting on paired donors, with incorporation or reduction of molecular oxygen, NAD(P)H as one donor, and incorporation of one atom of oxygen (GO:0016709);; Molecular Function: oxyg…	K00517|0|brp:103860721|K00517 [EC:1.14.-.-] | (RefSeq) CYP81F4-1; cytochrome P450 81F1-like	Limonene and pinene degradation (ko00903);; Stilbenoid, diarylheptanoid and gingerol biosynthesis (ko00945)	[Q]	Secondary metabolites biosynthesis, transport and catabolism	Cytochrome P450	Cytochrome P450 81F4 OS=Arabidopsis thaliana OX=3702 GN=CYP81F4 PE=1 SV=1	Q	Secondary metabolites biosynthesis, transport and catabolism	cytochrome P450 81F1-like [Brassica rapa]
BraC01g001510	0.988837	61	1.13357	64	3.62926	220	3.38844	207	[QV]	Secondary metabolites biosynthesis, transport and catabolism;; Defense mechanisms	Molecular Function: iron ion binding (GO:0005506);; Cellular Component: extracellular region (GO:0005576);; Cellular Component: integral component of membrane (GO:0016021);; Molecular Function: oxidoreductase activity, acting on paired donors, with incorporation or reduction of molecular oxygen, NAD(P)H as one donor, and incorporation of one atom of oxygen (GO:0016709);; Molecular Function: oxyge…	K00517|0|brp:103860817|K00517 [EC:1.14.-.-] | (RefSeq) cytochrome P450 81F3	Limonene and pinene degradation (ko00903);; Stilbenoid, diarylheptanoid and gingerol biosynthesis (ko00945)	[Q]	Secondary metabolites biosynthesis, transport and catabolism	Cytochrome P450	Cytochrome P450 81F3 OS=Arabidopsis thaliana OX=3702 GN=CYP81F3 PE=2 SV=1	Q	Secondary metabolites biosynthesis, transport and catabolism	PREDICTED: cytochrome P450 81F3 [Brassica rapa]
BraC01g001520	4.94705	418	4.97483	389	0	0	0.114483	10	[HJ]	Coenzyme transport and metabolism;; Translation, ribosomal structure and biogenesis	Cellular Component: cytoplasm (GO:0005737);; Biological Process: response to auxin (GO:0009733);; Biological Process: auxin homeostasis (GO:0010252);; Molecular Function: indole-3-acetic acid amido synthetase activity (GO:0010279);;	K14487|0|brp:103848751|K14487 auxin responsive GH3 gene family | (RefSeq) indole-3-acetic acid-amido synthetase GH3.2	Plant hormone signal transduction (ko04075)	--	--	GH3 auxin-responsive promoter	Indole-3-acetic acid-amido synthetase GH3.3 OS=Arabidopsis thaliana OX=3702 GN=GH3.3 PE=1 SV=1	S	Function unknown	PREDICTED: indole-3-acetic acid-amido synthetase GH3.2 [Brassica rapa]
BraC01g001530	0	0	0	0	32.3375	2225	34.5092	2399	[QV]	Secondary metabolites biosynthesis, transport and catabolism;; Defense mechanisms	Molecular Function: monooxygenase activity (GO:0004497);; Molecular Function: iron ion binding (GO:0005506);; Cellular Component: endoplasmic reticulum (GO:0005783);; Cellular Component: plasma membrane (GO:0005886);; Cellular Component: integral component of membrane (GO:0016021);; Molecular Function: oxidoreductase activity, acting on paired donors, with incorporation or reduction of molecular …	--	--	[Q]	Secondary metabolites biosynthesis, transport and catabolism	Cytochrome P450	Cytochrome P450 81D11 OS=Arabidopsis thaliana OX=3702 GN=CYP81D11 PE=2 SV=1	Q	Secondary metabolites biosynthesis, transport and catabolism	PREDICTED: cytochrome P450 81D11-like [Brassica rapa]
BraC01g001550	5.01202	315	4.43972	258	8.37345	521	8.04206	505	[QV]	Secondary metabolites biosynthesis, transport and catabolism;; Defense mechanisms	Molecular Function: iron ion binding (GO:0005506);; Cellular Component: extracellular region (GO:0005576);; Cellular Component: membrane (GO:0016020);; Molecular Function: oxidoreductase activity, acting on paired donors, with incorporation or reduction of molecular oxygen, NAD(P)H as one donor, and incorporation of one atom of oxygen (GO:0016709);; Molecular Function: oxygen binding (GO:0019825)…	K00517|0|brp:103861101|K00517 [EC:1.14.-.-] | (RefSeq) isoflavone 3'-hydroxylase	Limonene and pinene degradation (ko00903);; Stilbenoid, diarylheptanoid and gingerol biosynthesis (ko00945)	[Q]	Secondary metabolites biosynthesis, transport and catabolism	Cytochrome P450	Isoflavone 2&apos;-hydroxylase OS=Medicago truncatula OX=3880 GN=CYP81E7 PE=1 SV=1	Q	Secondary metabolites biosynthesis, transport and catabolism	PREDICTED: isoflavone 3&apos;-hydroxylase [Brassica rapa]
BraC01g001560	38.5917	815	38.6955	756	55.1747	1155	51.2493	1083	--	--	Cellular Component: nucleus (GO:0005634);; Biological Process: embryo development ending in seed dormancy (GO:0009793);;	--	--	--	--	--	--	S	Function unknown	PREDICTED: uncharacterized protein LOC103861189 [Brassica rapa]
BraC01g001570	1.80181	20	0.313412	4	1.24807	14	1.98114	22	--	--	Cellular Component: mitochondrion (GO:0005739);;	--	--	--	--	--	--	S	Function unknown	PREDICTED: uncharacterized protein LOC103861271 [Brassica rapa]
BraC01g001580	1.01779	11	0.994378	10	0	0	0	0	--	--	--	--	--	--	--	--	--	S	Function unknown	PREDICTED: uncharacterized protein LOC103861371 [Brassica rapa]
BraC01g001590	50.0422	2496	46.223	2133	15.9756	790	16.8522	842	--	--	Cellular Component: histone acetyltransferase complex (GO:0000123);; Biological Process: chromatin remodeling (GO:0006338);; Biological Process: regulation of transcription, DNA-templated (GO:0006355);; Biological Process: histone acetylation (GO:0016573);;	K11339|0|brp:103861562|K11339 mortality factor 4-like protein 1 | (RefSeq) protein MRG1	--	[BK]	Chromatin structure and dynamics;; Transcription	MRG;; RNA binding activity-knot of a chromodomain	Protein MRG1 OS=Arabidopsis thaliana OX=3702 GN=MRG1 PE=1 SV=1	K	Transcription	PREDICTED: protein MRG1 [Brassica rapa]
BraC01g001600	9.87509	1111	12.6709	1318	56.8439	6333	53.8971	6065	[P]	Inorganic ion transport and metabolism	Molecular Function: copper-exporting ATPase activity (GO:0004008);; Molecular Function: calcium-transporting ATPase activity (GO:0005388);; Molecular Function: ATP binding (GO:0005524);; Cellular Component: integral component of plasma membrane (GO:0005887);; Biological Process: calcium ion transport (GO:0006816);; Biological Process: cellular copper ion homeostasis (GO:0006878);; Biological Proc…	--	--	[P]	Inorganic ion transport and metabolism	E1-E2 ATPase;; haloacid dehalogenase-like hydrolase	Probable cadmium/zinc-transporting ATPase HMA1, chloroplastic OS=Arabidopsis thaliana OX=3702 GN=HMA1 PE=2 SV=2	P	Inorganic ion transport and metabolism	probable cadmium/zinc-transporting ATPase HMA1, chloroplastic [Brassica napus]
BraC01g001610	124.006	4978	126.889	4713	23.0297	917	18.987	763	--	--	Molecular Function: RNA polymerase II transcription factor activity, sequence-specific DNA binding (GO:0000981);; Molecular Function: transcription factor activity, RNA polymerase II transcription factor recruiting (GO:0001135);; Cellular Component: nucleus (GO:0005634);; Biological Process: regulation of transcription from RNA polymerase II promoter (GO:0006357);; Biological Process: response to…	K09422|0|brp:103861662|K09422 myb proto-oncogene protein, plant | (RefSeq) transcription factor MYB44	--	[K]	Transcription	Myb-like DNA-binding domain;; Myb-like DNA-binding domain	Transcription factor MYB73 OS=Arabidopsis thaliana OX=3702 GN=MYB73 PE=1 SV=1	K	Transcription	transcription factor MYB44 [Brassica napus]
BraC01g001620	12.8185	1355	13.1283	1284	0.915512	96	0.990582	105	[K]	Transcription	Molecular Function: protein serine/threonine kinase activity (GO:0004674);; Molecular Function: ATP binding (GO:0005524);; Cellular Component: extracellular region (GO:0005576);; Biological Process: protein phosphorylation (GO:0006468);; Biological Process: transmembrane receptor protein tyrosine kinase signaling pathway (GO:0007169);; Cellular Component: integral component of membrane (GO:001602…	--	--	--	--	Leucine rich repeat;; Leucine Rich repeats (2 copies);; Leucine rich repeat N-terminal domain;; Leucine Rich repeat;; Leucine Rich Repeat;; Protein kinase domain	Probable LRR receptor-like serine/threonine-protein kinase At4g37250 OS=Arabidopsis thaliana OX=3702 GN=At4g37250 PE=2 SV=1	T	Signal transduction mechanisms	PREDICTED: probable LRR receptor-like serine/threonine-protein kinase At4g37250 [Brassica rapa]
BraC01g001630	14.4898	663	14.0886	597	0	0	0	0	[O]	Posttranslational modification, protein turnover, chaperones	Biological Process: proteolysis (GO:0006508);; Molecular Function: cysteine-type peptidase activity (GO:0008234);;	K01365|0|bna:106439437|K01365 cathepsin L [EC:3.4.22.15] | (RefSeq) cysteine proteinase COT44-like	Phagosome (ko04145)	[O]	Posttranslational modification, protein turnover, chaperones	Papain family cysteine protease;; Cathepsin propeptide inhibitor domain (I29);; Peptidase C1-like family	Cysteine proteinase COT44 (Fragment) OS=Brassica napus OX=3708 PE=2 SV=1	O	Posttranslational modification, protein turnover, chaperones	cysteine proteinase COT44-like [Brassica napus]
BraC01g001640	19.6667	1716	20.724	1673	6.56108	568	6.17986	540	--	--	Cellular Component: Golgi membrane (GO:0000139);; Cellular Component: endosome (GO:0005768);; Cellular Component: trans-Golgi network (GO:0005802);; Biological Process: plant-type secondary cell wall biogenesis (GO:0009834);; Biological Process: xylem and phloem pattern formation (GO:0010051);; Biological Process: glucuronoxylan biosynthetic process (GO:0010417);; Molecular Function: galactosylga…	K20871|0|brp:103861947|K20871 putative beta-1,4-xylosyltransferase IRX14 [EC:2.4.2.-] | (RefSeq) probable beta-1,4-xylosyltransferase IRX14	--	[O]	Posttranslational modification, protein turnover, chaperones	Glycosyltransferase family 43	Probable beta-1,4-xylosyltransferase IRX14 OS=Arabidopsis thaliana OX=3702 GN=IRX14 PE=2 SV=1	S	Function unknown	PREDICTED: probable beta-1,4-xylosyltransferase IRX14 [Brassica rapa]
BraC01g001650	26.3991	1153	23.0546	931	3.76969	164	5.47596	240	--	--	Molecular Function: DNA binding (GO:0003677);; Molecular Function: transcription factor activity, sequence-specific DNA binding (GO:0003700);; Cellular Component: nucleus (GO:0005634);; Biological Process: regulation of transcription, DNA-templated (GO:0006355);; Biological Process: ethylene-activated signaling pathway (GO:0009873);;	K09286|1.36625e-105|brp:103862049|K09286 EREBP-like factor | (RefSeq) ethylene-responsive transcription factor RAP2-10	--	--	--	AP2 domain	Ethylene-responsive transcription factor RAP2-10 OS=Arabidopsis thaliana OX=3702 GN=RAP2-10 PE=2 SV=1	K	Transcription	PREDICTED: ethylene-responsive transcription factor RAP2-10 [Brassica rapa]
BraC01g001660	0	0	0	0	0	0	0	0	--	--	Cellular Component: chloroplast (GO:0009507);; Biological Process: cell redox homeostasis (GO:0045454);;	--	--	--	--	CBS domain	CBS domain-containing protein CBSX1, chloroplastic OS=Arabidopsis thaliana OX=3702 GN=CBSX1 PE=1 SV=2	--	--	PREDICTED: LOW QUALITY PROTEIN: CBS domain-containing protein CBSX1, chloroplastic [Brassica oleracea var. oleracea]
BraC01g001670	30.4265	2086	31.6663	2008	5.88323	400	4.5461	312	--	--	Molecular Function: DNA binding (GO:0003677);; Molecular Function: transcription factor activity, sequence-specific DNA binding (GO:0003700);; Cellular Component: nucleus (GO:0005634);; Biological Process: regulation of transcription, DNA-templated (GO:0006355);; Biological Process: floral organ abscission (GO:0010227);; Biological Process: seed development (GO:0048316);; Biological Process: flow…	K09284|0|bna:106348248|K09284 AP2-like factor, euAP2 lineage | (RefSeq) floral homeotic protein APETALA 2-like	--	--	--	AP2 domain	Floral homeotic protein APETALA 2 OS=Arabidopsis thaliana OX=3702 GN=AP2 PE=1 SV=1	K	Transcription	AP2 variant 1 [Brassica juncea]
BraC01g001690	5.68242	241	5.88269	231	0	0	0.08551	4	--	--	Molecular Function: protein dimerization activity (GO:0046983);;	--	--	--	--	Helix-loop-helix DNA-binding domain	Transcription factor SPATULA OS=Arabidopsis thaliana OX=3702 GN=SPT PE=1 SV=1	K	Transcription	transcription factor SPATULA isoform X2 [Brassica napus]
BraC01g001700	0.696748	31	0.570953	23	0	0	0.046127	2	[T]	Signal transduction mechanisms	Molecular Function: signal transducer, downstream of receptor, with serine/threonine kinase activity (GO:0004702);; Molecular Function: ATP binding (GO:0005524);; Cellular Component: cytoplasm (GO:0005737);; Cellular Component: plasma membrane (GO:0005886);; Biological Process: protein phosphorylation (GO:0006468);; Biological Process: lipid metabolic process (GO:0006629);; Molecular Function: ph…	--	--	[T]	Signal transduction mechanisms	Protein kinase domain;; Protein tyrosine kinase	Mitogen-activated protein kinase kinase kinase 17 OS=Arabidopsis thaliana OX=3702 GN=MAPKKK17 PE=1 SV=1	T	Signal transduction mechanisms	mitogen-activated protein kinase kinase kinase 21.1 [Brassica napus]
BraC01g001710	0	0	0	0	0	0	0	0	--	--	--	--	--	--	--	Domain of unknown function (DUF1985);; Ulp1 protease family, C-terminal catalytic domain	--	O	Posttranslational modification, protein turnover, chaperones	uncharacterized protein LOC106349918 [Brassica napus]
BraC01g001720	20.303	1061	21.4454	1037	1.73871	90	1.99638	105	--	--	Molecular Function: DNA binding (GO:0003677);; Cellular Component: plasma membrane (GO:0005886);; Cellular Component: chloroplast (GO:0009507);;	--	--	--	--	Remorin, C-terminal region	--	S	Function unknown	uncharacterized protein LOC106426849 [Brassica napus]
BraC01g001730	72.1347	5763	66.1082	4886	44.9362	3558	39.0975	3127	--	--	Cellular Component: nucleus (GO:0005634);;	K13168|0|bna:106438848|K13168 splicing factor, arginine/serine-rich 16 | (RefSeq) CLK4-associating serine/arginine rich protein	--	[A]	RNA processing and modification	Alternative splicing regulator	--	S	Function unknown	CLK4-associating serine/arginine rich protein-like [Brassica napus]
BraC01g001740	63.8018	3932	65.134	3714	5.58651	342	5.62125	347	--	--	Molecular Function: transcription factor activity, sequence-specific DNA binding (GO:0003700);; Cellular Component: nucleus (GO:0005634);; Biological Process: response to heat (GO:0009408);; Molecular Function: sequence-specific DNA binding (GO:0043565);; Biological Process: negative regulation of transcription, DNA-templated (GO:0045892);;	K09419|2.81418e-139|brp:103862791|K09419 heat shock transcription factor, other eukaryote | (RefSeq) heat stress transcription factor B-1	--	[K]	Transcription	HSF-type DNA-binding	Heat stress transcription factor B-1 OS=Arabidopsis thaliana OX=3702 GN=HSFB1 PE=2 SV=2	K	Transcription	PREDICTED: heat stress transcription factor B-1 [Brassica rapa]
BraC01g001750	0.493993	22	0.196587	8	17.0637	741	17.4441	765	--	--	Molecular Function: protein binding (GO:0005515);; Cellular Component: mitochondrion (GO:0005739);; Cellular Component: cytosol (GO:0005829);; Cellular Component: chloroplast thylakoid membrane (GO:0009535);; Cellular Component: chloroplast stroma (GO:0009570);; Biological Process: defense response, incompatible interaction (GO:0009814);; Cellular Component: chloroplast envelope (GO:0009941);; Bi…	K13545|0|brp:103862886|K13545 red chlorophyll catabolite reductase [EC:1.3.7.12] | (RefSeq) RCCR; red chlorophyll catabolite reductase, chloroplastic	Porphyrin and chlorophyll metabolism (ko00860)	--	--	Red chlorophyll catabolite reductase (RCC reductase)	Red chlorophyll catabolite reductase, chloroplastic OS=Arabidopsis thaliana OX=3702 GN=RCCR PE=1 SV=2	O	Posttranslational modification, protein turnover, chaperones	PREDICTED: red chlorophyll catabolite reductase, chloroplastic [Brassica rapa]
BraC01g001760	6.92328	212	6.2514	177	14.064	427	13.1125	402	[T]	Signal transduction mechanisms	Molecular Function: calcium ion binding (GO:0005509);; Molecular Function: protein binding (GO:0005515);; Cellular Component: nucleus (GO:0005634);; Cellular Component: cytoplasm (GO:0005737);; Cellular Component: plasma membrane (GO:0005886);; Biological Process: DNA repair (GO:0006281);; Biological Process: cell tip growth (GO:0009932);; Biological Process: root epidermal cell differentiation (…	K13448|8.82336e-119|brp:103862975|K13448 calcium-binding protein CML | (RefSeq) calcium-binding protein CML19	Plant-pathogen interaction (ko04626)	[ZD]	Cytoskeleton;; Cell cycle control, cell division, chromosome partitioning	EF hand;; EF-hand domain pair;; EF-hand domain;; EF-hand domain pair;; EF hand;; EF-hand domain;; Cytoskeletal-regulatory complex EF hand;; Secreted protein acidic and rich in cysteine Ca binding region;; Tellurite resistance protein TerB	Calcium-binding protein CML19 OS=Arabidopsis thaliana OX=3702 GN=CML19 PE=1 SV=1	O	Posttranslational modification, protein turnover, chaperones	PREDICTED: calcium-binding protein CML19 [Brassica rapa]
BraC01g001770	8.32473	411	7.54272	345	30.1211	1473	30.0613	1485	[J]	Translation, ribosomal structure and biogenesis	Cellular Component: mitochondrion (GO:0005739);; Biological Process: proteolysis (GO:0006508);; Cellular Component: chloroplast (GO:0009507);; Biological Process: response to abscisic acid (GO:0009737);; Biological Process: N-terminal protein amino acid modification (GO:0031365);; Molecular Function: metal ion binding (GO:0046872);; Molecular Function: metalloaminopeptidase activity (GO:0070006);…	K01265|0|brp:103863158|K01265 methionyl aminopeptidase [EC:3.4.11.18] | (RefSeq) methionine aminopeptidase 1D, chloroplastic/mitochondrial	--	[O]	Posttranslational modification, protein turnover, chaperones	Metallopeptidase family M24	Methionine aminopeptidase 1D, chloroplastic/mitochondrial OS=Arabidopsis thaliana OX=3702 GN=MAP1D PE=1 SV=1	J	Translation, ribosomal structure and biogenesis	PREDICTED: methionine aminopeptidase 1D, chloroplastic/mitochondrial [Brassica rapa]
BraC01g001780	0.360133	18	0.225476	11	0	0	0	0	[R]	General function prediction only	Molecular Function: phospholipase activity (GO:0004620);; Cellular Component: cytoplasm (GO:0005737);; Biological Process: defense response (GO:0006952);; Biological Process: response to abscisic acid (GO:0009737);; Cellular Component: membrane (GO:0016020);; Biological Process: lipid catabolic process (GO:0016042);; Molecular Function: nutrient reservoir activity (GO:0045735);; Molecular Functio…	--	--	[I]	Lipid transport and metabolism	Patatin-like phospholipase	Patatin-like protein 3 OS=Arabidopsis thaliana OX=3702 GN=PLP3 PE=2 SV=2	S	Function unknown	patatin-like protein 3 [Brassica napus]
BraC01g001790	0	0	0	0	0	0	0	0	[R]	General function prediction only	Molecular Function: phospholipase activity (GO:0004620);; Biological Process: defense response (GO:0006952);; Cellular Component: chloroplast (GO:0009507);; Biological Process: lateral root formation (GO:0010311);; Cellular Component: membrane (GO:0016020);; Biological Process: lipid catabolic process (GO:0016042);; Molecular Function: nutrient reservoir activity (GO:0045735);; Molecular Function…	--	--	[I]	Lipid transport and metabolism	Patatin-like phospholipase	Patatin-like protein 1 OS=Arabidopsis thaliana OX=3702 GN=PLP1 PE=1 SV=2	S	Function unknown	PREDICTED: patatin-like protein 1 [Brassica rapa]
BraC01g001800	0.828898	42	0.568443	27	0	0	0	0	[R]	General function prediction only	Molecular Function: phospholipase activity (GO:0004620);; Biological Process: defense response (GO:0006952);; Cellular Component: chloroplast (GO:0009507);; Biological Process: lateral root formation (GO:0010311);; Cellular Component: membrane (GO:0016020);; Biological Process: lipid catabolic process (GO:0016042);; Molecular Function: nutrient reservoir activity (GO:0045735);; Molecular Function…	--	--	[I]	Lipid transport and metabolism	Patatin-like phospholipase	Patatin-like protein 1 OS=Arabidopsis thaliana OX=3702 GN=PLP1 PE=1 SV=2	S	Function unknown	PREDICTED: patatin-like protein 1 isoform X2 [Brassica rapa]
BraC01g001810	7.99437	545	8.90818	562	8.52668	576	10.3834	708	[G]	Carbohydrate transport and metabolism	Cellular Component: nucleus (GO:0005634);;	--	--	--	--	Protein of unknown function, DUF547;; Leucine-zipper of ternary complex factor MIP1	--	S	Function unknown	PREDICTED: uncharacterized protein LOC103863524 [Brassica rapa]
BraC01g001820	54.1642	1210	46.9356	970	9.08807	202	9.92542	222	--	--	Molecular Function: structural constituent of ribosome (GO:0003735);; Cellular Component: nucleus (GO:0005634);; Cellular Component: ribosome (GO:0005840);; Biological Process: translation (GO:0006412);;	--	--	--	--	--	--	S	Function unknown	PREDICTED: neurofilament medium polypeptide [Brassica rapa]
BraC01g001830	3.77789	390	2.90866	278	1.39788	143	1.0298	107	[E]	Amino acid transport and metabolism	Cellular Component: plasma membrane (GO:0005886);; Molecular Function: transferase activity (GO:0016740);;	--	--	[H]	Coenzyme transport and metabolism	--	Molybdenum cofactor sulfurase OS=Arabidopsis thaliana OX=3702 GN=ABA3 PE=1 SV=1	E	Amino acid transport and metabolism	PREDICTED: uncharacterized protein LOC103863824 [Brassica rapa]
BraC01g001840	15.7414	943	13.2428	734	2.06933	123	2.09828	126	--	--	Cellular Component: nucleus (GO:0005634);;	--	--	--	--	Zinc-finger domain of monoamine-oxidase A repressor R1	--	D	Cell cycle control, cell division, chromosome partitioning	PREDICTED: cell division cycle-associated 7-like protein [Brassica rapa]
BraC01g001850	14.0574	1058	14.5944	1016	4.65699	348	4.46493	337	--	--	Molecular Function: nucleocytoplasmic transporter activity (GO:0005487);; Molecular Function: protein binding (GO:0005515);; Cellular Component: nuclear pore (GO:0005643);; Biological Process: protein import into nucleus (GO:0006606);; Molecular Function: nuclear localization sequence binding (GO:0008139);; Biological Process: mRNA transport (GO:0051028);;	K14307|0|bna:106437580|K14307 nucleoporin p58/p45 | (RefSeq) nuclear pore complex protein NUP58	RNA transport (ko03013)	--	--	--	Nuclear pore complex protein NUP58 OS=Arabidopsis thaliana OX=3702 GN=NUP58 PE=1 SV=1	U	Intracellular trafficking, secretion, and vesicular transport	nuclear pore complex protein NUP58 [Brassica napus]
BraC01g001860	1.4587	46	2.04507	60	1.90966	60	1.53088	49	[HR]	Coenzyme transport and metabolism;; General function prediction only	Molecular Function: protein binding (GO:0005515);; Cellular Component: cytoplasm (GO:0005737);; Biological Process: systemic acquired resistance (GO:0009627);; Biological Process: jasmonic acid metabolic process (GO:0009694);; Biological Process: salicylic acid metabolic process (GO:0009696);; Biological Process: defense response to fungus, incompatible interaction (GO:0009817);; Molecular Functi…	K08233|0|bna:106437669|K08233 polyneuridine-aldehyde esterase [EC:3.1.1.78] | (RefSeq) methylesterase 9-like	--	--	--	Alpha/beta hydrolase family;; alpha/beta hydrolase fold	Methylesterase 9 OS=Arabidopsis thaliana OX=3702 GN=MES9 PE=1 SV=1	S	Function unknown	methylesterase 9-like [Brassica napus]
BraC01g001870	0.593949	88	0.521363	71	0.263011	39	0.253188	38	[DPM]	Cell cycle control, cell division, chromosome partitioning;; Inorganic ion transport and metabolism;; Cell wall/membrane/envelope biogenesis	Molecular Function: copper ion binding (GO:0005507);; Cellular Component: mitochondrion (GO:0005739);; Molecular Function: zinc ion binding (GO:0008270);; Molecular Function: oxidoreductase activity (GO:0016491);; Biological Process: oxidation-reduction process (GO:0055114);;	--	--	[R]	General function prediction only	PPR repeat;; PPR repeat family;; Multicopper oxidase;; DYW family of nucleic acid deaminases;; PPR repeat;; Multicopper oxidase;; Multicopper oxidase;; Pentatricopeptide repeat domain;; Pentacotripeptide-repeat region of PRORP;; Tetratricopeptide repeat	Pentatricopeptide repeat-containing protein At4g37170 OS=Arabidopsis thaliana OX=3702 GN=PCMP-H5 PE=3 SV=1	S	Function unknown	pentatricopeptide repeat-containing protein At4g37170-like [Brassica napus]
BraC01g001880	17.5974	867	17.405	794	6.08067	297	5.97941	295	--	--	Molecular Function: transcription factor activity, sequence-specific DNA binding (GO:0003700);; Cellular Component: nucleus (GO:0005634);; Cellular Component: cytosol (GO:0005829);; Biological Process: regulation of transcription, DNA-templated (GO:0006355);; Biological Process: negative regulation of gene expression (GO:0010629);; Cellular Component: membrane (GO:0016020);; Molecular Function: t…	--	--	--	--	Myb-like DNA-binding domain	Transcription factor HHO5 OS=Arabidopsis thaliana OX=3702 GN=HHO5 PE=1 SV=1	K	Transcription	PREDICTED: myb family transcription factor EFM [Brassica rapa]
BraC01g001890	23.1814	951	22.6488	860	140.968	5728	144.362	5925	[O]	Posttranslational modification, protein turnover, chaperones	Molecular Function: thioredoxin-disulfide reductase activity (GO:0004791);; Biological Process: glycerol ether metabolic process (GO:0006662);; Cellular Component: chloroplast thylakoid membrane (GO:0009535);; Cellular Component: chloroplast stroma (GO:0009570);; Biological Process: cytochrome b6f complex assembly (GO:0010190);; Molecular Function: protein disulfide oxidoreductase activity (GO:00…	--	--	[O]	Posttranslational modification, protein turnover, chaperones	Thioredoxin;; Thioredoxin-like;; Thioredoxin-like;; Thioredoxin-like domain;; AhpC/TSA family	Thioredoxin-like protein HCF164, chloroplastic OS=Arabidopsis thaliana OX=3702 GN=HCF164 PE=1 SV=2	O	Posttranslational modification, protein turnover, chaperones	thioredoxin-like protein HCF164, chloroplastic [Brassica napus]
BraC01g001900	18.945	1171	17.9871	1029	1.82112	112	2.61506	162	--	--	--	--	--	[BD]	Chromatin structure and dynamics;; Cell cycle control, cell division, chromosome partitioning	Tetratricopeptide repeat;; Tetratricopeptide repeat;; Tetratricopeptide repeat;; SHNi-TPR;; Tetratricopeptide repeat	--	S	Function unknown	nuclear autoantigenic sperm protein-like isoform X1 [Brassica napus]
BraC01g001910	0.408382	9	1.02969	19	0	0	0	0	--	--	Cellular Component: plasma membrane (GO:0005886);; Cellular Component: integral component of membrane (GO:0016021);;	--	--	--	--	Domain of unknown function (DUF588)	CASP-like protein 5C1 OS=Arabidopsis thaliana OX=3702 GN=At4g37235 PE=2 SV=1	S	Function unknown	CASP-like protein 5C1 [Brassica napus]
BraC01g001920	12.7216	274	9.05271	180	1.90344	41	2.30833	50	--	--	--	--	--	--	--	Domain of unknown function (DUF4228)	--	--	--	PREDICTED: uncharacterized protein LOC103864993 [Brassica rapa]
BraC01g001930	19.3175	1059	18.041	915	5.16913	281	4.83205	265	--	--	Molecular Function: tRNA binding (GO:0000049);; Biological Process: tRNA wobble position uridine thiolation (GO:0002143);; Cellular Component: cytosol (GO:0005829);; Biological Process: lateral root formation (GO:0010311);; Molecular Function: nucleotidyltransferase activity (GO:0016779);; Molecular Function: sulfurtransferase activity (GO:0016783);; Biological Process: protein urmylation (GO:003…	K14169|0|brp:103865246|K14169 cytoplasmic tRNA 2-thiolation protein 2 | (RefSeq) cytoplasmic tRNA 2-thiolation protein 2	Sulfur relay system (ko04122)	[S]	Function unknown	Cytoplasmic tRNA 2-thiolation protein 2	Cytoplasmic tRNA 2-thiolation protein 2 OS=Arabidopsis thaliana OX=3702 GN=CTU2 PE=2 SV=3	J	Translation, ribosomal structure and biogenesis	PREDICTED: cytoplasmic tRNA 2-thiolation protein 2 [Brassica rapa]
BraC01g001940	1.8367	150	2.15956	164	19.2967	1561	17.9641	1468	--	--	Molecular Function: DNA binding (GO:0003677);; Molecular Function: transcription factor activity, sequence-specific DNA binding (GO:0003700);; Cellular Component: nucleus (GO:0005634);; Biological Process: regulation of transcription, DNA-templated (GO:0006355);; Biological Process: leaf morphogenesis (GO:0009965);;	--	--	[K]	Transcription	Associated with HOX;; Homeobox KN domain;; Homeobox domain	BEL1-like homeodomain protein 2 OS=Arabidopsis thaliana OX=3702 GN=BLH2 PE=1 SV=3	K	Transcription	PREDICTED: BEL1-like homeodomain protein 2 [Brassica rapa]
BraC01g001950	38.093	3423	34.6092	2877	30.4533	2712	30.6492	2757	[T]	Signal transduction mechanisms	Cellular Component: plasma membrane (GO:0005886);; Molecular Function: zinc ion binding (GO:0008270);; Molecular Function: ubiquitin binding (GO:0043130);;	--	--	[TZ]	Signal transduction mechanisms;; Cytoskeleton	Protein DA1;; LIM domain	Protein DA1-related 1 OS=Arabidopsis thaliana OX=3702 GN=DAR1 PE=1 SV=3	S	Function unknown	PREDICTED: protein DA1-related 1 [Brassica oleracea var. oleracea]
BraC01g001960	3.28618	158	3.18878	142	0	0	0	0	--	--	Cellular Component: integral component of membrane (GO:0016021);;	--	--	[S]	Function unknown	PQ loop repeat	--	S	Function unknown	PREDICTED: probable vacuolar amino acid transporter YPQ3 [Brassica rapa]
BraC01g001970	1.48938	61	2.1768	82	0.148468	6	0.030079	2	--	--	Cellular Component: integral component of membrane (GO:0016021);;	K20858|0|bna:106428979|K20858 calcium uniporter protein, mitochondrial | (RefSeq) calcium uniporter protein 1, mitochondrial-like	--	[R]	General function prediction only	Mitochondrial calcium uniporter	Calcium uniporter protein 1, mitochondrial OS=Arabidopsis thaliana OX=3702 GN=At4g36820 PE=2 SV=1	S	Function unknown	calcium uniporter protein 1, mitochondrial [Brassica napus]
BraC01g001980	19.0935	849	18.3097	753	125.027	5503	122.543	5448	[H]	Coenzyme transport and metabolism	Molecular Function: dimethylallyltranstransferase activity (GO:0004161);; Molecular Function: farnesyltranstransferase activity (GO:0004311);; Molecular Function: geranyltranstransferase activity (GO:0004337);; Molecular Function: protein binding (GO:0005515);; Cellular Component: cytosol (GO:0005829);; Cellular Component: chromoplast (GO:0009509);; Cellular Component: etioplast (GO:0009513);; Ce…	K13789|0|bna:106425731|K13789 geranylgeranyl diphosphate synthase, type II [EC:2.5.1.1 2.5.1.10 2.5.1.29] | (RefSeq) geranylgeranyl pyrophosphate synthase, chloroplastic/chromoplastic	Terpenoid backbone biosynthesis (ko00900)	[H]	Coenzyme transport and metabolism	Polyprenyl synthetase	Geranylgeranyl pyrophosphate synthase, chloroplastic/chromoplastic OS=Sinapis alba OX=3728 GN=GGPS1 PE=1 SV=1	H	Coenzyme transport and metabolism	geranylgeranyl pyrophosphate synthase, chloroplastic/chromoplastic [Brassica napus]
BraC01g001990	88.1941	2002	84.7913	1781	40.1697	904	35.3325	803	[O]	Posttranslational modification, protein turnover, chaperones	Molecular Function: cysteine-type endopeptidase activity (GO:0004197);; Molecular Function: metalloendopeptidase activity (GO:0004222);; Molecular Function: ATP binding (GO:0005524);; Cellular Component: extracellular region (GO:0005576);; Biological Process: response to auxin (GO:0009733);; Biological Process: embryo development ending in seed dormancy (GO:0009793);; Molecular Function: ligase a…	K10579|4.87744e-137|bna:106441642|K10579 ubiquitin-conjugating enzyme E2 M | (RefSeq) NEDD8-conjugating enzyme Ubc12-like	Ubiquitin mediated proteolysis (ko04120)	[O]	Posttranslational modification, protein turnover, chaperones	Ubiquitin-conjugating enzyme	NEDD8-conjugating enzyme Ubc12 OS=Arabidopsis thaliana OX=3702 GN=RCE1 PE=1 SV=1	O	Posttranslational modification, protein turnover, chaperones	NEDD8-conjugating enzyme Ubc12 [Brassica napus]
BraC01g002000	4.0119	239	3.37506	186	3.39555	200	3.51106	209	[G]	Carbohydrate transport and metabolism	Molecular Function: sugar:proton symporter activity (GO:0005351);; Cellular Component: mitochondrion (GO:0005739);; Cellular Component: integral component of membrane (GO:0016021);; Biological Process: transmembrane transport (GO:0055085);;	--	--	[G]	Carbohydrate transport and metabolism	Major Facilitator Superfamily	--	G	Carbohydrate transport and metabolism	uncharacterized protein LOC111215608 isoform X2 [Brassica napus]
BraC01g002010	80.5005	4090	85.049	3998	21.615	1089	19.427	988	--	--	Molecular Function: transcription factor activity, sequence-specific DNA binding (GO:0003700);; Biological Process: regulation of transcription, DNA-templated (GO:0006355);; Biological Process: brassinosteroid mediated signaling pathway (GO:0009742);;	K14503|2.39159e-159|brp:103865897|K14503 brassinosteroid resistant 1/2 | (RefSeq) BES1/BZR1 homolog protein 2	Plant hormone signal transduction (ko04075)	--	--	BES1/BZR1 plant transcription factor, N-terminal	BES1/BZR1 homolog protein 2 OS=Arabidopsis thaliana OX=3702 GN=BEH2 PE=1 SV=1	K	Transcription	PREDICTED: BES1/BZR1 homolog protein 2 [Brassica rapa]
BraC01g002020	0	0	0	0	0	0	0	0	--	--	Molecular Function: protein C-terminal S-isoprenylcysteine carboxyl O-methyltransferase activity (GO:0004671);; Cellular Component: endoplasmic reticulum membrane (GO:0005789);; Biological Process: C-terminal protein methylation (GO:0006481);; Biological Process: negative regulation of abscisic acid-activated signaling pathway (GO:0009788);; Biological Process: flower development (GO:0009908);; C…	K00587|7.08985e-13|bna:106384974|K00587 protein-S-isoprenylcysteine O-methyltransferase [EC:2.1.1.100] | (RefSeq) protein-S-isoprenylcysteine O-methyltransferase B	Terpenoid backbone biosynthesis (ko00900)	[O]	Posttranslational modification, protein turnover, chaperones	--	Protein-S-isoprenylcysteine O-methyltransferase B OS=Arabidopsis thaliana OX=3702 GN=ICMTB PE=1 SV=1	O	Posttranslational modification, protein turnover, chaperones	PREDICTED: protein-S-isoprenylcysteine O-methyltransferase B [Brassica oleracea var. oleracea]
BraC01g002030	7.76644	616	8.14007	597	2.57183	202	1.82079	145	[E]	Amino acid transport and metabolism	Cellular Component: proteasome complex (GO:0000502);; Molecular Function: ATP binding (GO:0005524);; Cellular Component: mitochondrion (GO:0005739);; Cellular Component: cytosol (GO:0005829);; Cellular Component: plasma membrane (GO:0005886);; Biological Process: auxin polar transport (GO:0009926);; Molecular Function: N-1-naphthylphthalamic acid binding (GO:0010013);; Cellular Component: integra…	K01262|0|bna:106441785|K01262 Xaa-Pro aminopeptidase [EC:3.4.11.9] | (RefSeq) probable Xaa-Pro aminopeptidase P	--	[E]	Amino acid transport and metabolism	Creatinase/Prolidase N-terminal domain;; Metallopeptidase family M24;; Creatinase/Prolidase N-terminal domain;; C-terminal region of peptidase_M24	--	E	Amino acid transport and metabolism	probable Xaa-Pro aminopeptidase P [Brassica napus]
BraC01g002040	10.1445	332	11.1087	337	7.17876	233	7.71544	253	[C]	Energy production and conversion	Cellular Component: cytoplasm (GO:0005737);; Cellular Component: plasma membrane (GO:0005886);; Molecular Function: FMN binding (GO:0010181);; Molecular Function: oxidoreductase activity (GO:0016491);; Biological Process: negative regulation of transcription, DNA-templated (GO:0045892);; Biological Process: oxidation-reduction process (GO:0055114);;	K03809|2.3656e-154|bna:106441873|K03809 NAD(P)H dehydrogenase (quinone) [EC:1.6.5.2] | (RefSeq) probable NAD(P)H dehydrogenase (quinone) FQR1-like 2	Ubiquinone and other terpenoid-quinone biosynthesis (ko00130)	[R]	General function prediction only	NADPH-dependent FMN reductase;; Flavodoxin;; Flavodoxin-like fold	Probable NAD(P)H dehydrogenase (quinone) FQR1-like 2 OS=Arabidopsis thaliana OX=3702 GN=At4g36750 PE=1 SV=1	S	Function unknown	probable NAD(P)H dehydrogenase (quinone) FQR1-like 2 [Brassica napus]
BraC01g002050	10.977	292	16.5193	407	0	0	0	0	--	--	Molecular Function: transcription factor activity, sequence-specific DNA binding (GO:0003700);; Cellular Component: nucleus (GO:0005634);; Biological Process: regulation of transcription, DNA-templated (GO:0006355);; Biological Process: response to auxin (GO:0009733);; Molecular Function: sequence-specific DNA binding (GO:0043565);;	K09338|7.8118e-111|bna:106369808|K09338 homeobox-leucine zipper protein | (RefSeq) homeobox-leucine zipper protein ATHB-40	--	[K]	Transcription	Homeobox domain;; Homeobox KN domain	Homeobox-leucine zipper protein ATHB-40 OS=Arabidopsis thaliana OX=3702 GN=ATHB-40 PE=2 SV=3	K	Transcription	homeobox-leucine zipper protein ATHB-40 [Brassica napus]
BraC01g002060	29.677	1098	26.5036	907	18.7648	688	19.4011	718	--	--	Molecular Function: transcription factor activity, sequence-specific DNA binding (GO:0003700);; Molecular Function: protein binding (GO:0005515);; Cellular Component: nucleus (GO:0005634);; Cellular Component: cytoplasm (GO:0005737);; Biological Process: regulation of transcription, DNA-templated (GO:0006355);; Biological Process: regulation of hydrogen peroxide metabolic process (GO:0010310);; B…	K09060|0|brp:103866462|K09060 plant G-box-binding factor | (RefSeq) G-box-binding factor 1	--	--	--	G-box binding protein MFMR;; bZIP transcription factor;; Basic region leucine zipper	G-box-binding factor 1 OS=Arabidopsis thaliana OX=3702 GN=GBF1 PE=1 SV=2	K	Transcription	PREDICTED: G-box-binding factor 1 [Brassica rapa]
BraC01g002070	3.18708	82	1.49643	36	2.52614	65	3.00821	78	--	--	Cellular Component: membrane (GO:0016020);;	K17279|8.25771e-145|bna:106442125|K17279 receptor expression-enhancing protein 5/6 | (RefSeq) HVA22-like protein k	--	[U]	Intracellular trafficking, secretion, and vesicular transport	TB2/DP1, HVA22 family	HVA22-like protein k OS=Arabidopsis thaliana OX=3702 GN=HVA22K PE=2 SV=1	K	Transcription	HVA22-like protein k [Brassica napus]
BraC01g002080	6.17007	369	6.06397	336	7.38921	438	7.25684	435	--	--	Molecular Function: transcription factor activity, sequence-specific DNA binding (GO:0003700);; Molecular Function: protein binding (GO:0005515);; Cellular Component: nucleus (GO:0005634);; Biological Process: regulation of transcription, DNA-templated (GO:0006355);; Biological Process: cell differentiation (GO:0030154);; Molecular Function: sequence-specific DNA binding (GO:0043565);; Biological…	--	--	--	--	GRAS domain family	Scarecrow-like protein 15 OS=Arabidopsis thaliana OX=3702 GN=SCL15 PE=1 SV=3	K	Transcription	PREDICTED: scarecrow-like protein 15 [Brassica rapa]
BraC01g002090	0.032305	2	0	0	0	0	0	0	[J]	Translation, ribosomal structure and biogenesis	Molecular Function: nucleotide binding (GO:0000166);; Molecular Function: RNA binding (GO:0003723);; Cellular Component: nucleus (GO:0005634);; Biological Process: mRNA processing (GO:0006397);;	K12837|0|brp:103854638|K12837 splicing factor U2AF 65 kDa subunit | (RefSeq) splicing factor U2af large subunit A-like	Spliceosome (ko03040)	[A]	RNA processing and modification	RNA recognition motif. (a.k.a. RRM, RBD, or RNP domain)	Splicing factor U2af large subunit A OS=Arabidopsis thaliana OX=3702 GN=U2AF65A PE=1 SV=2	S	Function unknown	PREDICTED: splicing factor U2af large subunit A-like [Brassica rapa]
BraC01g002100	6.50271	470	6.70061	448	0.194761	14	0.427597	31	[G]	Carbohydrate transport and metabolism	Cellular Component: integral component of membrane (GO:0016021);; Molecular Function: substrate-specific transmembrane transporter activity (GO:0022891);; Biological Process: transmembrane transport (GO:0055085);;	--	--	[R]	General function prediction only	Sugar (and other) transporter;; Major Facilitator Superfamily	Probable polyol transporter 6 OS=Arabidopsis thaliana OX=3702 GN=PLT6 PE=2 SV=2	G	Carbohydrate transport and metabolism	PREDICTED: LOW QUALITY PROTEIN: probable polyol transporter 6 [Brassica rapa]
BraC01g002110	11.9297	220	10.1625	174	10.36	190	12.3203	228	--	--	Cellular Component: nucleus (GO:0005634);; Cellular Component: Golgi apparatus (GO:0005794);; Cellular Component: integral component of membrane (GO:0016021);;	--	--	--	--	Protein of unknown function (DUF1195)	--	S	Function unknown	PREDICTED: uncharacterized protein LOC103866654 [Brassica rapa]
BraC01g002120	0.449107	16	0.53489	18	0	0	0	0	--	--	--	--	--	[I]	Lipid transport and metabolism	CRAL/TRIO domain;; CRAL/TRIO, N-terminal domain	Phosphatidylinositol/phosphatidylcholine transfer protein SFH11 OS=Arabidopsis thaliana OX=3702 GN=SFH11 PE=3 SV=1	S	Function unknown	random slug protein 5-like [Brassica napus]
BraC01g002130	4.36713	120	3.08844	79	0	0	0.073103	3	--	--	Molecular Function: transcription factor activity, sequence-specific DNA binding (GO:0003700);; Biological Process: regulation of transcription, DNA-templated (GO:0006355);; Molecular Function: zinc ion binding (GO:0008270);; Molecular Function: sequence-specific DNA binding (GO:0043565);;	--	--	[K]	Transcription	GATA zinc finger	GATA transcription factor 19 OS=Arabidopsis thaliana OX=3702 GN=GATA19 PE=2 SV=2	K	Transcription	PREDICTED: GATA transcription factor 19-like [Brassica rapa]
BraC01g002140	6.75176	261	9.92629	355	0	0	0	0	[I]	Lipid transport and metabolism	Cellular Component: cytoplasm (GO:0005737);; Molecular Function: hydrolase activity (GO:0016787);;	--	--	[R]	General function prediction only	alpha/beta hydrolase fold;; Alpha/beta hydrolase family;; Serine aminopeptidase, S33;; Phospholipase/Carboxylesterase	--	S	Function unknown	PREDICTED: monoacylglycerol lipase ABHD6-like [Brassica rapa]
BraC01g002160	4.85823	357	4.97446	338	0.041283	3	0.081558	6	[O]	Posttranslational modification, protein turnover, chaperones	Molecular Function: ATP binding (GO:0005524);; Cellular Component: plasma membrane (GO:0005886);; Molecular Function: zinc ion binding (GO:0008270);; Molecular Function: ATPase activity (GO:0016887);;	K17681|0|bna:106442781|K17681 ATPase family AAA domain-containing protein 3A/B | (RefSeq) ATPase family AAA domain-containing protein 3C-like	--	[O]	Posttranslational modification, protein turnover, chaperones	Domain of unknown function (DUF3523);; ATPase family associated with various cellular activities (AAA);; Holliday junction DNA helicase ruvB N-terminus	Cell division control protein 48 homolog D OS=Arabidopsis thaliana OX=3702 GN=CDC48D PE=1 SV=1	O	Posttranslational modification, protein turnover, chaperones	ATPase family AAA domain-containing protein 3C-like [Brassica napus]
BraC01g002170	3.85265	38	6.76957	62	0	0	0	0	--	--	Molecular Function: DNA binding (GO:0003677);; Cellular Component: nucleus (GO:0005634);;	--	--	[O]	Posttranslational modification, protein turnover, chaperones	Myb-like DNA-binding domain	Protein RADIALIS-like 3 OS=Arabidopsis thaliana OX=3702 GN=RL3 PE=2 SV=1	K	Transcription	PREDICTED: protein RADIALIS-like 3 [Brassica rapa]
BraC01g002180	4.81	430	4.45842	369	0.293756	26	0.227921	21	[L]	Replication, recombination and repair	Molecular Function: ubiquitin-protein transferase activity (GO:0004842);; Biological Process: signal transduction (GO:0007165);; Biological Process: protein ubiquitination (GO:0016567);;	--	--	[S]	Function unknown	U-box domain	U-box domain-containing protein 5 OS=Arabidopsis thaliana OX=3702 GN=PUB5 PE=3 SV=3	S	Function unknown	U-box domain-containing protein 5-like [Brassica napus]
BraC01g002190	45.7368	2032	42.3874	1742	152.235	6701	151.647	6742	[HR]	Coenzyme transport and metabolism;; General function prediction only	Cellular Component: chloroplast envelope (GO:0009941);; Molecular Function: hydrolase activity (GO:0016787);;	--	--	[R]	General function prediction only	Alpha/beta hydrolase family;; alpha/beta hydrolase fold;; Serine aminopeptidase, S33	Pheophytinase, chloroplastic OS=Arabidopsis thaliana OX=3702 GN=PPH PE=1 SV=1	S	Function unknown	BnaA01g34490D [Brassica napus]
BraC01g002200	17.5867	2297	17.0261	2057	5.35571	693	4.77157	624	--	--	--	--	--	--	--	--	Auxilin-like protein 1 OS=Arabidopsis thaliana OX=3702 GN=AUL1 PE=2 SV=2	S	Function unknown	auxilin-related protein 1-like [Brassica napus]
BraC01g002210	31.404	476	33.3656	468	0.820812	13	0.735999	12	--	--	--	--	--	--	--	--	--	S	Function unknown	PREDICTED: uncharacterized protein LOC106313439 [Brassica oleracea var. oleracea]
BraC01g002230	3.56377	202	2.77483	146	0.686873	39	0.882974	51	[H]	Coenzyme transport and metabolism	Molecular Function: serine C-palmitoyltransferase activity (GO:0004758);; Molecular Function: protein binding (GO:0005515);; Cellular Component: endoplasmic reticulum membrane (GO:0005789);; Cellular Component: chloroplast (GO:0009507);; Cellular Component: integral component of membrane (GO:0016021);; Biological Process: cell growth (GO:0016049);; Biological Process: sphingolipid biosynthetic pr…	K00654|0|brp:103868026|K00654 serine palmitoyltransferase [EC:2.3.1.50] | (RefSeq) long chain base biosynthesis protein 1	Sphingolipid metabolism (ko00600)	[O]	Posttranslational modification, protein turnover, chaperones	Aminotransferase class I and II	Long chain base biosynthesis protein 1 OS=Arabidopsis thaliana OX=3702 GN=LCB1 PE=1 SV=1	H	Coenzyme transport and metabolism	PREDICTED: long chain base biosynthesis protein 1 [Brassica rapa]
BraC01g002240	9.45946	963	10.7556	1013	0	0	0	0	--	--	Cellular Component: Golgi membrane (GO:0000139);; Cellular Component: plasma membrane (GO:0005886);; Molecular Function: phosphatidylinositol transporter activity (GO:0008526);; Biological Process: protein transport (GO:0015031);; Biological Process: phospholipid transport (GO:0015914);;	--	--	[I]	Lipid transport and metabolism	Peroxidase;; CRAL/TRIO domain;; CRAL/TRIO, N-terminal domain	Phosphatidylinositol/phosphatidylcholine transfer protein SFH12 OS=Arabidopsis thaliana OX=3702 GN=SFH12 PE=2 SV=1	S	Function unknown	phosphatidylinositol/phosphatidylcholine transfer protein SFH12 isoform X1 [Brassica napus]
BraC01g002250	14.794	293	9.75757	179	1.94371	39	2.20087	44	--	--	Biological Process: protein polyubiquitination (GO:0000209);; Molecular Function: ATP binding (GO:0005524);; Cellular Component: nucleus (GO:0005634);; Cellular Component: cytoplasm (GO:0005737);; Biological Process: response to gibberellin (GO:0009739);; Molecular Function: ubiquitin protein ligase binding (GO:0031625);; Biological Process: proteasome-mediated ubiquitin-dependent protein catabol…	K10688|1.51494e-105|brp:103868454|K10688 ubiquitin-conjugating enzyme E2 W [EC:2.3.2.25] | (RefSeq) probable ubiquitin-conjugating enzyme E2 17	Ubiquitin mediated proteolysis (ko04120)	[O]	Posttranslational modification, protein turnover, chaperones	Ubiquitin-conjugating enzyme	Probable ubiquitin-conjugating enzyme E2 17 OS=Arabidopsis thaliana OX=3702 GN=UBC17 PE=2 SV=1	O	Posttranslational modification, protein turnover, chaperones	PREDICTED: probable ubiquitin-conjugating enzyme E2 17 [Brassica rapa]
BraC01g002260	12.8314	893	14.8807	958	36.1599	2493	37.1498	2587	[J]	Translation, ribosomal structure and biogenesis	Cellular Component: cytoplasm (GO:0005737);; Biological Process: tRNA modification (GO:0006400);; Molecular Function: transferase activity (GO:0016740);; Molecular Function: 4 iron, 4 sulfur cluster binding (GO:0051539);;	--	--	[T]	Signal transduction mechanisms	Radical SAM superfamily;; Uncharacterized protein family UPF0004;; TRAM domain	CDK5RAP1-like protein OS=Arabidopsis thaliana OX=3702 GN=At4g36390 PE=2 SV=1	J	Translation, ribosomal structure and biogenesis	PREDICTED: CDK5RAP1-like protein [Brassica rapa]
BraC01g002270	4.16386	249	3.81572	212	0	0	0	0	[QV]	Secondary metabolites biosynthesis, transport and catabolism;; Defense mechanisms	Molecular Function: iron ion binding (GO:0005506);; Cellular Component: endoplasmic reticulum membrane (GO:0005789);; Molecular Function: steroid hydroxylase activity (GO:0008395);; Cellular Component: chloroplast (GO:0009507);; Biological Process: leaf morphogenesis (GO:0009965);; Biological Process: brassinosteroid homeostasis (GO:0010268);; Cellular Component: integral component of membrane (G…	K12637|0|brp:103868633|K12637 3-epi-6-deoxocathasterone 23-monooxygenase [EC:1.14.13.112] | (RefSeq) 3-epi-6-deoxocathasterone 23-monooxygenase	Brassinosteroid biosynthesis (ko00905)	[QI]	Secondary metabolites biosynthesis, transport and catabolism;; Lipid transport and metabolism	Cytochrome P450	3-epi-6-deoxocathasterone 23-monooxygenase OS=Arabidopsis thaliana OX=3702 GN=ROT3 PE=2 SV=3	Q	Secondary metabolites biosynthesis, transport and catabolism	PREDICTED: 3-epi-6-deoxocathasterone 23-monooxygenase isoform X1 [Brassica rapa]
BraC01g002290	69.3463	8501	61.0489	6924	9.05304	1100	7.87026	966	[G]	Carbohydrate transport and metabolism	Molecular Function: beta-galactosidase activity (GO:0004565);; Cellular Component: vacuole (GO:0005773);; Biological Process: carbohydrate metabolic process (GO:0005975);; Cellular Component: plant-type cell wall (GO:0009505);; Molecular Function: carbohydrate binding (GO:0030246);; Cellular Component: apoplast (GO:0048046);;	--	--	[G]	Carbohydrate transport and metabolism	Glycosyl hydrolases family 35;; Galactose binding lectin domain;; Beta-galactosidase;; Beta-galactosidase jelly roll domain	Beta-galactosidase 3 OS=Arabidopsis thaliana OX=3702 GN=BGAL3 PE=2 SV=1	G	Carbohydrate transport and metabolism	PREDICTED: beta-galactosidase 3 [Brassica rapa]
BraC01g002300	8.26007	1365	6.77863	1037	2.91534	478	2.62592	435	--	--	Molecular Function: protein binding (GO:0005515);; Molecular Function: ATP binding (GO:0005524);; Cellular Component: nucleus (GO:0005634);; Cellular Component: endosome (GO:0005768);; Biological Process: DNA repair (GO:0006281);; Biological Process: plant-type hypersensitive response (GO:0009626);; Molecular Function: kinase activity (GO:0016301);; Biological Process: phosphorylation (GO:0016310…	--	--	[D]	Cell cycle control, cell division, chromosome partitioning	Histidine kinase-, DNA gyrase B-, and HSP90-like ATPase;; Histidine kinase-, DNA gyrase B-, and HSP90-like ATPase	Protein MICRORCHIDIA 2 OS=Arabidopsis thaliana OX=3702 GN=MORC2 PE=1 SV=1	S	Function unknown	PREDICTED: protein MICRORCHIDIA 1-like isoform X1 [Brassica rapa]
BraC01g002310	3.60558	139	1.82987	65	0.266193	11	0	0	--	--	Molecular Function: transcription factor activity, sequence-specific DNA binding (GO:0003700);; Molecular Function: binding (GO:0005488);; Cellular Component: nucleus (GO:0005634);; Biological Process: negative regulation of gibberellic acid mediated signaling pathway (GO:0009938);; Biological Process: xylem and phloem pattern formation (GO:0010051);; Biological Process: auxin homeostasis (GO:001…	--	--	--	--	Domain of unknown function (DUF702)	Protein SHI RELATED SEQUENCE 2 OS=Arabidopsis thaliana OX=3702 GN=SRS2 PE=1 SV=1	S	Function unknown	PREDICTED: protein SHI RELATED SEQUENCE 2 [Brassica rapa]
BraC01g002320	3.5084	207	1.86896	102	8.38996	489	9.92686	585	[C]	Energy production and conversion	Molecular Function: aldehyde dehydrogenase [NAD(P)+] activity (GO:0004030);; Biological Process: cellular aldehyde metabolic process (GO:0006081);; Biological Process: oxidation-reduction process (GO:0055114);;	K00128|0|brp:103869258|K00128 aldehyde dehydrogenase (NAD+) [EC:1.2.1.3] | (RefSeq) aldehyde dehydrogenase family 3 member F1	Glycolysis / Gluconeogenesis (ko00010);; Pentose and glucuronate interconversions (ko00040);; Ascorbate and aldarate metabolism (ko00053);; Fatty acid degradation (ko00071);; Valine, leucine and isoleucine degradation (ko00280);; Lysine degradation (ko00310);; Arginine and proline metabolism (ko00330);; Histidine metabolism (ko00340);; Tryptophan metabolism (ko00380);; beta-Alanine metabolism (ko…	[C]	Energy production and conversion	Aldehyde dehydrogenase family	Aldehyde dehydrogenase family 3 member F1 OS=Arabidopsis thaliana OX=3702 GN=ALDH3F1 PE=2 SV=2	C	Energy production and conversion	PREDICTED: aldehyde dehydrogenase family 3 member F1 [Brassica rapa]
BraC01g002330	1.83089	49	1.12975	28	6.37688	168	4.87584	130	--	--	Molecular Function: RNA polymerase II regulatory region sequence-specific DNA binding (GO:0000977);; Molecular Function: RNA polymerase II transcription factor binding (GO:0001085);; Molecular Function: transcriptional activator activity, RNA polymerase II transcription regulatory region sequence-specific binding (GO:0001228);; Molecular Function: chromatin binding (GO:0003682);; Cellular Compone…	--	--	[K]	Transcription	GATA zinc finger	GATA transcription factor 7 OS=Arabidopsis thaliana OX=3702 GN=GATA7 PE=2 SV=1	K	Transcription	GATA transcription factor 7 isoform X1 [Brassica napus]
BraC01g002340	3.10203	46	0.510921	7	0.214002	4	0.41625	7	--	--	--	--	--	--	--	--	--	S	Function unknown	PREDICTED: glycine-rich protein 5 [Brassica rapa]
BraC01g002360	22.8757	1784	25.4037	1833	127.446	9847	117.464	9168	[QV]	Secondary metabolites biosynthesis, transport and catabolism;; Defense mechanisms	Biological Process: very long-chain fatty acid metabolic process (GO:0000038);; Molecular Function: iron ion binding (GO:0005506);; Molecular Function: protein binding (GO:0005515);; Cellular Component: endoplasmic reticulum membrane (GO:0005789);; Biological Process: fatty acid biosynthetic process (GO:0006633);; Biological Process: lignin biosynthetic process (GO:0009809);; Biological Process: …	K09755|0|bna:106350027|K09755 ferulate-5-hydroxylase [EC:1.14.-.-] | (RefSeq) BNF5H1; cytochrome P450 84A1	Phenylpropanoid biosynthesis (ko00940)	[Q]	Secondary metabolites biosynthesis, transport and catabolism	Cytochrome P450	Cytochrome P450 84A1 OS=Arabidopsis thaliana OX=3702 GN=CYP84A1 PE=1 SV=1	Q	Secondary metabolites biosynthesis, transport and catabolism	PREDICTED: cytochrome P450 84A1 isoform X1 [Brassica rapa]
BraC01g002370	10.9621	907	10.519	806	8.27041	679	7.821	648	--	--	Cellular Component: chloroplast (GO:0009507);; Cellular Component: integral component of membrane (GO:0016021);;	--	--	[S]	Function unknown	Protein of unknown function (DUF726)	--	S	Function unknown	transmembrane and coiled-coil domain-containing protein 4-like [Brassica napus]
BraC01g002380	21.5381	1536	20.7417	1369	12.1389	858	10.3005	736	--	--	Molecular Function: carboxypeptidase activity (GO:0004180);; Cellular Component: extracellular region (GO:0005576);; Cellular Component: vacuolar membrane (GO:0005774);; Cellular Component: cytosol (GO:0005829);; Biological Process: proteolysis (GO:0006508);; Molecular Function: serine-type peptidase activity (GO:0008236);; Cellular Component: plant-type cell wall (GO:0009505);;	--	--	[OR]	Posttranslational modification, protein turnover, chaperones;; General function prediction only	Serine carboxypeptidase S28	Probable serine protease EDA2 OS=Arabidopsis thaliana OX=3702 GN=EDA2 PE=2 SV=2	O	Posttranslational modification, protein turnover, chaperones	probable serine protease EDA2 isoform X2 [Brassica napus]
BraC01g002390	36.3789	5465	36.4148	5061	1.39609	208	1.04738	158	[K]	Transcription	Molecular Function: protein serine/threonine kinase activity (GO:0004674);; Molecular Function: ATP binding (GO:0005524);; Cellular Component: plasma membrane (GO:0005886);; Biological Process: protein phosphorylation (GO:0006468);; Biological Process: transmembrane receptor protein tyrosine kinase signaling pathway (GO:0007169);; Cellular Component: integral component of membrane (GO:0016021);;	--	--	--	--	Leucine rich repeat;; Leucine Rich repeats (2 copies);; Protein tyrosine kinase;; Protein kinase domain;; Leucine Rich Repeat;; Leucine rich repeat N-terminal domain;; Leucine Rich repeat	Probable LRR receptor-like serine/threonine-protein kinase At4g36180 OS=Arabidopsis thaliana OX=3702 GN=At4g36180 PE=1 SV=1	S	Function unknown	probable LRR receptor-like serine/threonine-protein kinase At4g36180 [Brassica napus]
BraC01g002400	4.71149	214	2.80591	118	0.652737	30	0.491564	23	--	--	Molecular Function: transcription factor activity, sequence-specific DNA binding (GO:0003700);; Molecular Function: protein binding (GO:0005515);; Cellular Component: nucleus (GO:0005634);; Biological Process: regulation of transcription, DNA-templated (GO:0006355);; Biological Process: multicellular organism development (GO:0007275);; Biological Process: response to chitin (GO:0010200);; Molecul…	--	--	--	--	No apical meristem (NAM) protein	NAC domain-containing protein 76 OS=Arabidopsis thaliana OX=3702 GN=NAC076 PE=1 SV=1	S	Function unknown	PREDICTED: NAC domain-containing protein 76 [Brassica rapa]
BraC01g002410	0	0	0	0	0	0	0	0	--	--	--	--	--	[R]	General function prediction only	Zinc knuckle	--	S	Function unknown	uncharacterized protein LOC106373272 [Brassica napus]
BraC01g002430	0.217311	31	0.093609	12	1.6116	222	1.40051	195	[K]	Transcription	Biological Process: defense response (GO:0006952);; Biological Process: signal transduction (GO:0007165);; Cellular Component: integral component of membrane (GO:0016021);; Molecular Function: ADP binding (GO:0043531);;	--	--	--	--	TIR domain;; NB-ARC domain;; Leucine rich repeat;; TIR domain;; Leucine Rich repeats (2 copies);; Leucine Rich Repeat	Disease resistance-like protein CSA1 OS=Arabidopsis thaliana OX=3702 GN=CSA1 PE=4 SV=1	S	Function unknown	disease resistance-like protein CSA1 [Brassica napus]
BraC01g002440	3.53438	596	3.94339	615	3.20805	536	2.62659	444	--	--	Cellular Component: nucleus (GO:0005634);; Biological Process: defense response (GO:0006952);; Biological Process: signal transduction (GO:0007165);; Cellular Component: integral component of membrane (GO:0016021);; Molecular Function: ADP binding (GO:0043531);;	--	--	--	--	TIR domain;; NB-ARC domain;; Leucine Rich Repeat;; Leucine Rich repeats (2 copies)	Probable WRKY transcription factor 16 OS=Arabidopsis thaliana OX=3702 GN=WRKY16 PE=3 SV=1	--	--	PREDICTED: disease resistance protein RRS1 [Brassica rapa]
BraC01g002450	572.084	22919	628.366	23290	47.9524	1904	53.8029	2158	[J]	Translation, ribosomal structure and biogenesis	Biological Process: cytoplasmic translation (GO:0002181);; Molecular Function: RNA binding (GO:0003723);; Molecular Function: structural constituent of ribosome (GO:0003735);; Cellular Component: vacuole (GO:0005773);; Cellular Component: plasma membrane (GO:0005886);; Cellular Component: cytosolic large ribosomal subunit (GO:0022625);;	K02938|1.89176e-148|bna:106349324|K02938 large subunit ribosomal protein L8e | (RefSeq) 60S ribosomal protein L8-3-like	Ribosome (ko03010)	[J]	Translation, ribosomal structure and biogenesis	Ribosomal Proteins L2, C-terminal domain;; Ribosomal Proteins L2, RNA binding domain	60S ribosomal protein L8-3 OS=Arabidopsis thaliana OX=3702 GN=RPL8C PE=2 SV=2	J	Translation, ribosomal structure and biogenesis	60S ribosomal protein L8-3-like [Brassica napus]
BraC01g002460	2.47998	237	2.37281	210	0.654424	62	0.621499	60	--	--	Cellular Component: nucleus (GO:0005634);;	--	--	--	--	Filament-like plant protein, long coiled-coil	Filament-like plant protein 5 OS=Arabidopsis thaliana OX=3702 GN=FPP5 PE=2 SV=2	S	Function unknown	PREDICTED: filament-like plant protein 5 [Brassica rapa]
BraC01g002470	0.030701	1	0.125991	2	0.215292	3	0.282275	4	--	--	Biological Process: response to auxin (GO:0009733);;	K14488|7.05334e-73|brp:103870600|K14488 SAUR family protein | (RefSeq) auxin-induced protein 15A-like	Plant hormone signal transduction (ko04075)	--	--	Auxin responsive protein	Auxin-responsive protein SAUR50 OS=Arabidopsis thaliana OX=3702 GN=SAUR50 PE=1 SV=1	S	Function unknown	PREDICTED: auxin-induced protein 15A-like [Brassica rapa]
BraC01g002480	12.634	648	12.3652	587	10.1853	518	10.504	540	--	--	--	--	--	--	--	--	--	--	--	oral-facial-digital syndrome 1 protein-like [Brassica napus]
BraC01g002490	0.383166	22	0.500802	27	0.679323	39	0.81055	47	--	--	Cellular Component: nucleus (GO:0005634);; Molecular Function: oxidoreductase activity (GO:0016491);; Biological Process: oxidation-reduction process (GO:0055114);;	--	--	[S]	Function unknown	2OG-Fe(II) oxygenase superfamily	--	S	Function unknown	PREDICTED: RNA demethylase ALKBH5 [Brassica rapa]
BraC01g002500	1.44052	662	1.56541	666	2.02924	924	1.8091	832	--	--	Cellular Component: histone acetyltransferase complex (GO:0000123);; Cellular Component: cytosol (GO:0005829);; Molecular Function: kinase activity (GO:0016301);; Biological Process: phosphorylation (GO:0016310);; Biological Process: histone acetylation (GO:0016573);;	K08874|0|brp:103871184|K08874 transformation/transcription domain-associated protein | (RefSeq) transformation/transcription domain-associated protein	--	[TBLD]	Signal transduction mechanisms;; Chromatin structure and dynamics;; Replication, recombination and repair;; Cell cycle control, cell division, chromosome partitioning	FAT domain;; Phosphatidylinositol 3- and 4-kinase;; FATC domain	--	BDLTU	Chromatin structure and dynamics;; Cell cycle control, cell division, chromosome partitioning;; Replication, recombination and repair;; Signal transduction mechanisms;; Intracellular trafficking, secretion, and vesicular transport	PREDICTED: transformation/transcription domain-associated protein [Brassica rapa]
BraC01g002510	3.29774	279	3.19667	250	3.2384	271	3.26073	276	[L]	Replication, recombination and repair	Molecular Function: endonuclease activity (GO:0004519);; Molecular Function: exonuclease activity (GO:0004527);; Molecular Function: transporter activity (GO:0005215);; Cellular Component: nucleus (GO:0005634);; Biological Process: DNA repair (GO:0006281);; Biological Process: transport (GO:0006810);; Molecular Function: zinc ion binding (GO:0008270);; Cellular Component: integral component of me…	K10772|0|bna:106348593|K10772 AP endonuclease 2 [EC:4.2.99.18] | (RefSeq) DNA-(apurinic or apyrimidinic site) lyase 2-like	Base excision repair (ko03410)	[L]	Replication, recombination and repair	Endonuclease/Exonuclease/phosphatase family;; GRF zinc finger	DNA-(apurinic or apyrimidinic site) lyase 2 OS=Arabidopsis thaliana OX=3702 GN=APE2 PE=1 SV=1	L	Replication, recombination and repair	DNA-(apurinic or apyrimidinic site) lyase 2-like isoform X1 [Brassica napus]
BraC01g002520	24.6289	876	22.5473	742	50.3953	1776	50.8799	1811	[O]	Posttranslational modification, protein turnover, chaperones	Cellular Component: nucleus (GO:0005634);; Biological Process: protein folding (GO:0006457);; Cellular Component: chloroplast stroma (GO:0009570);;	--	--	[O]	Posttranslational modification, protein turnover, chaperones	DnaJ domain	Chaperone protein dnaJ 11, chloroplastic OS=Arabidopsis thaliana OX=3702 GN=ATJ11 PE=1 SV=2	O	Posttranslational modification, protein turnover, chaperones	PREDICTED: chaperone protein dnaJ 11, chloroplastic [Brassica rapa]
BraC01g002530	62.4653	2173	65.2831	2101	12.8018	442	16.2969	568	[K]	Transcription	Molecular Function: double-stranded DNA binding (GO:0003690);; Molecular Function: single-stranded DNA binding (GO:0003697);; Molecular Function: mRNA binding (GO:0003729);; Biological Process: regulation of transcription, DNA-templated (GO:0006355);; Molecular Function: zinc ion binding (GO:0008270);; Biological Process: response to water deprivation (GO:0009414);; Biological Process: cold accli…	K09250|1.48417e-106|brp:103871381|K09250 cellular nucleic acid-binding protein | (RefSeq) cold shock domain-containing protein 3-like	--	[J]	Translation, ribosomal structure and biogenesis	Zinc knuckle;; 'Cold-shock' DNA-binding domain;; GAG-polyprotein viral zinc-finger;; Zinc knuckle	Cold shock protein 1 OS=Arabidopsis thaliana OX=3702 GN=CSP1 PE=1 SV=1	K	Transcription	PREDICTED: cold shock domain-containing protein 3-like [Brassica rapa]
BraC01g002540	3.57542	132	2.73003	93	0	0	0.091577	4	--	--	Cellular Component: extracellular region (GO:0005576);; Cellular Component: anchored component of membrane (GO:0031225);; Biological Process: response to other organism (GO:0051707);;	--	--	--	--	Thaumatin family	Thaumatin-like protein 1 OS=Arabidopsis thaliana OX=3702 GN=TLP1 PE=2 SV=1	S	Function unknown	PREDICTED: thaumatin-like protein 1b [Brassica rapa]
BraC01g002550	25.9796	970	20.273	701	6.32269	234	7.07554	265	[R]	General function prediction only	Molecular Function: methyltransferase activity (GO:0008168);; Cellular Component: chloroplast (GO:0009507);; Biological Process: methylation (GO:0032259);;	K18826|0|brp:103871480|K18826 calmodulin-lysine N-methyltransferase [EC:2.1.1.60] | (RefSeq) calmodulin-lysine N-methyltransferase-like	Lysine degradation (ko00310)	[S]	Function unknown	Lysine methyltransferase;; Methyltransferase small domain	--	S	Function unknown	calmodulin-lysine N-methyltransferase-like [Brassica napus]
BraC01g002560	25.5883	460	27.2814	454	14.0518	251	13.8799	250	--	--	Cellular Component: nucleus (GO:0005634);;	--	--	--	--	--	--	S	Function unknown	PREDICTED: uncharacterized protein LOC103871813 [Brassica rapa]
BraC01g002570	3.06288	123	3.05183	114	0.591956	24	0.979353	40	[P]	Inorganic ion transport and metabolism	Biological Process: response to reactive oxygen species (GO:0000302);; Molecular Function: cytochrome-c peroxidase activity (GO:0004130);; Molecular Function: protein binding (GO:0005515);; Cellular Component: peroxisomal membrane (GO:0005778);; Cellular Component: chloroplast (GO:0009507);; Cellular Component: integral component of membrane (GO:0016021);; Molecular Function: L-ascorbate peroxida…	K00434|0|brp:103871729|K00434 L-ascorbate peroxidase [EC:1.11.1.11] | (RefSeq) L-ascorbate peroxidase 5, peroxisomal	Ascorbate and aldarate metabolism (ko00053);; Glutathione metabolism (ko00480)	--	--	Peroxidase	L-ascorbate peroxidase 5, peroxisomal OS=Arabidopsis thaliana OX=3702 GN=APX5 PE=1 SV=2	P	Inorganic ion transport and metabolism	L-ascorbate peroxidase 5, peroxisomal-like [Brassica napus]
BraC01g002580	0.901529	22	1.79323	41	0.076856	2	0.082702	2	[R]	General function prediction only	Molecular Function: protein binding (GO:0005515);; Molecular Function: GTP binding (GO:0005525);; Cellular Component: nucleus (GO:0005634);; Cellular Component: spindle (GO:0005819);; Cellular Component: plasma membrane (GO:0005886);; Biological Process: small GTPase mediated signal transduction (GO:0007264);; Cellular Component: phragmoplast (GO:0009524);; Biological Process: auxin-activated sig…	K04392|3.50221e-129|brp:103871902|K04392 Ras-related C3 botulinum toxin substrate 1 | (RefSeq) rac-like GTP-binding protein ARAC6	Phagosome (ko04145);; AGE-RAGE signaling pathway in diabetic complications (ko04933)	[R]	General function prediction only	Ras family;; Ras of Complex, Roc, domain of DAPkinase	Rac-like GTP-binding protein ARAC1 OS=Arabidopsis thaliana OX=3702 GN=ARAC1 PE=1 SV=1	S	Function unknown	PREDICTED: rac-like GTP-binding protein ARAC1 [Raphanus sativus]
BraC01g002590	56.8775	2207	51.6961	1856	3.5866	138	3.94238	154	--	--	--	--	--	--	--	--	--	S	Function unknown	PREDICTED: vicilin-like seed storage protein At2g18540 [Brassica rapa]
BraC01g002600	42.4207	2174	37.9229	1798	8.68638	442	9.14867	470	--	--	Molecular Function: calcium channel activity (GO:0005262);; Cellular Component: integral component of plasma membrane (GO:0005887);; Biological Process: osmosensory signaling pathway (GO:0007231);; Biological Process: mechanosensory behavior (GO:0007638);; Biological Process: carbohydrate homeostasis (GO:0033500);; Biological Process: calcium ion transmembrane transport (GO:0070588);;	--	--	--	--	PLAC8 family	Protein MID1-COMPLEMENTING ACTIVITY 1 OS=Arabidopsis thaliana OX=3702 GN=MCA1 PE=1 SV=1	S	Function unknown	protein MID1-COMPLEMENTING ACTIVITY 1 [Brassica napus]
BraC01g002610	1.56607	54	0.993795	32	0.170027	6	0.053671	2	--	--	--	--	--	--	--	--	Protein FD OS=Arabidopsis thaliana OX=3702 GN=FD PE=1 SV=1	K	Transcription	protein FD-like isoform X1 [Brassica napus]
BraC01g002620	22.4684	1939	21.5666	1722	9.83733	841	10.0033	864	--	--	--	K18757|0|bna:106347663|K18757 la-related protein 1 | (RefSeq) la-related protein 1C-like	--	[OJ]	Posttranslational modification, protein turnover, chaperones;; Translation, ribosomal structure and biogenesis	La domain	La-related protein 1C OS=Arabidopsis thaliana OX=3702 GN=LARP1C PE=1 SV=1	JO	Translation, ribosomal structure and biogenesis;; Posttranslational modification, protein turnover, chaperones	la-related protein 1C-like [Brassica napus]
BraC01g002630	15.0347	1181	12.5342	911	2.6326	205	2.67514	211	--	--	Molecular Function: aspartic-type endopeptidase activity (GO:0004190);; Cellular Component: extracellular region (GO:0005576);; Biological Process: proteolysis (GO:0006508);; Cellular Component: anchored component of membrane (GO:0031225);;	--	--	[O]	Posttranslational modification, protein turnover, chaperones	Xylanase inhibitor N-terminal;; Eukaryotic aspartyl protease;; Xylanase inhibitor C-terminal	Aspartyl protease family protein 1 OS=Arabidopsis thaliana OX=3702 GN=APF1 PE=1 SV=1	O	Posttranslational modification, protein turnover, chaperones	PREDICTED: aspartyl protease family protein 1 [Brassica rapa]
BraC01g002640	52.0602	2052	44.4124	1620	17.018	665	17.1264	676	[R]	General function prediction only	Molecular Function: GTP binding (GO:0005525);; Cellular Component: Golgi apparatus (GO:0005794);; Cellular Component: plasma membrane (GO:0005886);; Biological Process: small GTPase mediated signal transduction (GO:0007264);; Cellular Component: chloroplast (GO:0009507);; Biological Process: protein transport (GO:0015031);; Molecular Function: hydrolase activity (GO:0016787);;	K07877|3.33438e-131|brp:103872509|K07877 Ras-related protein Rab-2A | (RefSeq) ras-related protein RABB1b-like	--	[U]	Intracellular trafficking, secretion, and vesicular transport	Ras family;; Ras of Complex, Roc, domain of DAPkinase;; ADP-ribosylation factor family;; 50S ribosome-binding GTPase	Ras-related protein RABB1b OS=Arabidopsis thaliana OX=3702 GN=RABB1B PE=2 SV=1	S	Function unknown	PREDICTED: ras-related protein RABB1b-like [Brassica rapa]
BraC01g002650	47.5206	2505	43.8889	2141	3.8457	201	4.33478	229	--	--	Cellular Component: mitochondrion (GO:0005739);;	--	--	[R]	General function prediction only	PPR repeat family;; Pentatricopeptide repeat domain;; PPR repeat;; PPR repeat	Pentatricopeptide repeat-containing protein At4g35850, mitochondrial OS=Arabidopsis thaliana OX=3702 GN=At4g35850 PE=1 SV=1	S	Function unknown	pentatricopeptide repeat-containing protein At4g35850, mitochondrial [Brassica napus]
BraC01g002660	6.27755	177	6.84231	179	2.03968	57	2.61965	74	--	--	Molecular Function: zinc ion binding (GO:0008270);; Cellular Component: chloroplast thylakoid membrane (GO:0009535);; Cellular Component: integral component of membrane (GO:0016021);;	--	--	[O]	Posttranslational modification, protein turnover, chaperones	RING-H2 zinc finger domain;; Ring finger domain;; YMGG-like Gly-zipper;; Anaphase-promoting complex subunit 11 RING-H2 finger;; Zinc finger, C3HC4 type (RING finger)	NEP1-interacting protein 1 OS=Arabidopsis thaliana OX=3702 GN=NIP1 PE=1 SV=2	O	Posttranslational modification, protein turnover, chaperones	PREDICTED: NEP1-interacting protein 1 [Brassica oleracea var. oleracea]
BraC01g002670	99.0593	12071	96.9689	10932	51.8038	6256	50.9367	6213	[C]	Energy production and conversion	Molecular Function: aconitate hydratase activity (GO:0003994);; Molecular Function: copper ion binding (GO:0005507);; Cellular Component: mitochondrion (GO:0005739);; Cellular Component: vacuole (GO:0005773);; Cellular Component: cytosol (GO:0005829);; Cellular Component: plasma membrane (GO:0005886);; Biological Process: tricarboxylic acid cycle (GO:0006099);; Biological Process: isocitrate meta…	K01681|0|bna:106347211|K01681 aconitate hydratase [EC:4.2.1.3] | (RefSeq) aconitate hydratase 1	Citrate cycle (TCA cycle) (ko00020);; Glyoxylate and dicarboxylate metabolism (ko00630);; Carbon metabolism (ko01200);; 2-Oxocarboxylic acid metabolism (ko01210);; Biosynthesis of amino acids (ko01230)	[AJ]	RNA processing and modification;; Translation, ribosomal structure and biogenesis	Aconitase family (aconitate hydratase);; Aconitase C-terminal domain	Aconitate hydratase 1 OS=Arabidopsis thaliana OX=3702 GN=ACO1 PE=1 SV=2	C	Energy production and conversion	aconitate hydratase 1 [Brassica napus]
BraC01g002680	0	0	0	0	0	0	0	0	[JO]	Translation, ribosomal structure and biogenesis;; Posttranslational modification, protein turnover, chaperones	Molecular Function: oxidoreductase activity, acting on paired donors, with incorporation or reduction of molecular oxygen, 2-oxoglutarate as one donor, and incorporation of one atom each of oxygen into both donors (GO:0016706);; Biological Process: peptidyl-proline hydroxylation to 4-hydroxy-L-proline (GO:0018401);; Molecular Function: ion binding (GO:0043167);; Cellular Component: membrane part …	K00472|1.30576e-162|brp:103872989|K00472 prolyl 4-hydroxylase [EC:1.14.11.2] | (RefSeq) probable prolyl 4-hydroxylase 11	Arginine and proline metabolism (ko00330)	[E]	Amino acid transport and metabolism	2OG-Fe(II) oxygenase superfamily;; gag-polypeptide of LTR copia-type	Probable prolyl 4-hydroxylase 11 OS=Arabidopsis thaliana OX=3702 GN=P4H11 PE=3 SV=1	S	Function unknown	PREDICTED: probable prolyl 4-hydroxylase 11 [Brassica rapa]
BraC01g002690	0	0	0	0	0	0	0.053513	2	[JO]	Translation, ribosomal structure and biogenesis;; Posttranslational modification, protein turnover, chaperones	Molecular Function: procollagen-proline 4-dioxygenase activity (GO:0004656);; Molecular Function: iron ion binding (GO:0005506);; Cellular Component: nucleus (GO:0005634);; Cellular Component: endoplasmic reticulum membrane (GO:0005789);; Cellular Component: integral component of membrane (GO:0016021);; Biological Process: peptidyl-proline hydroxylation to 4-hydroxy-L-proline (GO:0018401);; Molec…	K00472|0|brp:103872771|K00472 prolyl 4-hydroxylase [EC:1.14.11.2] | (RefSeq) probable prolyl 4-hydroxylase 8	Arginine and proline metabolism (ko00330)	[E]	Amino acid transport and metabolism	2OG-Fe(II) oxygenase superfamily;; 2OG-Fe(II) oxygenase superfamily	Probable prolyl 4-hydroxylase 8 OS=Arabidopsis thaliana OX=3702 GN=P4H8 PE=3 SV=1	S	Function unknown	PREDICTED: probable prolyl 4-hydroxylase 8 isoform X1 [Brassica rapa]
BraC01g002700	0.282914	92	0.275508	83	0.073232	24	0.132269	43	[K]	Transcription	Molecular Function: RNA polymerase II activity (GO:0001055);; Molecular Function: DNA binding (GO:0003677);; Molecular Function: protein binding (GO:0005515);; Cellular Component: DNA-directed RNA polymerase II, core complex (GO:0005665);; Cellular Component: vacuole (GO:0005773);; Biological Process: transcription from RNA polymerase II promoter (GO:0006366);; Cellular Component: plasmodesma (GO…	K03006|0|bna:106354225|K03006 DNA-directed RNA polymerase II subunit RPB1 [EC:2.7.7.6] | (RefSeq) DNA-directed RNA polymerase II subunit 1-like	Purine metabolism (ko00230);; Pyrimidine metabolism (ko00240);; RNA polymerase (ko03020)	[K]	Transcription	RNA polymerase Rpb1, domain 5;; RNA polymerase Rpb1, domain 1;; RNA polymerase Rpb1, domain 6;; RNA polymerase Rpb1, domain 7;; RNA polymerase Rpb1, domain 3;; RNA polymerase Rpb1, domain 2;; RNA polymerase Rpb1, domain 4;; Phospholipase D C terminal;; C2 domain;; Phospholipase D Active site motif;; PLD-like domain	DNA-directed RNA polymerase II subunit 1 OS=Arabidopsis thaliana OX=3702 GN=NRPB1 PE=1 SV=3	K	Transcription	DNA-directed RNA polymerase II subunit 1-like [Brassica napus]
BraC01g002710	29.8913	1239	33.7725	1295	3.08138	127	3.92006	163	[J]	Translation, ribosomal structure and biogenesis	Molecular Function: nucleotide binding (GO:0000166);; Molecular Function: mRNA binding (GO:0003729);; Cellular Component: nucleus (GO:0005634);; Cellular Component: intracellular ribonucleoprotein complex (GO:0030529);;	K12897|1.92166e-52|bna:106351347|K12897 transformer-2 protein | (RefSeq) serine/arginine-rich splicing factor SR45a-like	Spliceosome (ko03040)	[K]	Transcription	RNA recognition motif. (a.k.a. RRM, RBD, or RNP domain)	Serine/arginine-rich splicing factor SR45a OS=Arabidopsis thaliana OX=3702 GN=SR45A PE=1 SV=1	K	Transcription	PREDICTED: serine/arginine-rich splicing factor SR45a-like isoform X1 [Brassica oleracea var. oleracea]
BraC01g002720	0.660777	6	0.021224	1	1.86083	15	3.51297	28	--	--	Cellular Component: mitochondrion (GO:0005739);; Biological Process: shoot system development (GO:0048367);;	--	--	--	--	DVL family	--	S	Function unknown	uncharacterized protein LOC106370269 [Brassica napus]
BraC01g002730	3.8144	122	2.48816	74	39.3464	1239	45.3594	1443	[P]	Inorganic ion transport and metabolism	Molecular Function: tRNA-intron endonuclease activity (GO:0000213);; Cellular Component: tRNA-intron endonuclease complex (GO:0000214);; Biological Process: tRNA-type intron splice site recognition and cleavage (GO:0000379);; Molecular Function: nucleic acid binding (GO:0003676);; Biological Process: mRNA processing (GO:0006397);; Biological Process: response to oxidative stress (GO:0006979);; Bi…	--	--	[P]	Inorganic ion transport and metabolism	Rhodanese-like domain	Senescence-associated protein DIN1 OS=Raphanus sativus OX=3726 GN=DIN1 PE=2 SV=1	P	Inorganic ion transport and metabolism	PREDICTED: senescence-associated protein DIN1 isoform X1 [Brassica rapa]
BraC01g002740	9.99215	588	6.64186	362	23.1812	1351	24.9694	1469	[S]	Function unknown	Molecular Function: NAD(P)H dehydrogenase (quinone) activity (GO:0003955);; Molecular Function: protein binding (GO:0005515);; Cellular Component: chloroplast thylakoid membrane (GO:0009535);; Biological Process: photosystem II assembly (GO:0010207);; Cellular Component: integral component of membrane (GO:0016021);; Molecular Function: quinone binding (GO:0048038);; Biological Process: oxidation-…	--	--	--	--	Vitamin K epoxide reductase family	Thiol-disulfide oxidoreductase LTO1 OS=Arabidopsis thaliana OX=3702 GN=LTO1 PE=1 SV=1	S	Function unknown	thiol-disulfide oxidoreductase LTO1-like [Brassica napus]
BraC01g002750	30.3936	735	33.1796	742	11.9535	287	11.22	272	--	--	Cellular Component: cytoplasm (GO:0005737);;	--	--	[BK]	Chromatin structure and dynamics;; Transcription	Divergent CRAL/TRIO domain	--	S	Function unknown	ganglioside-induced differentiation-associated protein 2 [Brassica napus]
BraC01g002760	23.8625	1554	26.586	1602	2.04884	133	2.15939	141	--	--	Cellular Component: mitochondrion (GO:0005739);; Biological Process: protein transport (GO:0015031);;	K19476|0|brp:103874176|K19476 vacuolar protein sorting-associated protein IST1 | (RefSeq) uncharacterized LOC103874176	Endocytosis (ko04144)	[Z]	Cytoskeleton	Regulator of Vps4 activity in the MVB pathway	--	S	Function unknown	PREDICTED: uncharacterized protein LOC103874176 [Brassica rapa]
BraC01g002770	0	0	0	0	0	0	0	0	--	--	Cellular Component: chloroplast (GO:0009507);;	--	--	--	--	Arabidopsis protein of unknown function	--	S	Function unknown	uncharacterized protein LOC106370260 [Brassica napus]
BraC01g002780	0.08823	3	0.361021	12	0	0	0	0	--	--	Cellular Component: chloroplast (GO:0009507);;	--	--	--	--	Arabidopsis protein of unknown function	--	S	Function unknown	uncharacterized protein LOC106346428 [Brassica napus]
BraC01g002790	0.241653	9	0.819683	28	0	0	0	0	--	--	Cellular Component: chloroplast (GO:0009507);;	--	--	--	--	Arabidopsis protein of unknown function	--	S	Function unknown	PREDICTED: uncharacterized protein LOC103874551 [Brassica rapa]
BraC01g002800	0	0	0	0	0	0	0	0	--	--	Cellular Component: nucleus (GO:0005634);; Biological Process: regulation of transcription, DNA-templated (GO:0006355);; Molecular Function: metal ion binding (GO:0046872);;	--	--	[R]	General function prediction only	--	Zinc finger protein ZAT3 OS=Arabidopsis thaliana OX=3702 GN=ZAT3 PE=1 SV=1	S	Function unknown	PREDICTED: zinc finger protein ZAT9 [Brassica oleracea var. oleracea]
BraC01g002810	4.10566	209	3.45609	163	1.77011	90	1.53958	79	[T]	Signal transduction mechanisms	Molecular Function: transmembrane receptor protein serine/threonine kinase activity (GO:0004675);; Molecular Function: protein binding (GO:0005515);; Molecular Function: ATP binding (GO:0005524);; Cellular Component: nucleus (GO:0005634);; Cellular Component: plasma membrane (GO:0005886);; Biological Process: protein phosphorylation (GO:0006468);; Biological Process: cell surface receptor signali…	K00924|0|brp:103874733|K00924 [EC:2.7.1.-] | (RefSeq) probable serine/threonine-protein kinase Cx32, chloroplastic	--	[T]	Signal transduction mechanisms	Protein tyrosine kinase;; Protein kinase domain	Probable serine/threonine-protein kinase CST OS=Arabidopsis thaliana OX=3702 GN=CST PE=1 SV=2	T	Signal transduction mechanisms	PREDICTED: probable serine/threonine-protein kinase Cx32, chloroplastic [Brassica rapa]
BraC01g002820	6.23423	249	5.69326	211	0.342618	14	0.344302	14	--	--	Molecular Function: DNA binding (GO:0003677);; Molecular Function: transcription factor activity, sequence-specific DNA binding (GO:0003700);; Cellular Component: nucleus (GO:0005634);; Biological Process: regulation of transcription, DNA-templated (GO:0006355);;	--	--	--	--	RWP-RK domain	Protein RKD5 OS=Arabidopsis thaliana OX=3702 GN=RKD5 PE=3 SV=1	K	Transcription	PREDICTED: protein RKD5 [Brassica rapa]
BraC01g002830	1.38655	11	2.40687	17	1.70559	13	4.44454	34	--	--	--	--	--	--	--	--	--	S	Function unknown	PREDICTED: uncharacterized protein LOC103874892 [Brassica rapa]
BraC01g002840	0.624921	5	0	0	0	0	0.097227	1	--	--	Cellular Component: mitochondrion (GO:0005739);; Cellular Component: plasma membrane (GO:0005886);;	--	--	--	--	--	--	S	Function unknown	PREDICTED: uncharacterized protein LOC103874981 [Brassica rapa]
BraC01g002850	186.37	5428	176.83	4765	22.8557	660	24.406	712	--	--	Cellular Component: chromatin (GO:0000785);; Molecular Function: DNA binding (GO:0003677);; Molecular Function: chromatin binding (GO:0003682);; Molecular Function: transcription factor activity, sequence-specific DNA binding (GO:0003700);; Cellular Component: nucleus (GO:0005634);; Cellular Component: cytosol (GO:0005829);; Biological Process: chromatin assembly or disassembly (GO:0006333);; Mol…	K11296|2.35176e-39|bna:106350664|K11296 high mobility group protein B3 | (RefSeq) high mobility group B protein 4-like	--	[R]	General function prediction only	HMG (high mobility group) box;; HMG-box domain	High mobility group B protein 4 OS=Arabidopsis thaliana OX=3702 GN=HMGB4 PE=1 SV=1	B	Chromatin structure and dynamics	high mobility group B protein 4 [Brassica napus]
BraC01g002860	5.79863	182	5.63559	164	2.78125	87	2.87828	91	--	--	Molecular Function: DNA binding (GO:0003677);; Molecular Function: transcription factor activity, sequence-specific DNA binding (GO:0003700);; Cellular Component: nucleus (GO:0005634);; Biological Process: regulation of transcription, DNA-templated (GO:0006355);; Biological Process: multicellular organism development (GO:0007275);;	--	--	--	--	Homeobox domain	WUSCHEL-related homeobox 13 OS=Arabidopsis thaliana OX=3702 GN=WOX13 PE=2 SV=1	K	Transcription	PREDICTED: WUSCHEL-related homeobox 13-like [Brassica rapa]
BraC01g002870	6.1791	353	7.83192	414	4.30118	244	5.0645	290	--	--	Molecular Function: TFIIB-class transcription factor binding (GO:0001093);; Molecular Function: double-stranded DNA binding (GO:0003690);; Cellular Component: nucleus (GO:0005634);; Biological Process: DNA-templated transcription, initiation (GO:0006352);; Biological Process: regulation of transcription, DNA-templated (GO:0006355);; Molecular Function: zinc ion binding (GO:0008270);; Biological P…	--	--	[K]	Transcription	--	Plant-specific TFIIB-related protein PTF2 OS=Arabidopsis thaliana OX=3702 GN=PTF2 PE=1 SV=1	K	Transcription	PREDICTED: plant-specific TFIIB-related protein PTF2 [Brassica rapa]
BraC01g002880	4.86221	116	4.46784	99	1.18245	28	0.344259	9	--	--	Cellular Component: cytoplasm (GO:0005737);; Cellular Component: integral component of membrane (GO:0016021);; Molecular Function: phosphatidylinositol N-acetylglucosaminyltransferase activity (GO:0017176);;	K03858|1.59049e-136|bna:106370229|K03858 phosphatidylinositol glycan, class H | (RefSeq) uncharacterized LOC106370229	Glycosylphosphatidylinositol(GPI)-anchor biosynthesis (ko00563)	[MO]	Cell wall/membrane/envelope biogenesis;; Posttranslational modification, protein turnover, chaperones	GPI-GlcNAc transferase complex, PIG-H component	--	S	Function unknown	uncharacterized protein LOC106370229 [Brassica napus]
BraC01g002890	6.61909	465	7.33599	477	2.46239	172	1.85825	131	[M]	Cell wall/membrane/envelope biogenesis	Molecular Function: protein serine/threonine kinase activity (GO:0004674);; Molecular Function: ATP binding (GO:0005524);; Biological Process: protein phosphorylation (GO:0006468);;	--	--	[T]	Signal transduction mechanisms	Protein kinase domain;; Protein tyrosine kinase	Serine/threonine-protein kinase AFC1 OS=Arabidopsis thaliana OX=3702 GN=AFC1 PE=2 SV=2	T	Signal transduction mechanisms	PREDICTED: probable serine/threonine-protein kinase sky1 [Brassica rapa]
BraC01g002900	3.87722	113	2.70626	73	1.98813	58	3.12847	91	--	--	Cellular Component: nucleus (GO:0005634);; Biological Process: defense response (GO:0006952);; Molecular Function: zinc ion binding (GO:0008270);; Biological Process: response to chitin (GO:0010200);; Cellular Component: integral component of membrane (GO:0016021);; Biological Process: protein ubiquitination (GO:0016567);; Biological Process: proteasome-mediated ubiquitin-dependent protein catabo…	--	--	[O]	Posttranslational modification, protein turnover, chaperones	Ring finger domain;; RING-like zinc finger;; Zinc finger, C3HC4 type (RING finger);; RING-H2 zinc finger domain;; Zinc finger, C3HC4 type (RING finger);; RING-type zinc-finger;; Anaphase-promoting complex subunit 11 RING-H2 finger	Probable E3 ubiquitin-protein ligase ATL45 OS=Arabidopsis thaliana OX=3702 GN=ATL45 PE=2 SV=1	O	Posttranslational modification, protein turnover, chaperones	PREDICTED: probable E3 ubiquitin-protein ligase ATL45 [Brassica rapa]
BraC01g002910	12.3095	1096	13.2836	1094	9.94243	877	9.17648	818	[K]	Transcription	Cellular Component: nucleus (GO:0005634);; Cellular Component: plasma membrane (GO:0005886);;	--	--	[R]	General function prediction only	Leucine rich repeat;; Leucine Rich repeats (2 copies);; Leucine Rich Repeat;; Leucine Rich repeat	Plant intracellular Ras-group-related LRR protein 4 OS=Arabidopsis thaliana OX=3702 GN=PIRL4 PE=1 SV=1	S	Function unknown	plant intracellular Ras-group-related LRR protein 4-like [Brassica napus]
BraC01g002920	65.6376	3762	65.5205	3474	139.273	7910	138.825	7964	[T]	Signal transduction mechanisms	Molecular Function: protein binding (GO:0005515);; Cellular Component: nucleus (GO:0005634);; Biological Process: protein folding (GO:0006457);; Biological Process: defense response to bacterium, incompatible interaction (GO:0009816);; Biological Process: vegetative to reproductive phase transition of meristem (GO:0010228);; Molecular Function: chloroplast targeting sequence binding (GO:0030941);…	--	--	[R]	General function prediction only	Ankyrin repeats (3 copies);; Ankyrin repeats (many copies);; Ankyrin repeat;; Ankyrin repeats (many copies);; Ankyrin repeat	Ankyrin repeat domain-containing protein 2A OS=Arabidopsis thaliana OX=3702 GN=AKR2A PE=1 SV=2	S	Function unknown	PREDICTED: ankyrin repeat domain-containing protein 2A [Brassica rapa]
BraC01g002930	3.17455	335	4.01832	392	36.1938	3779	34.9452	3685	[T]	Signal transduction mechanisms	Molecular Function: voltage-gated chloride channel activity (GO:0005247);; Cellular Component: plasma membrane (GO:0005886);; Biological Process: chloride transport (GO:0006821);; Cellular Component: chloroplast thylakoid membrane (GO:0009535);; Cellular Component: chloride channel complex (GO:0034707);; Biological Process: regulation of anion transmembrane transport (GO:1903959);;	--	--	[P]	Inorganic ion transport and metabolism	Voltage gated chloride channel;; CBS domain	Chloride channel protein CLC-e OS=Arabidopsis thaliana OX=3702 GN=CLC-E PE=2 SV=2	P	Inorganic ion transport and metabolism	chloride channel protein CLC-e-like isoform X1 [Brassica napus]
BraC01g002940	0	0	0.170689	7	0	0	0	0	[M]	Cell wall/membrane/envelope biogenesis	Biological Process: tRNA wobble uridine modification (GO:0002098);; Molecular Function: calmodulin binding (GO:0005516);; Molecular Function: ATP binding (GO:0005524);; Cellular Component: nucleus (GO:0005634);; Cellular Component: endoplasmic reticulum (GO:0005783);; Biological Process: regulation of transcription from RNA polymerase II promoter (GO:0006357);; Biological Process: meristem struct…	--	--	[V]	Defense mechanisms	NAD dependent epimerase/dehydratase family;; 3-beta hydroxysteroid dehydrogenase/isomerase family;; GDP-mannose 4,6 dehydratase;; Male sterility protein;; NAD(P)H-binding;; NmrA-like family	Tetraketide alpha-pyrone reductase 1 OS=Arabidopsis thaliana OX=3702 GN=TKPR1 PE=1 SV=1	M	Cell wall/membrane/envelope biogenesis	PREDICTED: tetraketide alpha-pyrone reductase 1 [Brassica rapa]
BraC01g002950	21.7135	533	17.6718	401	1.44545	36	0.78849	20	--	--	Cellular Component: Golgi apparatus (GO:0005794);; Biological Process: intracellular protein transport (GO:0006886);; Molecular Function: protein transporter activity (GO:0008565);; Cellular Component: integral component of membrane (GO:0016021);; Biological Process: vesicle-mediated transport (GO:0016192);; Cellular Component: clathrin vesicle coat (GO:0030125);;	K12394|2.81967e-132|brp:103828348|K12394 AP-1 complex subunit sigma 1/2 | (RefSeq) AP-1 complex subunit sigma-2	--	[U]	Intracellular trafficking, secretion, and vesicular transport	Clathrin adaptor complex small chain	AP-1 complex subunit sigma-2 OS=Arabidopsis thaliana OX=3702 GN=AAP19-2 PE=2 SV=1	U	Intracellular trafficking, secretion, and vesicular transport	PREDICTED: AP-1 complex subunit sigma-1 isoform X1 [Brassica rapa]
BraC01g002960	28.3255	1048	32.385	1108	0	0	0	0	--	--	Molecular Function: AT DNA binding (GO:0003680);; Molecular Function: transcription factor activity, sequence-specific DNA binding (GO:0003700);; Cellular Component: nucleus (GO:0005634);; Biological Process: regulation of transcription, DNA-templated (GO:0006355);; Biological Process: negative regulation of gibberellic acid mediated signaling pathway (GO:0009938);; Biological Process: vegetative…	--	--	--	--	Domain of unknown function (DUF296)	AT-hook motif nuclear-localized protein 25 OS=Arabidopsis thaliana OX=3702 GN=AHL25 PE=1 SV=1	S	Function unknown	PREDICTED: AT-hook motif nuclear-localized protein 25 [Brassica rapa]
BraC01g002970	3.76375	780	3.71991	714	0.411176	85	0.488879	102	[R]	General function prediction only	Molecular Function: ARF guanyl-nucleotide exchange factor activity (GO:0005086);; Cellular Component: cytosol (GO:0005829);; Biological Process: protein transport (GO:0015031);; Biological Process: vesicle-mediated transport (GO:0016192);; Biological Process: regulation of ARF protein signal transduction (GO:0032012);; Cellular Component: trans-Golgi network membrane (GO:0032588);; Biological Pro…	K18442|0|brp:103828580|K18442 brefeldin A-inhibited guanine nucleotide-exchange protein | (RefSeq) brefeldin A-inhibited guanine nucleotide-exchange protein 4	Endocytosis (ko04144)	[U]	Intracellular trafficking, secretion, and vesicular transport	Sec7 domain;; Guanine nucleotide exchange factor in Golgi transport N-terminal;; Domain of unknown function (DUF1981);; Dimerisation and cyclophilin-binding domain of Mon2;; C-terminal region of Mon2 protein	Brefeldin A-inhibited guanine nucleotide-exchange protein 4 OS=Arabidopsis thaliana OX=3702 GN=BIG4 PE=3 SV=1	S	Function unknown	PREDICTED: brefeldin A-inhibited guanine nucleotide-exchange protein 4 [Brassica rapa]
BraC01g002980	0	0	0	0	0	0	0	0	--	--	--	K14791|5.44341e-68|brp:103854704|K14791 periodic tryptophan protein 1 | (RefSeq) periodic tryptophan protein 1 homolog	--	[S]	Function unknown	WD domain, G-beta repeat	--	S	Function unknown	periodic tryptophan protein 1 homolog [Brassica napus]
BraC01g002990	21.8106	911	18.8199	727	29.5258	1221	28.1083	1175	[S]	Function unknown	Molecular Function: pantothenate kinase activity (GO:0004594);; Cellular Component: cytoplasm (GO:0005737);;	--	--	[R]	General function prediction only	Protein of unknown function DUF89	Uncharacterized protein At2g17340 OS=Arabidopsis thaliana OX=3702 GN=At2g17340 PE=1 SV=1	S	Function unknown	uncharacterized protein At2g17340-like [Brassica napus]
BraC01g003000	39.9935	2032	37.7823	1776	1.82339	92	1.59405	82	[O]	Posttranslational modification, protein turnover, chaperones	Cellular Component: plant-type vacuole (GO:0000325);; Molecular Function: cysteine-type endopeptidase activity (GO:0004197);; Cellular Component: extracellular space (GO:0005615);; Cellular Component: nucleus (GO:0005634);; Cellular Component: lysosome (GO:0005764);; Cellular Component: plasma membrane (GO:0005886);; Biological Process: programmed cell death involved in cell development (GO:00106…	K16290|0|bna:106454519|K16290 xylem cysteine proteinase [EC:3.4.22.-] | (RefSeq) xylem cysteine proteinase 1-like	--	[O]	Posttranslational modification, protein turnover, chaperones	Papain family cysteine protease;; Cathepsin propeptide inhibitor domain (I29)	Cysteine protease XCP1 OS=Arabidopsis thaliana OX=3702 GN=XCP1 PE=1 SV=1	O	Posttranslational modification, protein turnover, chaperones	cysteine protease XCP1 [Brassica napus]
BraC01g003010	7.01357	298	8.17554	322	3.37933	143	2.4141	103	--	--	Cellular Component: Golgi membrane (GO:0000139);; Molecular Function: sugar:proton symporter activity (GO:0005351);; Biological Process: carbohydrate transport (GO:0008643);; Biological Process: proton transport (GO:0015992);; Cellular Component: integral component of membrane (GO:0016021);;	K15272|0|brp:103828661|K15272 solute carrier family 35 (UDP-sugar transporter), member A1/2/3 | (RefSeq) CMP-sialic acid transporter 4	--	[G]	Carbohydrate transport and metabolism	Nucleotide-sugar transporter;; EamA-like transporter family	CMP-sialic acid transporter 4 OS=Arabidopsis thaliana OX=3702 GN=At4g35335 PE=2 SV=1	EG	Amino acid transport and metabolism;; Carbohydrate transport and metabolism	CMP-sialic acid transporter 4-like [Brassica napus]
BraC01g003020	137.226	12257	126.576	10459	17.6746	1565	15.9135	1423	[M]	Cell wall/membrane/envelope biogenesis	Molecular Function: calmodulin-dependent protein kinase activity (GO:0004683);; Molecular Function: calcium ion binding (GO:0005509);; Molecular Function: calmodulin binding (GO:0005516);; Molecular Function: ATP binding (GO:0005524);; Cellular Component: nucleus (GO:0005634);; Cellular Component: cytosol (GO:0005829);; Cellular Component: plasma membrane (GO:0005886);; Biological Process: abscis…	K13412|0|bna:106454324|K13412 calcium-dependent protein kinase [EC:2.7.11.1] | (RefSeq) calcium-dependent protein kinase 5-like	Plant-pathogen interaction (ko04626)	[T]	Signal transduction mechanisms	Protein kinase domain;; Protein tyrosine kinase;; EF hand;; EF-hand domain pair;; EF hand;; EF-hand domain;; EF-hand domain pair;; Lipopolysaccharide kinase (Kdo/WaaP) family;; EF hand;; EF-hand domain pair	Calcium-dependent protein kinase 5 OS=Arabidopsis thaliana OX=3702 GN=CPK5 PE=2 SV=1	T	Signal transduction mechanisms	calcium-dependent protein kinase 5-like [Brassica napus]
BraC01g003030	17.6254	1885	19.8457	1964	10.9494	1161	10.1649	1088	[G]	Carbohydrate transport and metabolism	Molecular Function: nucleoside transmembrane transporter activity (GO:0005337);; Molecular Function: sugar:proton symporter activity (GO:0005351);; Molecular Function: glucose transmembrane transporter activity (GO:0005355);; Cellular Component: vacuolar membrane (GO:0005774);; Cellular Component: Golgi apparatus (GO:0005794);; Cellular Component: integral component of plasma membrane (GO:0005887…	--	--	[R]	General function prediction only	Sugar (and other) transporter;; Major Facilitator Superfamily	Monosaccharide-sensing protein 2 OS=Arabidopsis thaliana OX=3702 GN=MSSP2 PE=1 SV=2	G	Carbohydrate transport and metabolism	PREDICTED: monosaccharide-sensing protein 2 [Brassica rapa]
BraC01g003040	0.9379	104	1.14423	117	3.01308	330	2.38965	264	[ET]	Amino acid transport and metabolism;; Signal transduction mechanisms	Molecular Function: ionotropic glutamate receptor activity (GO:0004970);; Molecular Function: intracellular ligand-gated ion channel activity (GO:0005217);; Cellular Component: extracellular region (GO:0005576);; Biological Process: ion transport (GO:0006811);; Biological Process: cellular calcium ion homeostasis (GO:0006874);; Biological Process: cellular sodium ion homeostasis (GO:0006883);; Bi…	K05387|0|brp:103829323|K05387 glutamate receptor, ionotropic, plant | (RefSeq) glutamate receptor 3.2	--	[PET]	Inorganic ion transport and metabolism;; Amino acid transport and metabolism;; Signal transduction mechanisms	Receptor family ligand binding region;; Ligand-gated ion channel;; Bacterial extracellular solute-binding proteins, family 3;; Periplasmic binding protein	Glutamate receptor 3.2 OS=Arabidopsis thaliana OX=3702 GN=GLR3.2 PE=1 SV=2	P	Inorganic ion transport and metabolism	PREDICTED: glutamate receptor 3.2 [Brassica rapa]
BraC01g003050	1.19972	73	0.705819	40	1.63621	98	2.55852	155	--	--	Cellular Component: nucleus (GO:0005634);; Cellular Component: cytosol (GO:0005829);; Molecular Function: polyubiquitin modification-dependent protein binding (GO:0031593);;	K04523|0|bna:106434636|K04523 ubiquilin | (RefSeq) ubiquitin domain-containing protein DSK2b-like	Protein processing in endoplasmic reticulum (ko04141)	[OR]	Posttranslational modification, protein turnover, chaperones;; General function prediction only	UBA/TS-N domain;; Ubiquitin family	Ubiquitin domain-containing protein DSK2b OS=Arabidopsis thaliana OX=3702 GN=DSK2B PE=1 SV=1	O	Posttranslational modification, protein turnover, chaperones	ubiquitin domain-containing protein DSK2b-like isoform X1 [Brassica napus]
BraC01g003060	0	0	0	0	0	0	0	0	--	--	Molecular Function: transcription factor activity, sequence-specific DNA binding (GO:0003700);; Cellular Component: nucleus (GO:0005634);; Biological Process: regulation of transcription, DNA-templated (GO:0006355);; Molecular Function: zinc ion binding (GO:0008270);; Molecular Function: sequence-specific DNA binding (GO:0043565);; Molecular Function: transcription regulatory region DNA binding (…	--	--	[R]	General function prediction only	C2H2-type zinc finger;; C2H2-type zinc finger;; Zinc finger, C2H2 type	Zinc finger protein ZAT3 OS=Arabidopsis thaliana OX=3702 GN=ZAT3 PE=1 SV=1	S	Function unknown	zinc finger protein ZAT3 [Brassica napus]
BraC01g003070	5.44272	614	5.16213	539	8.03459	898	7.67452	867	--	--	Molecular Function: DNA binding (GO:0003677);; Molecular Function: transcription factor activity, sequence-specific DNA binding (GO:0003700);; Cellular Component: nucleus (GO:0005634);; Biological Process: regulation of transcription, DNA-templated (GO:0006355);;	--	--	--	--	RWP-RK domain;; PB1 domain	Protein NLP2 OS=Arabidopsis thaliana OX=3702 GN=NLP2 PE=2 SV=3	S	Function unknown	protein NLP2-like [Brassica napus]
BraC01g003080	45.7774	2773	48.8686	2738	18.2584	1096	18.387	1115	[CE]	Energy production and conversion;; Amino acid transport and metabolism	Molecular Function: magnesium ion binding (GO:0000287);; Molecular Function: isocitrate dehydrogenase (NAD+) activity (GO:0004449);; Cellular Component: mitochondrion (GO:0005739);; Biological Process: tricarboxylic acid cycle (GO:0006099);; Biological Process: isocitrate metabolic process (GO:0006102);; Molecular Function: zinc ion binding (GO:0008270);; Molecular Function: NAD binding (GO:00512…	K00030|0|brp:103829929|K00030 isocitrate dehydrogenase (NAD+) [EC:1.1.1.41] | (RefSeq) isocitrate dehydrogenase [NAD] regulatory subunit 1, mitochondrial	Citrate cycle (TCA cycle) (ko00020);; Carbon metabolism (ko01200);; 2-Oxocarboxylic acid metabolism (ko01210);; Biosynthesis of amino acids (ko01230)	[E]	Amino acid transport and metabolism	Isocitrate/isopropylmalate dehydrogenase;; Isocitrate/isopropylmalate dehydrogenase	Isocitrate dehydrogenase [NAD] regulatory subunit 1, mitochondrial OS=Arabidopsis thaliana OX=3702 GN=IDH1 PE=1 SV=2	E	Amino acid transport and metabolism	PREDICTED: isocitrate dehydrogenase [NAD] regulatory subunit 1, mitochondrial [Brassica rapa]
BraC01g003090	44.463	2040	44.1872	1876	12.0439	548	12.2141	561	[I]	Lipid transport and metabolism	Molecular Function: glycerol-3-phosphate O-acyltransferase activity (GO:0004366);; Cellular Component: nucleus (GO:0005634);; Cellular Component: endoplasmic reticulum (GO:0005783);; Cellular Component: plasma membrane (GO:0005886);; Biological Process: diacylglycerol biosynthetic process (GO:0006651);; Cellular Component: integral component of membrane (GO:0016021);; Biological Process: triglyce…	K13506|0|brp:103830019|K13506 glycerol-3-phosphate O-acyltransferase 3/4 [EC:2.3.1.15] | (RefSeq) glycerol-3-phosphate acyltransferase 3-like	Glycerolipid metabolism (ko00561);; Glycerophospholipid metabolism (ko00564)	[I]	Lipid transport and metabolism	Acyltransferase	Glycerol-3-phosphate acyltransferase 9 OS=Arabidopsis thaliana OX=3702 GN=GPAT9 PE=1 SV=1	I	Lipid transport and metabolism	PREDICTED: glycerol-3-phosphate acyltransferase 3-like [Brassica rapa]
BraC01g003100	22.8078	2767	19.8268	2225	16.6852	2006	16.5357	2008	--	--	Cellular Component: nucleus (GO:0005634);; Cellular Component: plasma membrane (GO:0005886);;	--	--	--	--	Protein of unknown function (DUF632);; Protein of unknown function (DUF630)	Nitrate regulatory gene2 protein OS=Arabidopsis thaliana OX=3702 GN=NRG2 PE=1 SV=1	S	Function unknown	PREDICTED: uncharacterized protein LOC103830114 [Brassica rapa]
BraC01g003110	22.2736	1392	25.8888	1497	20.4148	1264	21.8668	1368	[T]	Signal transduction mechanisms	Molecular Function: transmembrane receptor protein serine/threonine kinase activity (GO:0004675);; Molecular Function: protein binding (GO:0005515);; Molecular Function: ATP binding (GO:0005524);; Cellular Component: vacuole (GO:0005773);; Cellular Component: plasma membrane (GO:0005886);; Biological Process: protein phosphorylation (GO:0006468);; Biological Process: cell surface receptor signali…	K14500|0|brp:103830257|K14500 BR-signaling kinase [EC:2.7.11.1] | (RefSeq) probable serine/threonine-protein kinase At4g35230	Plant hormone signal transduction (ko04075)	--	--	Protein tyrosine kinase;; Protein kinase domain	Serine/threonine-protein kinase BSK1 OS=Arabidopsis thaliana OX=3702 GN=BSK1 PE=1 SV=1	T	Signal transduction mechanisms	PREDICTED: probable serine/threonine-protein kinase At4g35230 [Brassica rapa]
BraC01g003120	66.7489	2134	68.5333	2027	17.3924	551	23.1652	742	[E]	Amino acid transport and metabolism	Molecular Function: arylformamidase activity (GO:0004061);; Cellular Component: endoplasmic reticulum (GO:0005783);; Cellular Component: Golgi apparatus (GO:0005794);; Cellular Component: chloroplast (GO:0009507);; Biological Process: tryptophan catabolic process to kynurenine (GO:0019441);;	--	--	--	--	Putative cyclase	--	S	Function unknown	uncharacterized protein LOC106453510 [Brassica napus]
BraC01g003130	0.262685	8	0.112499	3	0	0	0	0	[R]	General function prediction only	Molecular Function: purine-specific mismatch base pair DNA N-glycosylase activity (GO:0000701);; Cellular Component: nucleus (GO:0005634);; Cellular Component: cytosol (GO:0005829);; Biological Process: cytokinin biosynthetic process (GO:0009691);; Molecular Function: single-strand selective uracil DNA N-glycosylase activity (GO:0017065);; Molecular Function: DNA-3-methylbase glycosylase activity…	--	--	--	--	Possible lysine decarboxylase	Cytokinin riboside 5&apos;-monophosphate phosphoribohydrolase LOG5 OS=Arabidopsis thaliana OX=3702 GN=LOG5 PE=1 SV=1	S	Function unknown	cytokinin riboside 5&apos;-monophosphate phosphoribohydrolase LOG5-like [Brassica napus]
BraC01g003140	0.795771	53	0.877449	54	1.36492	89	1.8424	122	--	--	Biological Process: amino acid transmembrane transport (GO:0003333);; Cellular Component: plasma membrane (GO:0005886);; Molecular Function: amino acid transmembrane transporter activity (GO:0015171);; Cellular Component: integral component of membrane (GO:0016021);;	--	--	[E]	Amino acid transport and metabolism	Transmembrane amino acid transporter protein	Lysine histidine transporter-like 7 OS=Arabidopsis thaliana OX=3702 GN=At4g35180 PE=2 SV=2	E	Amino acid transport and metabolism	lysine histidine transporter-like 7 [Brassica napus]
BraC01g003150	23.0758	1728	24.8244	1720	28.5067	2116	25.2986	1897	[R]	General function prediction only	Molecular Function: nucleotide binding (GO:0000166);;	K11804|0|bna:106449642|K11804 WD repeat-containing protein 42A | (RefSeq) DDB1- and CUL4-associated factor 8-like protein 2	--	[R]	General function prediction only	WD domain, G-beta repeat	WD repeat-containing protein WDS homolog OS=Arabidopsis thaliana OX=3702 GN=WDS PE=1 SV=1	S	Function unknown	DDB1- and CUL4-associated factor 8-like protein 2 isoform X1 [Brassica napus]
BraC01g003160	1.29346	128	1.52737	139	0.683341	67	0.697314	69	--	--	Molecular Function: zinc ion binding (GO:0008270);; Cellular Component: chloroplast (GO:0009507);;	--	--	[R]	General function prediction only	PPR repeat family;; PPR repeat;; PPR repeat;; Pentatricopeptide repeat domain;; DYW family of nucleic acid deaminases	Pentatricopeptide repeat-containing protein At4g35130, chloroplastic OS=Arabidopsis thaliana OX=3702 GN=PCMP-H27 PE=3 SV=1	S	Function unknown	pentatricopeptide repeat-containing protein At4g35130, chloroplastic-like [Brassica napus]
BraC01g003170	0	0	0	0	0	0	0	0	[M]	Cell wall/membrane/envelope biogenesis	--	--	--	[R]	General function prediction only	Kelch motif;; Kelch motif;; Kelch motif;; Galactose oxidase, central domain;; Galactose oxidase, central domain;; F-box domain;; Protein of unknown function (DUF1668)	Putative F-box/kelch-repeat protein At4g35120 OS=Arabidopsis thaliana OX=3702 GN=At4g35120 PE=4 SV=1	S	Function unknown	BnaAnng11610D [Brassica napus]
BraC01g003180	0	0	0	0	0.089268	1	0	0	--	--	--	--	--	--	--	--	--	--	--	BnaCnng41390D [Brassica napus]
BraC01g003190	9.81611	623	11.7234	688	7.54975	475	5.98337	380	--	--	Molecular Function: chromatin binding (GO:0003682);; Cellular Component: nucleus (GO:0005634);; Biological Process: mitotic sister chromatid cohesion (GO:0007064);; Biological Process: regulation of gene expression (GO:0010468);; Biological Process: response to karrikin (GO:0080167);;	--	--	--	--	Arabidopsis phospholipase-like protein (PEARLI 4)	--	S	Function unknown	PREDICTED: uncharacterized protein LOC106322790 [Brassica oleracea var. oleracea]
BraC01g003200	289.026	14001	286.867	12856	237.689	11410	234.753	11383	[G]	Carbohydrate transport and metabolism	Molecular Function: mRNA binding (GO:0003729);; Molecular Function: protein binding (GO:0005515);; Cellular Component: nucleus (GO:0005634);; Cellular Component: vacuole (GO:0005773);; Cellular Component: integral component of plasma membrane (GO:0005887);; Biological Process: water transport (GO:0006833);; Cellular Component: plasmodesma (GO:0009506);; Biological Process: response to abscisic ac…	K09872|0|brp:103831723|K09872 aquaporin PIP | (RefSeq) aquaporin PIP2-7	--	[G]	Carbohydrate transport and metabolism	Major intrinsic protein	Aquaporin PIP2-7 OS=Arabidopsis thaliana OX=3702 GN=PIP2-7 PE=1 SV=2	G	Carbohydrate transport and metabolism	PREDICTED: aquaporin PIP2-7 [Brassica rapa]
BraC01g003210	11.7355	853	12.9465	871	10.0381	723	10.926	795	[P]	Inorganic ion transport and metabolism	Molecular Function: catalase activity (GO:0004096);; Molecular Function: protein binding (GO:0005515);; Cellular Component: nucleus (GO:0005634);; Cellular Component: mitochondrion (GO:0005739);; Cellular Component: integral component of plasma membrane (GO:0005887);; Biological Process: transport (GO:0006810);; Biological Process: response to oxidative stress (GO:0006979);; Biological Process: c…	K03781|0|bna:106434744|K03781 catalase [EC:1.11.1.6] | (RefSeq) catalase-2-like	Tryptophan metabolism (ko00380);; Glyoxylate and dicarboxylate metabolism (ko00630);; Carbon metabolism (ko01200);; Peroxisome (ko04146)	[P]	Inorganic ion transport and metabolism	Catalase;; Catalase-related immune-responsive	Catalase-2 OS=Arabidopsis thaliana OX=3702 GN=CAT2 PE=1 SV=3	P	Inorganic ion transport and metabolism	catalase-2-like [Brassica napus]
BraC01g003220	55.1759	3044	57.8393	2952	19.1147	1045	20.5173	1133	[P]	Inorganic ion transport and metabolism	Cellular Component: chloroplast (GO:0009507);; Molecular Function: nickel cation transmembrane transporter activity (GO:0015099);; Biological Process: nickel cation transport (GO:0015675);; Cellular Component: integral component of membrane (GO:0016021);;	--	--	--	--	Cytochrome C biogenesis protein transmembrane region	--	S	Function unknown	uncharacterized protein LOC106434742 [Brassica napus]
BraC01g003230	4.38949	119	4.59325	116	14.7056	395	15.8393	430	--	--	Molecular Function: ubiquitin-protein transferase activity (GO:0004842);; Cellular Component: nucleus (GO:0005634);; Cellular Component: cytoplasm (GO:0005737);; Biological Process: protein ubiquitination (GO:0016567);; Biological Process: regulation of defense response (GO:0031347);;	K19042|6.51395e-151|bna:106434718|K19042 E3 ubiquitin-protein ligase BOI and related proteins [EC:2.3.2.27] | (RefSeq) probable BOI-related E3 ubiquitin-protein ligase 2	--	[O]	Posttranslational modification, protein turnover, chaperones	Zinc finger, C3HC4 type (RING finger)	Probable BOI-related E3 ubiquitin-protein ligase 3 OS=Arabidopsis thaliana OX=3702 GN=BRG3 PE=1 SV=1	S	Function unknown	probable BOI-related E3 ubiquitin-protein ligase 2 [Brassica napus]
BraC01g003240	9.03025	169	6.42926	112	15.7242	291	14.2838	267	--	--	Cellular Component: nucleus (GO:0005634);; Cellular Component: cytoplasm (GO:0005737);; Cellular Component: plasmodesma (GO:0009506);; Cellular Component: membrane (GO:0016020);; Biological Process: metal ion transport (GO:0030001);; Molecular Function: transition metal ion binding (GO:0046914);; Biological Process: cellular transition metal ion homeostasis (GO:0046916);;	--	--	[P]	Inorganic ion transport and metabolism	Heavy-metal-associated domain	Heavy metal-associated isoprenylated plant protein 25 OS=Arabidopsis thaliana OX=3702 GN=HIPP25 PE=2 SV=1	S	Function unknown	heavy metal-associated isoprenylated plant protein 25-like [Brassica napus]
BraC01g003250	5.88814	376	4.80315	284	20.8474	1319	19.7199	1260	--	--	Molecular Function: transcription factor activity, sequence-specific DNA binding (GO:0003700);; Molecular Function: protein binding (GO:0005515);; Cellular Component: nucleus (GO:0005634);; Biological Process: regulation of transcription, DNA-templated (GO:0006355);; Molecular Function: sequence-specific DNA binding (GO:0043565);; Biological Process: cellular response to zinc ion (GO:0071294);;	--	--	--	--	Basic region leucine zipper;; bZIP transcription factor	Basic leucine zipper 19 OS=Arabidopsis thaliana OX=3702 GN=BZIP19 PE=2 SV=1	K	Transcription	basic leucine zipper 19-like [Brassica napus]
BraC01g003260	1.37598	86	1.99203	115	1.21136	75	1.89622	118	[T]	Signal transduction mechanisms	Molecular Function: protein kinase activity (GO:0004672);; Molecular Function: ATP binding (GO:0005524);; Cellular Component: nucleus (GO:0005634);; Cellular Component: plasma membrane (GO:0005886);; Biological Process: protein phosphorylation (GO:0006468);;	K04733|0|brp:103832352|K04733 interleukin-1 receptor-associated kinase 4 [EC:2.7.11.1] | (RefSeq) probable receptor-like serine/threonine-protein kinase At5g57670	--	[T]	Signal transduction mechanisms	Protein kinase domain;; Protein tyrosine kinase	Probable receptor-like serine/threonine-protein kinase At5g57670 OS=Arabidopsis thaliana OX=3702 GN=At5g57670 PE=2 SV=1	T	Signal transduction mechanisms	receptor-like cytosolic serine/threonine-protein kinase RBK2 [Brassica napus]
BraC01g003270	52.4695	2109	47.4108	1763	11.8185	471	11.7071	471	[R]	General function prediction only	Molecular Function: GTPase activity (GO:0003924);; Molecular Function: protein binding (GO:0005515);; Molecular Function: GTP binding (GO:0005525);; Cellular Component: nucleolus (GO:0005730);; Cellular Component: cytoplasm (GO:0005737);; Cellular Component: spindle (GO:0005819);; Cellular Component: plasma membrane (GO:0005886);; Biological Process: small GTPase mediated signal transduction (GO:…	K04392|1.13628e-127|brp:103832787|K04392 Ras-related C3 botulinum toxin substrate 1 | (RefSeq) rac-like GTP-binding protein ARAC3	Phagosome (ko04145);; AGE-RAGE signaling pathway in diabetic complications (ko04933)	[R]	General function prediction only	Ras family;; Ras of Complex, Roc, domain of DAPkinase	Rac-like GTP-binding protein ARAC3 OS=Arabidopsis thaliana OX=3702 GN=ARAC3 PE=1 SV=1	S	Function unknown	PREDICTED: rac-like GTP-binding protein ARAC3 [Brassica rapa]
BraC01g003280	0.017775	2	0	0	0	0	0	0	[G]	Carbohydrate transport and metabolism	Molecular Function: beta-galactosidase activity (GO:0004565);; Cellular Component: cell wall (GO:0005618);; Cellular Component: vacuole (GO:0005773);; Biological Process: carbohydrate metabolic process (GO:0005975);; Molecular Function: carbohydrate binding (GO:0030246);; Cellular Component: apoplast (GO:0048046);;	--	--	[G]	Carbohydrate transport and metabolism	Glycosyl hydrolases family 35;; Galactose binding lectin domain;; Beta-galactosidase jelly roll domain;; Beta-galactosidase;; Glycosyl hydrolases family 2, sugar binding domain	Beta-galactosidase 11 OS=Arabidopsis thaliana OX=3702 GN=BGAL11 PE=2 SV=1	G	Carbohydrate transport and metabolism	beta-galactosidase 11-like [Brassica napus]
BraC01g003290	0	0	0	0	0.134807	18	0.145964	20	--	--	--	--	--	[R]	General function prediction only	Reverse transcriptase (RNA-dependent DNA polymerase);; zinc-binding in reverse transcriptase;; Reverse transcriptase-like	Uncharacterized mitochondrial protein AtMg00310 OS=Arabidopsis thaliana OX=3702 GN=AtMg00310 PE=4 SV=1	S	Function unknown	uncharacterized protein LOC106373275 [Brassica napus]
BraC01g003300	0	0	0	0	0.050635	3	0.034087	3	--	--	--	--	--	[R]	General function prediction only	Domain of unknown function (DUF4283);; Zinc knuckle	Uncharacterized protein At4g02000 OS=Arabidopsis thaliana OX=3702 GN=At4g02000 PE=2 SV=1	S	Function unknown	PREDICTED: uncharacterized protein LOC103828136 [Brassica rapa]
BraC01g003310	12.16	107	12.0668	99	7.49311	66	8.85392	78	--	--	--	--	--	[P]	Inorganic ion transport and metabolism	--	K(+) efflux antiporter 4 OS=Arabidopsis thaliana OX=3702 GN=KEA4 PE=2 SV=2	P	Inorganic ion transport and metabolism	putative potassium/proton antiporter [Arabidopsis thaliana]
BraC01g003320	15.9126	542	19.4667	614	5.17144	175	6.53419	223	--	--	Molecular Function: RNA polymerase II transcription factor activity, sequence-specific DNA binding (GO:0000981);; Molecular Function: transcription factor activity, RNA polymerase II transcription factor recruiting (GO:0001135);; Cellular Component: nucleus (GO:0005634);; Biological Process: regulation of transcription from RNA polymerase II promoter (GO:0006357);; Biological Process: response to…	K09422|0|bna:106434709|K09422 myb proto-oncogene protein, plant | (RefSeq) transcription factor MYB32-like	--	[K]	Transcription	Myb-like DNA-binding domain;; Myb-like DNA-binding domain	Transcription factor MYB32 OS=Arabidopsis thaliana OX=3702 GN=MYB32 PE=2 SV=1	K	Transcription	transcription factor MYB32-like [Brassica napus]
BraC01g003330	4.93919	87	4.23486	69	0	0	0	0	--	--	Molecular Function: actin binding (GO:0003779);; Cellular Component: cytoplasm (GO:0005737);; Cellular Component: actin cytoskeleton (GO:0015629);; Biological Process: actin filament polymerization (GO:0030041);; Biological Process: actin filament depolymerization (GO:0030042);;	K05765|1.71054e-102|brp:103833075|K05765 cofilin | (RefSeq) actin-depolymerizing factor 9	--	[Z]	Cytoskeleton	Cofilin/tropomyosin-type actin-binding protein	Actin-depolymerizing factor 9 OS=Arabidopsis thaliana OX=3702 GN=ADF9 PE=2 SV=2	S	Function unknown	PREDICTED: actin-depolymerizing factor 9 [Brassica rapa]
BraC01g003340	47.2587	2149	45.7746	1926	10.8519	489	11.8276	539	[O]	Posttranslational modification, protein turnover, chaperones	Biological Process: protein peptidyl-prolyl isomerization (GO:0000413);; Molecular Function: peptidyl-prolyl cis-trans isomerase activity (GO:0003755);; Cellular Component: endosome (GO:0005768);; Cellular Component: endoplasmic reticulum (GO:0005783);; Cellular Component: trans-Golgi network (GO:0005802);; Biological Process: protein folding (GO:0006457);; Molecular Function: peptide binding (GO…	--	--	[O]	Posttranslational modification, protein turnover, chaperones	Cyclophilin type peptidyl-prolyl cis-trans isomerase/CLD	Peptidyl-prolyl cis-trans isomerase CYP21-1 OS=Arabidopsis thaliana OX=3702 GN=CYP21-1 PE=2 SV=1	O	Posttranslational modification, protein turnover, chaperones	PREDICTED: peptidyl-prolyl cis-trans isomerase CYP21-1 [Brassica rapa]
BraC01g003350	9.61449	760	9.95339	727	1.31567	103	1.23644	98	--	--	Cellular Component: chloroplast (GO:0009507);; Cellular Component: integral component of membrane (GO:0016021);;	--	--	--	--	Nodulin-like	Protein NUCLEAR FUSION DEFECTIVE 4 OS=Arabidopsis thaliana OX=3702 GN=NFD4 PE=3 SV=1	S	Function unknown	PREDICTED: protein NUCLEAR FUSION DEFECTIVE 4 [Brassica rapa]
BraC01g003360	0	0	0	0	0	0	0.073431	6	--	--	Cellular Component: nucleus (GO:0005634);; Cellular Component: cytoplasm (GO:0005737);; Biological Process: pollen tube growth (GO:0009860);; Biological Process: actin cytoskeleton organization (GO:0030036);; Cellular Component: pollen tube tip (GO:0090404);;	--	--	--	--	Armadillo/beta-catenin-like repeat	--	S	Function unknown	uncharacterized protein LOC106434727 [Brassica napus]
BraC01g003370	22.8217	1940	21.4893	1690	9.31655	785	8.94002	761	[L]	Replication, recombination and repair	Molecular Function: RNA binding (GO:0003723);; Molecular Function: ATP binding (GO:0005524);; Cellular Component: nucleus (GO:0005634);; Molecular Function: ATP-dependent helicase activity (GO:0008026);;	K14810|0|bna:106434707|K14810 ATP-dependent RNA helicase DDX56/DBP9 [EC:3.6.4.13] | (RefSeq) DEAD-box ATP-dependent RNA helicase 16-like	--	[A]	RNA processing and modification	Helicase conserved C-terminal domain;; DEAD/DEAH box helicase	DEAD-box ATP-dependent RNA helicase 16 OS=Arabidopsis thaliana OX=3702 GN=RH16 PE=2 SV=1	L	Replication, recombination and repair	DEAD-box ATP-dependent RNA helicase 16-like [Brassica napus]
BraC01g003380	12.8241	2097	13.2035	1998	4.12854	669	4.17586	684	[F]	Nucleotide transport and metabolism	Biological Process: response to reactive oxygen species (GO:0000302);; Molecular Function: xanthine dehydrogenase activity (GO:0004854);; Molecular Function: iron ion binding (GO:0005506);; Cellular Component: cytosol (GO:0005829);; Molecular Function: electron carrier activity (GO:0009055);; Biological Process: xanthine catabolic process (GO:0009115);; Biological Process: response to water depri…	K00106|0|bna:106434738|K00106 xanthine dehydrogenase/oxidase [EC:1.17.1.4 1.17.3.2] | (RefSeq) xanthine dehydrogenase 1	Purine metabolism (ko00230);; Caffeine metabolism (ko00232);; Peroxisome (ko04146)	[F]	Nucleotide transport and metabolism	Molybdopterin-binding domain of aldehyde dehydrogenase;; FAD binding domain in molybdopterin dehydrogenase;; [2Fe-2S] binding domain;; CO dehydrogenase flavoprotein C-terminal domain;; Aldehyde oxidase and xanthine dehydrogenase, a/b hammerhead domain;; 2Fe-2S iron-sulfur cluster binding domain	Xanthine dehydrogenase 1 OS=Arabidopsis thaliana OX=3702 GN=XDH1 PE=1 SV=1	F	Nucleotide transport and metabolism	xanthine dehydrogenase 1 isoform X2 [Brassica napus]
BraC01g003390	1.07748	53	2.43986	110	0	0	0	0	[J]	Translation, ribosomal structure and biogenesis	Molecular Function: amidase activity (GO:0004040);; Molecular Function: carbon-nitrogen ligase activity, with glutamine as amido-N-donor (GO:0016884);;	K01426|0|brp:103833589|K01426 amidase [EC:3.5.1.4] | (RefSeq) putative amidase C869.01	Arginine and proline metabolism (ko00330);; Phenylalanine metabolism (ko00360);; Tryptophan metabolism (ko00380)	[J]	Translation, ribosomal structure and biogenesis	Amidase	Probable amidase At4g34880 OS=Arabidopsis thaliana OX=3702 GN=At4g34880 PE=2 SV=1	J	Translation, ribosomal structure and biogenesis	PREDICTED: putative amidase C869.01 [Brassica rapa]
BraC01g003400	913.712	19176	936.891	18191	55.6477	1158	59.0525	1241	[O]	Posttranslational modification, protein turnover, chaperones	Biological Process: protein peptidyl-prolyl isomerization (GO:0000413);; Molecular Function: peptidyl-prolyl cis-trans isomerase activity (GO:0003755);; Cellular Component: vacuolar membrane (GO:0005774);; Cellular Component: Golgi apparatus (GO:0005794);; Cellular Component: cytosol (GO:0005829);; Cellular Component: plasma membrane (GO:0005886);; Biological Process: protein folding (GO:0006457)…	--	--	[O]	Posttranslational modification, protein turnover, chaperones	Cyclophilin type peptidyl-prolyl cis-trans isomerase/CLD	Peptidyl-prolyl cis-trans isomerase CYP18-4 OS=Arabidopsis thaliana OX=3702 GN=CYP18-4 PE=1 SV=1	O	Posttranslational modification, protein turnover, chaperones	PREDICTED: peptidyl-prolyl cis-trans isomerase [Raphanus sativus]
BraC01g003410	11.9736	677	11.2236	587	0.137123	8	0	0	[G]	Carbohydrate transport and metabolism	Molecular Function: sucrose alpha-glucosidase activity (GO:0004575);; Cellular Component: nucleus (GO:0005634);; Cellular Component: cytosol (GO:0005829);; Biological Process: sucrose catabolic process (GO:0005987);; Molecular Function: glycopeptide alpha-N-acetylgalactosaminidase activity (GO:0033926);;	--	--	--	--	Alkaline and neutral invertase;; Amylo-alpha-1,6-glucosidase	Probable alkaline/neutral invertase B OS=Arabidopsis thaliana OX=3702 GN=INVB PE=1 SV=1	S	Function unknown	probable alkaline/neutral invertase B [Brassica napus]
BraC01g003420	0	0	0.047628	2	0	0	0	0	[Q]	Secondary metabolites biosynthesis, transport and catabolism	Cellular Component: endoplasmic reticulum (GO:0005783);; Biological Process: polyketide biosynthetic process (GO:0030639);; Biological Process: sporopollenin biosynthetic process (GO:0080110);; Molecular Function: tetraketide alpha-pyrone synthase activity (GO:0090439);;	--	--	--	--	Chalcone and stilbene synthases, N-terminal domain;; Chalcone and stilbene synthases, C-terminal domain;; 3-Oxoacyl-[acyl-carrier-protein (ACP)] synthase III;; 3-Oxoacyl-[acyl-carrier-protein (ACP)] synthase III C terminal	Type III polyketide synthase B OS=Arabidopsis thaliana OX=3702 GN=PKSB PE=1 SV=1	Q	Secondary metabolites biosynthesis, transport and catabolism	type III polyketide synthase B [Brassica napus]
BraC01g003430	0.316626	49	0.291895	42	44.6888	6827	41.8606	6460	--	--	Molecular Function: RNA binding (GO:0003723);; Molecular Function: endonuclease activity (GO:0004519);; Biological Process: RNA modification (GO:0009451);; Cellular Component: chloroplast (GO:0009507);; Cellular Component: integral component of membrane (GO:0016021);; Biological Process: mRNA stabilization (GO:0048255);;	--	--	[R]	General function prediction only	PPR repeat family;; PPR repeat;; Pentatricopeptide repeat domain;; PPR repeat;; Pentacotripeptide-repeat region of PRORP	Pentatricopeptide repeat-containing protein MRL1, chloroplastic OS=Arabidopsis thaliana OX=3702 GN=MRL1 PE=1 SV=2	S	Function unknown	PREDICTED: pentatricopeptide repeat-containing protein MRL1, chloroplastic isoform X1 [Brassica rapa]
BraC01g003440	10.7778	123	9.37123	99	0.918337	11	0.940834	11	--	--	Cellular Component: mitochondrion (GO:0005739);; Biological Process: response to auxin (GO:0009733);;	K14488|2.81267e-61|bna:106434722|K14488 SAUR family protein | (RefSeq) auxin-induced protein 15A-like	Plant hormone signal transduction (ko04075)	--	--	Auxin responsive protein	Auxin-responsive protein SAUR20 OS=Arabidopsis thaliana OX=3702 GN=SAUR20 PE=2 SV=1	S	Function unknown	auxin-induced protein 15A [Brassica napus]
BraC01g003450	0	0	0	0	0.158125	3	0.12616	2	--	--	Cellular Component: mitochondrion (GO:0005739);; Biological Process: response to auxin (GO:0009733);;	K14488|4.58595e-72|bna:106434726|K14488 SAUR family protein | (RefSeq) auxin-responsive protein SAUR21-like	Plant hormone signal transduction (ko04075)	--	--	Auxin responsive protein	Auxin-responsive protein SAUR20 OS=Arabidopsis thaliana OX=3702 GN=SAUR20 PE=2 SV=1	S	Function unknown	auxin-responsive protein SAUR21 [Brassica napus]
BraC01g003460	0	0	0	0	0	0	0	0	--	--	Cellular Component: mitochondrion (GO:0005739);; Biological Process: response to auxin (GO:0009733);;	K14488|6.84335e-49|eus:EUTSA_v10026844mg|K14488 SAUR family protein | (RefSeq) hypothetical protein	Plant hormone signal transduction (ko04075)	--	--	Auxin responsive protein	Auxin-responsive protein SAUR21 OS=Arabidopsis thaliana OX=3702 GN=SAUR21 PE=2 SV=1	S	Function unknown	auxin-induced protein 15A [Eutrema salsugineum]
BraC01g003470	0	0	0.233984	3	0.236296	3	0.264601	4	--	--	Cellular Component: chloroplast (GO:0009507);; Biological Process: response to auxin (GO:0009733);;	K14488|9.46841e-72|brp:103834602|K14488 SAUR family protein | (RefSeq) auxin-induced protein 15A	Plant hormone signal transduction (ko04075)	--	--	Auxin responsive protein	Auxin-induced protein 15A OS=Glycine max OX=3847 PE=2 SV=1	S	Function unknown	PREDICTED: auxin-induced protein 15A [Brassica rapa]
BraC01g003480	0	0	0	0	0	0	0	0	--	--	--	--	--	[R]	General function prediction only	TBSV core protein P21/P22	Zinc finger CCCH domain-containing protein 63 OS=Arabidopsis thaliana OX=3702 GN=ZFWD2 PE=2 SV=1	S	Function unknown	BnaC06g07080D [Brassica napus]
BraC01g003490	0	0	0	0	0	0	0	0	--	--	Molecular Function: DNA binding (GO:0003677);; Molecular Function: helicase activity (GO:0004386);; Molecular Function: ATP binding (GO:0005524);; Cellular Component: nucleus (GO:0005634);; Molecular Function: zinc ion binding (GO:0008270);; Biological Process: DNA mediated transformation (GO:0009294);; Biological Process: double-strand break repair via synthesis-dependent strand annealing (GO:00…	K15505|1.73258e-10|brp:103856528|K15505 DNA repair protein RAD5 [EC:3.6.4.-] | (RefSeq) putative SWI/SNF-related matrix-associated actin-dependent regulator of chromatin subfamily A member 3-like 2	--	[KL]	Transcription;; Replication, recombination and repair	--	DNA repair protein RAD5A OS=Arabidopsis thaliana OX=3702 GN=RAD5A PE=1 SV=1	L	Replication, recombination and repair	BnaA05g27960D [Brassica napus]
BraC01g003500	16.0949	213	9.7419	119	6.75107	89	5.69287	76	--	--	Cellular Component: mitochondrion (GO:0005739);; Biological Process: auxin-activated signaling pathway (GO:0009734);; Biological Process: regulation of growth (GO:0040008);;	K14488|1.77776e-74|bna:106370522|K14488 SAUR family protein | (RefSeq) auxin-induced protein 15A-like	Plant hormone signal transduction (ko04075)	--	--	Auxin responsive protein	Auxin-responsive protein SAUR50 OS=Arabidopsis thaliana OX=3702 GN=SAUR50 PE=1 SV=1	S	Function unknown	auxin-responsive protein SAUR50 [Brassica napus]
BraC01g003510	18.416	324	16.0454	261	3.71899	65	2.25688	40	--	--	Molecular Function: calmodulin binding (GO:0005516);; Cellular Component: nucleus (GO:0005634);; Biological Process: response to auxin (GO:0009733);;	K14488|4.14643e-101|bna:106370529|K14488 SAUR family protein | (RefSeq) auxin-responsive protein SAUR66-like	Plant hormone signal transduction (ko04075)	--	--	Auxin responsive protein	Auxin-responsive protein SAUR50 OS=Arabidopsis thaliana OX=3702 GN=SAUR50 PE=1 SV=1	S	Function unknown	auxin-responsive protein SAUR50-like [Brassica napus]
BraC01g003520	4.22344	336	4.74886	349	31.6916	2493	29.8038	2368	[F]	Nucleotide transport and metabolism	Molecular Function: amidophosphoribosyltransferase activity (GO:0004044);; Cellular Component: cell wall (GO:0005618);; Cellular Component: cytosol (GO:0005829);; Biological Process: 'de novo' IMP biosynthetic process (GO:0006189);; Biological Process: rRNA processing (GO:0006364);; Biological Process: glutamine metabolic process (GO:0006541);; Biological Process: purine nucleobase biosynthetic p…	K00764|0|bna:106352666|K00764 amidophosphoribosyltransferase [EC:2.4.2.14] | (RefSeq) amidophosphoribosyltransferase 2, chloroplastic	Purine metabolism (ko00230);; Alanine, aspartate and glutamate metabolism (ko00250)	[F]	Nucleotide transport and metabolism	Glutamine amidotransferase domain;; Glutamine amidotransferase domain;; Phosphoribosyl transferase domain;; Glutamine amidotransferases class-II	Amidophosphoribosyltransferase 2, chloroplastic OS=Arabidopsis thaliana OX=3702 GN=ASE2 PE=1 SV=1	F	Nucleotide transport and metabolism	amidophosphoribosyltransferase 2, chloroplastic [Brassica napus]
BraC01g003530	6.98357	298	5.57289	220	76.7857	3238	80.2091	3416	[J]	Translation, ribosomal structure and biogenesis	Molecular Function: RNA binding (GO:0003723);; Cellular Component: vacuolar membrane (GO:0005774);; Biological Process: rRNA processing (GO:0006364);; Cellular Component: chloroplast (GO:0009507);; Molecular Function: hydrogen ion transmembrane transporter activity (GO:0015078);; Biological Process: ATP hydrolysis coupled proton transport (GO:0015991);; Cellular Component: integral component of m…	K02834|3.63554e-155|bna:106352754|K02834 ribosome-binding factor A | (RefSeq) probable ribosome-binding factor A, chloroplastic	--	--	--	Ribosome-binding factor A	Probable ribosome-binding factor A, chloroplastic OS=Arabidopsis thaliana OX=3702 GN=At4g34730 PE=2 SV=2	J	Translation, ribosomal structure and biogenesis	probable ribosome-binding factor A, chloroplastic [Brassica napus]
BraC01g003540	215.588	8918	205.76	7874	103.468	4242	97.9446	4056	--	--	Cellular Component: vacuolar proton-transporting V-type ATPase, V0 domain (GO:0000220);; Cellular Component: plasma membrane (GO:0005886);; Biological Process: vacuolar acidification (GO:0007035);; Cellular Component: chloroplast (GO:0009507);; Biological Process: ATP hydrolysis coupled proton transport (GO:0015991);; Cellular Component: integral component of membrane (GO:0016021);; Molecular Fun…	K02155|3.23339e-71|crb:CARUB_v10005804mg|K02155 V-type H+-transporting ATPase 16kDa proteolipid subunit | (RefSeq) hypothetical protein	Oxidative phosphorylation (ko00190);; Phagosome (ko04145)	[C]	Energy production and conversion	ATP synthase subunit C	V-type proton ATPase subunit c5 OS=Arabidopsis thaliana OX=3702 GN=VHA-c5 PE=2 SV=1	C	Energy production and conversion	hypothetical protein CARUB_v10005804mg, partial [Capsella rubella]
BraC01g003550	0	0	0.127951	10	0.12418	11	0.243067	20	[E]	Amino acid transport and metabolism	Cellular Component: nucleus (GO:0005634);; Biological Process: arginine catabolic process (GO:0006527);; Biological Process: response to oxidative stress (GO:0006979);; Biological Process: spermidine biosynthetic process (GO:0008295);; Molecular Function: arginine decarboxylase activity (GO:0008792);; Biological Process: response to cold (GO:0009409);; Biological Process: response to wounding (GO…	--	--	--	--	Pyridoxal-dependent decarboxylase, pyridoxal binding domain	Arginine decarboxylase 2 OS=Arabidopsis thaliana OX=3702 GN=ADC2 PE=1 SV=1	E	Amino acid transport and metabolism	arginine decarboxylase 2-like [Brassica napus]
BraC01g003560	7.38562	664	7.56044	629	14.41	1283	12.3699	1112	[E]	Amino acid transport and metabolism	Cellular Component: nucleus (GO:0005634);; Biological Process: arginine catabolic process (GO:0006527);; Biological Process: response to oxidative stress (GO:0006979);; Biological Process: spermidine biosynthetic process (GO:0008295);; Molecular Function: arginine decarboxylase activity (GO:0008792);; Biological Process: response to cold (GO:0009409);; Biological Process: response to wounding (GO…	K01583|0|aly:ARALYDRAFT_491183|K01583 arginine decarboxylase [EC:4.1.1.19] | (RefSeq) hypothetical protein	Arginine and proline metabolism (ko00330)	--	--	Pyridoxal-dependent decarboxylase, pyridoxal binding domain	Arginine decarboxylase 2 OS=Arabidopsis thaliana OX=3702 GN=ADC2 PE=1 SV=1	E	Amino acid transport and metabolism	arginine decarboxylase 2 [Pringlea antiscorbutica]
BraC01g003580	16.0495	1051	16.333	989	4.43341	288	3.36315	221	--	--	Molecular Function: RNA polymerase II regulatory region sequence-specific DNA binding (GO:0000977);; Molecular Function: RNA polymerase II transcription factor binding (GO:0001085);; Molecular Function: transcriptional activator activity, RNA polymerase II transcription regulatory region sequence-specific binding (GO:0001228);; Molecular Function: chromatin binding (GO:0003682);; Cellular Compone…	--	--	[K]	Transcription	GATA zinc finger	GATA transcription factor 3 OS=Arabidopsis thaliana OX=3702 GN=GATA3 PE=2 SV=2	K	Transcription	GATA transcription factor 3-like [Brassica napus]
BraC01g003590	227.093	9422	246.359	9456	28.9906	1192	30.1953	1254	[J]	Translation, ribosomal structure and biogenesis	Molecular Function: structural constituent of ribosome (GO:0003735);; Biological Process: translation (GO:0006412);; Cellular Component: cytosolic small ribosomal subunit (GO:0022627);;	K02984|1.11457e-163|bna:106353356|K02984 small subunit ribosomal protein S3Ae | (RefSeq) 40S ribosomal protein S3a-2-like	Ribosome (ko03010)	[J]	Translation, ribosomal structure and biogenesis	Ribosomal S3Ae family	40S ribosomal protein S3a-2 OS=Arabidopsis thaliana OX=3702 GN=RPS3AB PE=2 SV=3	J	Translation, ribosomal structure and biogenesis	40S ribosomal protein S3a-2 [Brassica napus]
BraC01g003600	29.0712	1863	29.5802	1754	10.3056	655	9.75332	626	--	--	Cellular Component: autophagosome membrane (GO:0000421);; Cellular Component: late endosome (GO:0005770);; Cellular Component: cytosol (GO:0005829);; Cellular Component: plasma membrane (GO:0005886);; Cellular Component: clathrin-coated vesicle (GO:0030136);; Molecular Function: clathrin binding (GO:0030276);;	--	--	--	--	Variant SH3 domain;; SH3 domain;; Variant SH3 domain	SH3 domain-containing protein 2 OS=Arabidopsis thaliana OX=3702 GN=SH3P2 PE=1 SV=1	S	Function unknown	PREDICTED: src substrate cortactin [Brassica oleracea var. oleracea]
BraC01g003610	2.71875	138	2.0883	98	0.47807	24	0.675899	35	[I]	Lipid transport and metabolism	Molecular Function: farnesyl-diphosphate farnesyltransferase activity (GO:0004310);; Cellular Component: endoplasmic reticulum membrane (GO:0005789);; Biological Process: ergosterol biosynthetic process (GO:0006696);; Cellular Component: integral component of membrane (GO:0016021);; Biological Process: farnesyl diphosphate metabolic process (GO:0045338);; Molecular Function: squalene synthase act…	K00801|0|bna:106353454|K00801 farnesyl-diphosphate farnesyltransferase [EC:2.5.1.21] | (RefSeq) squalene synthase	Steroid biosynthesis (ko00100);; Sesquiterpenoid and triterpenoid biosynthesis (ko00909)	[I]	Lipid transport and metabolism	Squalene/phytoene synthase	Inactive squalene synthase 2 OS=Arabidopsis thaliana OX=3702 GN=SQS2 PE=1 SV=2	I	Lipid transport and metabolism	inactive squalene synthase 2 [Brassica napus]
BraC01g003620	35.1429	2470	30.7299	1999	8.84872	617	7.13705	503	[I]	Lipid transport and metabolism	Molecular Function: farnesyl-diphosphate farnesyltransferase activity (GO:0004310);; Biological Process: lipid biosynthetic process (GO:0008610);; Cellular Component: integral component of membrane (GO:0016021);;	K00801|0|bna:106353554|K00801 farnesyl-diphosphate farnesyltransferase [EC:2.5.1.21] | (RefSeq) squalene synthase-like	Steroid biosynthesis (ko00100);; Sesquiterpenoid and triterpenoid biosynthesis (ko00909)	[I]	Lipid transport and metabolism	Squalene/phytoene synthase	Squalene synthase 1 OS=Arabidopsis thaliana OX=3702 GN=SQS1 PE=1 SV=1	I	Lipid transport and metabolism	squalene synthase 1-like [Brassica napus]
BraC01g003630	33.84	1331	40.2963	1467	53.4452	2084	53.1515	2093	--	--	--	--	--	--	--	--	--	S	Function unknown	uncharacterized protein LOC106353736 [Brassica napus]
BraC01g003640	32.0565	818	33.2643	785	45.1069	1140	46.1872	1179	[J]	Translation, ribosomal structure and biogenesis	Molecular Function: structural constituent of ribosome (GO:0003735);; Cellular Component: mitochondrion (GO:0005739);; Biological Process: embryo development ending in seed dormancy (GO:0009793);; Cellular Component: chloroplast envelope (GO:0009941);; Cellular Component: small ribosomal subunit (GO:0015935);; Biological Process: mitochondrial translation (GO:0032543);; Biological Process: riboso…	K02959|7.87682e-78|brp:103836333|K02959 small subunit ribosomal protein S16 | (RefSeq) 30S ribosomal protein S16	Ribosome (ko03010)	[J]	Translation, ribosomal structure and biogenesis	Ribosomal protein S16	30S ribosomal protein S16-1, chloroplastic OS=Arabidopsis thaliana OX=3702 GN=RPS16-1 PE=2 SV=1	J	Translation, ribosomal structure and biogenesis	PREDICTED: uncharacterized protein LOC103836333 [Brassica rapa]
BraC01g003650	273.485	2670	209.222	1890	7.12286	69	4.62016	46	--	--	Cellular Component: extracellular region (GO:0005576);; Cellular Component: mitochondrion (GO:0005739);; Biological Process: pollen tube growth (GO:0009860);;	--	--	--	--	--	Protein CASPARIAN STRIP INTEGRITY FACTOR 2 OS=Arabidopsis thaliana OX=3702 GN=CIF2 PE=1 SV=1	S	Function unknown	protein CASPARIAN STRIP INTEGRITY FACTOR 2 isoform X2 [Brassica napus]
BraC01g003660	0	0	0	0	0	0	0	0	--	--	Molecular Function: nucleic acid binding (GO:0003676);; Molecular Function: RNA-DNA hybrid ribonuclease activity (GO:0004523);; Biological Process: RNA phosphodiester bond hydrolysis, endonucleolytic (GO:0090502);;	--	--	[R]	General function prediction only	Reverse transcriptase-like	--	S	Function unknown	BnaC07g48670D [Brassica napus]
BraC01g003670	93.5947	1771	88.3654	1547	44.856	841	43.9018	832	--	--	Molecular Function: transcription factor activity, sequence-specific DNA binding (GO:0003700);; Cellular Component: nucleus (GO:0005634);; Biological Process: regulation of transcription, DNA-templated (GO:0006355);; Biological Process: response to sucrose (GO:0009744);; Molecular Function: sequence-specific DNA binding (GO:0043565);; Molecular Function: protein heterodimerization activity (GO:00…	--	--	--	--	bZIP transcription factor;; Basic region leucine zipper	bZIP transcription factor 11 OS=Arabidopsis thaliana OX=3702 GN=BZIP11 PE=1 SV=1	K	Transcription	PREDICTED: ocs element-binding factor 1-like [Brassica oleracea var. oleracea]
BraC01g003680	3.46646	226	3.25023	196	0	0	0	0	--	--	Cellular Component: Golgi membrane (GO:0000139);; Cellular Component: mitochondrion (GO:0005739);; Cellular Component: plasma membrane (GO:0005886);; Molecular Function: phosphatidylinositol transporter activity (GO:0008526);; Biological Process: protein transport (GO:0015031);; Cellular Component: root hair tip (GO:0035619);; Biological Process: root hair cell tip growth (GO:0048768);;	--	--	[I]	Lipid transport and metabolism	CRAL/TRIO domain;; CRAL/TRIO, N-terminal domain	Phosphatidylinositol/phosphatidylcholine transfer protein SFH1 OS=Arabidopsis thaliana OX=3702 GN=SFH1 PE=2 SV=1	S	Function unknown	phosphatidylinositol/phosphatidylcholine transfer protein SFH1 isoform X1 [Brassica napus]
BraC01g003690	20.2679	1573	19.6535	1411	13.0669	1005	11.7484	913	[F]	Nucleotide transport and metabolism	Molecular Function: dihydrofolate reductase activity (GO:0004146);; Molecular Function: thymidylate synthase activity (GO:0004799);; Biological Process: dTMP biosynthetic process (GO:0006231);; Biological Process: glycine biosynthetic process (GO:0006545);; Biological Process: one-carbon metabolic process (GO:0006730);; Biological Process: 10-formyltetrahydrofolate biosynthetic process (GO:000925…	K13998|0|brp:103836808|K13998 dihydrofolate reductase / thymidylate synthase [EC:1.5.1.3 2.1.1.45] | (RefSeq) bifunctional dihydrofolate reductase-thymidylate synthase 2	Pyrimidine metabolism (ko00240);; One carbon pool by folate (ko00670);; Folate biosynthesis (ko00790)	[F]	Nucleotide transport and metabolism	Thymidylate synthase;; Dihydrofolate reductase	Bifunctional dihydrofolate reductase-thymidylate synthase 2 OS=Arabidopsis thaliana OX=3702 GN=THY-2 PE=2 SV=2	H	Coenzyme transport and metabolism	PREDICTED: bifunctional dihydrofolate reductase-thymidylate synthase 2 isoform X1 [Brassica rapa]
BraC01g003700	13.7706	651	16.1473	707	2.13435	100	3.77768	179	[R]	General function prediction only	Cellular Component: cytoplasm (GO:0005737);; Molecular Function: pinoresinol reductase activity (GO:0010283);; Biological Process: oxidation-reduction process (GO:0055114);;	--	--	--	--	NmrA-like family;; NAD(P)H-binding;; NAD dependent epimerase/dehydratase family	Probable pinoresinol-lariciresinol reductase 3 OS=Arabidopsis thaliana OX=3702 GN=PLR3 PE=3 SV=2	S	Function unknown	PREDICTED: probable pinoresinol-lariciresinol reductase 3 [Brassica rapa]
BraC01g003710	4.04818	213	4.23069	206	27.4438	1426	26.6323	1398	--	--	Molecular Function: DNA binding (GO:0003677);; Molecular Function: transcription factor activity, sequence-specific DNA binding (GO:0003700);; Cellular Component: nucleus (GO:0005634);; Biological Process: regulation of transcription, DNA-templated (GO:0006355);; Biological Process: response to blue light (GO:0009637);; Biological Process: positive regulation of flower development (GO:0009911);; …	--	--	--	--	Helix-loop-helix DNA-binding domain	Transcription factor bHLH63 OS=Arabidopsis thaliana OX=3702 GN=BHLH63 PE=1 SV=1	K	Transcription	PREDICTED: transcription factor bHLH63-like [Brassica rapa]
BraC01g003720	0	0	0	0	0	0	0	0	[R]	General function prediction only	--	--	--	[E]	Amino acid transport and metabolism	--	N-carbamoylputrescine amidase OS=Oryza sativa subsp. japonica OX=39947 GN=CPA PE=2 SV=1	S	Function unknown	BnaAnng23020D [Brassica napus]
BraC01g003730	6.49628	432	5.97879	368	1.04768	69	0.931835	62	[M]	Cell wall/membrane/envelope biogenesis	Molecular Function: protein serine/threonine kinase activity (GO:0004674);; Molecular Function: ATP binding (GO:0005524);; Cellular Component: nucleus (GO:0005634);; Biological Process: protein phosphorylation (GO:0006468);; Cellular Component: integral component of membrane (GO:0016021);;	K04733|0|bna:106355721|K04733 interleukin-1 receptor-associated kinase 4 [EC:2.7.11.1] | (RefSeq) probable receptor-like serine/threonine-protein kinase At4g34500	--	[T]	Signal transduction mechanisms	Protein kinase domain;; Protein tyrosine kinase	Probable receptor-like serine/threonine-protein kinase At4g34500 OS=Arabidopsis thaliana OX=3702 GN=At4g34500 PE=2 SV=1	T	Signal transduction mechanisms	probable receptor-like serine/threonine-protein kinase At4g34500 [Brassica napus]
BraC01g003740	57.7821	4348	63.9856	4455	38.8216	2895	35.6516	2686	--	--	Molecular Function: actin binding (GO:0003779);; Molecular Function: protein serine/threonine kinase activity (GO:0004674);; Molecular Function: ATP binding (GO:0005524);; Cellular Component: cytosol (GO:0005829);; Cellular Component: plasma membrane (GO:0005886);; Biological Process: protein phosphorylation (GO:0006468);; Biological Process: establishment or maintenance of cell polarity (GO:0007…	K17261|0|brp:103837455|K17261 adenylyl cyclase-associated protein | (RefSeq) cyclase-associated protein 1	--	[ZT]	Cytoskeleton;; Signal transduction mechanisms	Adenylate cyclase associated (CAP) N terminal;; Adenylate cyclase associated (CAP) C terminal	Cyclase-associated protein 1 OS=Arabidopsis thaliana OX=3702 GN=CAP1 PE=2 SV=1	S	Function unknown	PREDICTED: cyclase-associated protein 1 [Brassica rapa]
BraC01g003750	6.29546	443	7.44494	485	24.2604	1691	24.2134	1705	--	--	Cellular Component: extracellular region (GO:0005576);; Cellular Component: cell wall (GO:0005618);; Biological Process: carbohydrate metabolic process (GO:0005975);; Cellular Component: chloroplast (GO:0009507);; Cellular Component: integral component of membrane (GO:0016021);; Molecular Function: glucan endo-1,3-beta-D-glucosidase activity (GO:0042973);; Biological Process: cell wall organizati…	--	--	--	--	Glycosyl hydrolases family 17;; X8 domain	Glucan endo-1,3-beta-glucosidase 7 OS=Arabidopsis thaliana OX=3702 GN=At4g34480 PE=1 SV=2	G	Carbohydrate transport and metabolism	PREDICTED: glucan endo-1,3-beta-glucosidase 7 [Brassica rapa]
BraC01g003760	29.0664	1927	29.0965	1785	18.8777	1241	17.4691	1160	[R]	General function prediction only	Molecular Function: nucleotide binding (GO:0000166);; Molecular Function: GTPase activity (GO:0003924);; Molecular Function: hydrolase activity, hydrolyzing O-glycosyl compounds (GO:0004553);; Molecular Function: signal transducer activity (GO:0004871);; Molecular Function: protein binding (GO:0005515);; Cellular Component: nucleus (GO:0005634);; Cellular Component: endoplasmic reticulum (GO:0005…	K04536|0|brp:103837655|K04536 guanine nucleotide-binding protein G(I)/G(S)/G(T) subunit beta-1 | (RefSeq) Gbeta3; guanine nucleotide-binding protein subunit beta	--	[R]	General function prediction only	WD domain, G-beta repeat;; Anaphase-promoting complex subunit 4 WD40 domain	Guanine nucleotide-binding protein subunit beta OS=Arabidopsis thaliana OX=3702 GN=GB1 PE=1 SV=1	S	Function unknown	PREDICTED: guanine nucleotide-binding protein subunit beta [Brassica rapa]
BraC01g003770	52.4767	6544	48.5004	5596	13.2645	1640	13.8894	1734	--	--	Cellular Component: Golgi membrane (GO:0000139);; Molecular Function: structural molecule activity (GO:0005198);; Cellular Component: nucleus (GO:0005634);; Cellular Component: cytosol (GO:0005829);; Cellular Component: plasma membrane (GO:0005886);; Biological Process: intracellular protein transport (GO:0006886);; Cellular Component: plasmodesma (GO:0009506);; Cellular Component: chloroplast (G…	K17267|0|brp:103837747|K17267 coatomer subunit gamma | (RefSeq) coatomer subunit gamma	--	[U]	Intracellular trafficking, secretion, and vesicular transport	Adaptin N terminal region;; Coatomer gamma subunit appendage platform subdomain;; Coatomer subunit gamma-1 C-terminal appendage platform;; HEAT repeats;; non-SMC mitotic condensation complex subunit 1;; HEAT repeat	Coatomer subunit gamma OS=Arabidopsis thaliana OX=3702 GN=At4g34450 PE=1 SV=2	U	Intracellular trafficking, secretion, and vesicular transport	PREDICTED: coatomer subunit gamma [Brassica rapa]
BraC01g003780	0	0	0	0	0	0	0	0	[T]	Signal transduction mechanisms	Molecular Function: transmembrane receptor protein serine/threonine kinase activity (GO:0004675);; Molecular Function: ATP binding (GO:0005524);; Cellular Component: plasma membrane (GO:0005886);; Biological Process: cell surface receptor signaling pathway (GO:0007166);; Cellular Component: integral component of membrane (GO:0016021);; Biological Process: protein autophosphorylation (GO:0046777);;	--	--	[T]	Signal transduction mechanisms	Protein tyrosine kinase;; Protein kinase domain	Proline-rich receptor-like protein kinase PERK5 OS=Arabidopsis thaliana OX=3702 GN=PERK5 PE=2 SV=1	T	Signal transduction mechanisms	proline-rich receptor-like protein kinase PERK5 [Brassica napus]
BraC01g003790	14.3981	2564	13.9599	2300	5.98733	1057	4.93685	880	--	--	Molecular Function: DNA binding (GO:0003677);; Molecular Function: transcription factor activity, sequence-specific DNA binding (GO:0003700);; Molecular Function: protein binding (GO:0005515);; Cellular Component: nucleus (GO:0005634);; Biological Process: regulation of transcription, DNA-templated (GO:0006355);; Biological Process: multicellular organism development (GO:0007275);; Molecular Func…	K11649|0|brp:103837926|K11649 SWI/SNF related-matrix-associated actin-dependent regulator of chromatin subfamily C | (RefSeq) SWI/SNF complex subunit SWI3D	--	[B]	Chromatin structure and dynamics	SWIRM-associated region 1;; SWIRM domain;; Myb-like DNA-binding domain;; Zinc finger, ZZ type;; Myb-like DNA-binding domain	SWI/SNF complex subunit SWI3D OS=Arabidopsis thaliana OX=3702 GN=SWI3D PE=1 SV=3	BK	Chromatin structure and dynamics;; Transcription	PREDICTED: SWI/SNF complex subunit SWI3D [Brassica rapa]
BraC01g003800	27.0562	572	26.183	512	2.17675	46	1.63309	35	--	--	Cellular Component: nucleus (GO:0005634);; Cellular Component: cytosol (GO:0005829);;	K15901|2.37868e-118|bna:106356459|K15901 EKC/KEOPS complex subunit CGI121/TPRKB | (RefSeq) EKC/KEOPS complex subunit Tprkb	--	[S]	Function unknown	Kinase binding protein CGI-121	--	S	Function unknown	EKC/KEOPS complex subunit Tprkb [Brassica napus]
BraC01g003810	21.8799	703	21.8116	648	0.094339	3	0	0	--	--	Biological Process: vasculature development (GO:0001944);; Molecular Function: DNA binding (GO:0003677);; Molecular Function: transcription factor activity, sequence-specific DNA binding (GO:0003700);; Cellular Component: nucleus (GO:0005634);; Biological Process: regulation of transcription, DNA-templated (GO:0006355);; Biological Process: response to chitin (GO:0010200);; Biological Process: de…	--	--	--	--	AP2 domain	Ethylene-responsive transcription factor ERF109 OS=Arabidopsis thaliana OX=3702 GN=ERF109 PE=1 SV=1	K	Transcription	ethylene-responsive transcription factor ERF109-like [Brassica napus]
BraC01g003820	12.3612	1194	11.1698	998	13.0911	1253	13.1997	1276	--	--	Molecular Function: GTPase activity (GO:0003924);; Molecular Function: signal transducer activity (GO:0004871);; Molecular Function: GTP binding (GO:0005525);; Biological Process: G-protein coupled receptor signaling pathway (GO:0007186);; Molecular Function: G-protein beta/gamma-subunit complex binding (GO:0031683);;	--	--	[DT]	Cell cycle control, cell division, chromosome partitioning;; Signal transduction mechanisms	G-protein alpha subunit	Extra-large guanine nucleotide-binding protein 2 OS=Arabidopsis thaliana OX=3702 GN=XLG2 PE=1 SV=1	S	Function unknown	extra-large guanine nucleotide-binding protein 2-like [Brassica napus]
BraC01g003830	0	0	0	0	0	0	0.260873	3	--	--	--	--	--	--	--	--	--	--	--	BnaA08g29380D [Brassica napus]
BraC01g003840	0.28766	17	0.162852	9	0	0	0	0	[R]	General function prediction only	Molecular Function: nucleotide binding (GO:0000166);; Cellular Component: nucleus (GO:0005634);; Cellular Component: heterotrimeric G-protein complex (GO:0005834);;	--	--	[R]	General function prediction only	WD domain, G-beta repeat;; PQQ-like domain;; Nucleoporin Nup120/160	Protein JINGUBANG OS=Arabidopsis thaliana OX=3702 GN=JGB PE=1 SV=1	S	Function unknown	PREDICTED: uncharacterized protein LOC103838614 [Brassica rapa]
BraC01g003850	11.8026	1047	12.3172	1011	10.2455	901	9.68135	860	--	--	Cellular Component: ubiquitin ligase complex (GO:0000151);; Biological Process: protein polyubiquitination (GO:0000209);; Cellular Component: cytoplasm (GO:0005737);; Molecular Function: zinc ion binding (GO:0008270);; Molecular Function: ligase activity (GO:0016874);; Molecular Function: ubiquitin conjugating enzyme binding (GO:0031624);; Biological Process: positive regulation of proteasomal ub…	K11968|0|brp:103838710|K11968 ariadne-1 [EC:2.3.2.27] | (RefSeq) probable E3 ubiquitin-protein ligase ARI1	--	[O]	Posttranslational modification, protein turnover, chaperones	IBR domain, a half RING-finger domain	Probable E3 ubiquitin-protein ligase ARI1 OS=Arabidopsis thaliana OX=3702 GN=ARI1 PE=2 SV=1	O	Posttranslational modification, protein turnover, chaperones	PREDICTED: probable E3 ubiquitin-protein ligase ARI1 isoform X2 [Brassica rapa]
BraC01g003860	10.6864	321	10.4897	292	1.0043	30	0.92416	28	[H]	Coenzyme transport and metabolism	Cellular Component: Golgi apparatus (GO:0005794);; Molecular Function: methyltransferase activity (GO:0008168);; Biological Process: methylation (GO:0032259);;	--	--	[E]	Amino acid transport and metabolism	Methyltransferase domain;; Methyltransferase domain;; Methyltransferase domain;; ubiE/COQ5 methyltransferase family;; Methionine biosynthesis protein MetW	--	S	Function unknown	PREDICTED: endothelin-converting enzyme 2 [Brassica rapa]
BraC01g003870	1.41025	79	1.07765	56	26.4091	1450	26.2211	1454	[I]	Lipid transport and metabolism	Cellular Component: chloroplast stroma (GO:0009570);; Biological Process: isopentenyl diphosphate biosynthetic process, methylerythritol 4-phosphate pathway (GO:0019288);; Molecular Function: 4-hydroxy-3-methylbut-2-en-1-yl diphosphate synthase activity (GO:0046429);; Biological Process: response to antibiotic (GO:0046677);; Molecular Function: metal ion binding (GO:0046872);; Biological Process:…	K03527|0|bna:106355630|K03527 4-hydroxy-3-methylbut-2-en-1-yl diphosphate reductase [EC:1.17.7.4] | (RefSeq) 4-hydroxy-3-methylbut-2-enyl diphosphate reductase, chloroplastic-like	Terpenoid backbone biosynthesis (ko00900)	--	--	LytB protein	4-hydroxy-3-methylbut-2-enyl diphosphate reductase, chloroplastic OS=Arabidopsis thaliana OX=3702 GN=ISPH PE=2 SV=1	I	Lipid transport and metabolism	4-hydroxy-3-methylbut-2-enyl diphosphate reductase, chloroplastic-like [Brassica napus]
BraC01g003890	1.75507	242	1.78126	227	2.14621	293	2.4085	332	[I]	Lipid transport and metabolism	Molecular Function: hydrolase activity (GO:0016787);;	--	--	[S]	Function unknown	--	--	S	Function unknown	uncharacterized protein LOC106354546 isoform X1 [Brassica napus]
BraC01g003900	21.3179	624	25.8082	699	35.0296	1016	36.311	1063	[B]	Chromatin structure and dynamics	Cellular Component: nucleus (GO:0005634);;	--	--	[K]	Transcription	SWIB/MDM2 domain	Zinc finger CCCH domain-containing protein 19 OS=Arabidopsis thaliana OX=3702 GN=NERD PE=1 SV=3	B	Chromatin structure and dynamics	PREDICTED: protein TRI1 [Brassica rapa]
BraC01g003910	3.81611	338	4.36541	358	3.58793	315	2.6376	234	--	--	Molecular Function: nucleotide binding (GO:0000166);; Molecular Function: receptor activity (GO:0004872);; Molecular Function: protein binding (GO:0005515);; Cellular Component: mitochondrion (GO:0005739);; Biological Process: cellular response to UV-B (GO:0071493);; Cellular Component: Cul4-RING E3 ubiquitin ligase complex (GO:0080008);;	--	--	[T]	Signal transduction mechanisms	Leucine-rich repeat	--	S	Function unknown	transducin family protein/WD-40 repeat family protein [Brassica napus]
BraC01g003920	77.1784	2910	61.3389	2140	5.26913	197	5.8567	222	--	--	Cellular Component: cytoplasm (GO:0005737);; Biological Process: cell redox homeostasis (GO:0045454);;	--	--	[OC]	Posttranslational modification, protein turnover, chaperones;; Energy production and conversion	Phosducin;; Thioredoxin	Thioredoxin domain-containing protein 9 homolog OS=Arabidopsis thaliana OX=3702 GN=At2g18990 PE=2 SV=1	O	Posttranslational modification, protein turnover, chaperones	thioredoxin superfamily protein [Brassica napus]
BraC01g003930	36.5649	1680	33.3519	1417	11.8597	540	11.1789	514	--	--	Cellular Component: cytosol (GO:0005829);;	K17607|0|bna:106356056|K17607 type 2A phosphatase activator TIP41 | (RefSeq) TIP41-like protein	--	[S]	Function unknown	TIP41-like family	TIP41-like protein OS=Arabidopsis thaliana OX=3702 GN=TIP41L PE=2 SV=1	S	Function unknown	TIP41-like protein [Brassica napus]
BraC01g003940	63.8117	1602	52.8737	1228	16.0094	399	15.0933	380	--	--	Cellular Component: mitochondrion (GO:0005739);;	--	--	--	--	--	--	S	Function unknown	PREDICTED: uncharacterized protein LOC108841809 isoform X3 [Raphanus sativus]
BraC01g003960	0	0	0	0	0	0	0	0	--	--	Molecular Function: RNA binding (GO:0003723);; Molecular Function: mRNA (guanine-N7-)-methyltransferase activity (GO:0004482);; Cellular Component: nucleus (GO:0005634);; Biological Process: 7-methylguanosine mRNA capping (GO:0006370);; Biological Process: RNA (guanine-N7)-methylation (GO:0036265);;	K00565|2.99116e-48|bna:106385474|K00565 mRNA (guanine-N7-)-methyltransferase [EC:2.1.1.56] | (RefSeq) mRNA cap guanine-N7 methyltransferase 1-like	mRNA surveillance pathway (ko03015)	[A]	RNA processing and modification	mRNA capping enzyme	mRNA cap guanine-N7 methyltransferase 1 OS=Arabidopsis thaliana OX=3702 GN=At3g20650 PE=2 SV=1	A	RNA processing and modification	BnaC05g11070D [Brassica napus]
BraC01g003970	21.7541	2473	25.1392	2644	9.42887	1063	9.62639	1096	[G]	Carbohydrate transport and metabolism	Biological Process: metabolic process (GO:0008152);; Molecular Function: 1,2-alpha-L-fucosidase activity (GO:0047513);; Cellular Component: apoplast (GO:0048046);;	K15923|0|bna:106354862|K15923 alpha-L-fucosidase 2 [EC:3.2.1.51] | (RefSeq) AXY8, FUC95A; alpha-L-fucosidase 2	Other glycan degradation (ko00511)	--	--	Glycosyl hydrolase family 65, N-terminal domain	Alpha-L-fucosidase 2 OS=Arabidopsis thaliana OX=3702 GN=FUC95A PE=1 SV=1	S	Function unknown	alpha-L-fucosidase 2 [Brassica napus]
BraC01g003980	0.492199	29	0.130003	8	0	0	0	0	[Q]	Secondary metabolites biosynthesis, transport and catabolism	Biological Process: very long-chain fatty acid metabolic process (GO:0000038);; Biological Process: response to light stimulus (GO:0009416);; Cellular Component: integral component of membrane (GO:0016021);; Biological Process: fatty acid elongation (GO:0030497);; Molecular Function: 3-oxo-arachidoyl-CoA synthase activity (GO:0102336);; Molecular Function: 3-oxo-cerotoyl-CoA synthase activity (GO…	K15397|0|bna:106355538|K15397 3-ketoacyl-CoA synthase [EC:2.3.1.199] | (RefSeq) KCS16; 3-ketoacyl-CoA synthase 16-like	Fatty acid elongation (ko00062)	--	--	FAE1/Type III polyketide synthase-like protein;; 3-Oxoacyl-[acyl-carrier-protein (ACP)] synthase III C terminal;; Chalcone and stilbene synthases, C-terminal domain;; 3-Oxoacyl-[acyl-carrier-protein (ACP)] synthase III;; Chalcone and stilbene synthases, N-terminal domain	3-ketoacyl-CoA synthase 16 OS=Arabidopsis thaliana OX=3702 GN=KCS16 PE=2 SV=1	Q	Secondary metabolites biosynthesis, transport and catabolism	3-ketoacyl-CoA synthase 16 [Brassica napus]
BraC01g003990	1.16131	89	0.552509	39	44.8723	3375	43.682	3319	[C]	Energy production and conversion	Molecular Function: 3-chloroallyl aldehyde dehydrogenase activity (GO:0004028);; Molecular Function: aldehyde dehydrogenase (NAD) activity (GO:0004029);; Molecular Function: aldehyde dehydrogenase [NAD(P)+] activity (GO:0004030);; Cellular Component: mitochondrion (GO:0005739);; Biological Process: cellular aldehyde metabolic process (GO:0006081);; Biological Process: response to water deprivatio…	K00128|0|bna:106356928|K00128 aldehyde dehydrogenase (NAD+) [EC:1.2.1.3] | (RefSeq) ALDH3; aldehyde dehydrogenase family 3 member I1, chloroplastic-like	Glycolysis / Gluconeogenesis (ko00010);; Pentose and glucuronate interconversions (ko00040);; Ascorbate and aldarate metabolism (ko00053);; Fatty acid degradation (ko00071);; Valine, leucine and isoleucine degradation (ko00280);; Lysine degradation (ko00310);; Arginine and proline metabolism (ko00330);; Histidine metabolism (ko00340);; Tryptophan metabolism (ko00380);; beta-Alanine metabolism (ko…	[C]	Energy production and conversion	Aldehyde dehydrogenase family	Aldehyde dehydrogenase family 3 member I1, chloroplastic OS=Arabidopsis thaliana OX=3702 GN=ALDH3I1 PE=1 SV=2	C	Energy production and conversion	aldehyde dehydrogenase family 3 member I1, chloroplastic [Brassica napus]
BraC01g004000	0.36583	16	0.283965	12	0	0	0	0	[G]	Carbohydrate transport and metabolism	Cellular Component: cytosol (GO:0005829);; Molecular Function: zinc ion binding (GO:0008270);; Biological Process: lignin biosynthetic process (GO:0009809);; Molecular Function: cinnamyl-alcohol dehydrogenase activity (GO:0045551);; Molecular Function: sinapyl alcohol dehydrogenase activity (GO:0052747);; Biological Process: oxidation-reduction process (GO:0055114);;	K00083|0|bna:106357035|K00083 cinnamyl-alcohol dehydrogenase [EC:1.1.1.195] | (RefSeq) CAD5; cinnamyl alcohol dehydrogenase 5-like	Phenylpropanoid biosynthesis (ko00940)	[Q]	Secondary metabolites biosynthesis, transport and catabolism	Alcohol dehydrogenase GroES-like domain;; Zinc-binding dehydrogenase;; Alanine dehydrogenase/PNT, C-terminal domain;; NADP oxidoreductase coenzyme F420-dependent	Cinnamyl alcohol dehydrogenase 5 OS=Arabidopsis thaliana OX=3702 GN=CAD5 PE=1 SV=1	C	Energy production and conversion	cinnamyl alcohol dehydrogenase 5 [Brassica napus]
BraC01g004010	58.0534	1708	51.8738	1412	6.84313	200	8.70979	257	--	--	Biological Process: MAPK cascade (GO:0000165);; Molecular Function: RNA polymerase II regulatory region sequence-specific DNA binding (GO:0000977);; Molecular Function: transcription factor activity, sequence-specific DNA binding (GO:0003700);; Cellular Component: nucleus (GO:0005634);; Molecular Function: transcription factor binding (GO:0008134);; Biological Process: stomatal lineage progressio…	K09264|8.9567e-173|brp:103840485|K09264 MADS-box transcription factor, plant | (RefSeq) agamous-like MADS-box protein AGL16	--	[K]	Transcription	SRF-type transcription factor (DNA-binding and dimerisation domain);; K-box region	Agamous-like MADS-box protein AGL16 OS=Arabidopsis thaliana OX=3702 GN=AGL16 PE=1 SV=1	K	Transcription	PREDICTED: agamous-like MADS-box protein AGL16 [Brassica rapa]
BraC01g004020	13.3288	1387	13.7421	1323	31.0346	3200	28.0503	2922	[K]	Transcription	Molecular Function: protein serine/threonine kinase activity (GO:0004674);; Molecular Function: ATP binding (GO:0005524);; Biological Process: protein phosphorylation (GO:0006468);; Biological Process: transmembrane receptor protein tyrosine kinase signaling pathway (GO:0007169);; Cellular Component: integral component of membrane (GO:0016021);;	--	--	--	--	Protein kinase domain;; Protein tyrosine kinase;; Leucine rich repeat N-terminal domain;; Leucine rich repeat;; Leucine Rich repeats (2 copies)	Receptor protein kinase-like protein At4g34220 OS=Arabidopsis thaliana OX=3702 GN=At4g34220 PE=2 SV=1	T	Signal transduction mechanisms	leucine-rich repeat protein kinase family protein [Brassica napus]
BraC01g004030	20.7638	1036	20.9344	966	11.1732	553	10.0939	504	[T]	Signal transduction mechanisms	Cellular Component: nucleus (GO:0005634);; Molecular Function: hydrolase activity (GO:0016787);;	--	--	--	--	Carbohydrate esterase, sialic acid-specific acetylesterase	Probable carbohydrate esterase At4g34215 OS=Arabidopsis thaliana OX=3702 GN=At4g34215 PE=1 SV=2	S	Function unknown	PREDICTED: LOW QUALITY PROTEIN: receptor protein kinase-like protein At4g34220 [Brassica oleracea var. oleracea]
BraC01g004040	25.1576	2064	26.593	2019	0.134506	11	0.120398	10	[HR]	Coenzyme transport and metabolism;; General function prediction only	Molecular Function: phosphoglycerate dehydrogenase activity (GO:0004617);; Biological Process: L-serine biosynthetic process (GO:0006564);; Molecular Function: amino acid binding (GO:0016597);; Molecular Function: NAD binding (GO:0051287);; Biological Process: oxidation-reduction process (GO:0055114);;	K00058|0|bna:106357431|K00058 D-3-phosphoglycerate dehydrogenase [EC:1.1.1.95] | (RefSeq) EDA9; D-3-phosphoglycerate dehydrogenase 1, chloroplastic	Glycine, serine and threonine metabolism (ko00260);; Carbon metabolism (ko01200);; Biosynthesis of amino acids (ko01230)	[E]	Amino acid transport and metabolism	D-isomer specific 2-hydroxyacid dehydrogenase, NAD binding domain;; D-isomer specific 2-hydroxyacid dehydrogenase, catalytic domain;; ACT domain;; S-adenosyl-L-homocysteine hydrolase, NAD binding domain;; Acetohydroxy acid isomeroreductase, NADPH-binding domain	D-3-phosphoglycerate dehydrogenase 1, chloroplastic OS=Arabidopsis thaliana OX=3702 GN=PGDH1 PE=1 SV=1	E	Amino acid transport and metabolism	D-3-phosphoglycerate dehydrogenase 1, chloroplastic [Brassica napus]
BraC01g004050	7.29729	218	10.1258	279	447.748	13210	446.427	13305	--	--	Molecular Function: DNA binding (GO:0003677);; Molecular Function: transcription factor activity, sequence-specific DNA binding (GO:0003700);; Molecular Function: protein binding (GO:0005515);; Cellular Component: nucleus (GO:0005634);; Biological Process: regulation of transcription, DNA-templated (GO:0006355);; Cellular Component: chloroplast thylakoid membrane (GO:0009535);; Biological Process…	--	--	--	--	--	Stress enhanced protein 1, chloroplastic OS=Arabidopsis thaliana OX=3702 GN=SEP1 PE=2 SV=1	S	Function unknown	PREDICTED: stress enhanced protein 1, chloroplastic isoform X1 [Brassica rapa]
BraC01g004060	48.1308	2661	48.3786	2474	20.5628	1127	21.2486	1176	--	--	Cellular Component: vacuolar proton-transporting V-type ATPase, V1 domain (GO:0000221);; Cellular Component: plant-type vacuole (GO:0000325);; Cellular Component: nucleus (GO:0005634);; Cellular Component: Golgi apparatus (GO:0005794);; Cellular Component: plasma membrane (GO:0005886);; Cellular Component: chloroplast (GO:0009507);; Biological Process: ATP hydrolysis coupled proton transport (GO:…	K02144|0|bna:106357529|K02144 V-type H+-transporting ATPase subunit H | (RefSeq) V-type proton ATPase subunit H	Oxidative phosphorylation (ko00190);; Phagosome (ko04145)	[C]	Energy production and conversion	V-ATPase subunit H;; V-ATPase subunit H;; Armadillo/beta-catenin-like repeat	V-type proton ATPase subunit H OS=Arabidopsis thaliana OX=3702 GN=VHA-H PE=1 SV=1	C	Energy production and conversion	V-type proton ATPase subunit H [Brassica napus]
BraC01g004070	0	0	0	0	0	0	0	0	--	--	--	--	--	--	--	FBD;; F-box domain	F-box protein At3g62230 OS=Arabidopsis thaliana OX=3702 GN=At3g62230 PE=1 SV=1	S	Function unknown	F-box protein At3g62230-like [Brassica napus]
BraC01g004080	12.8038	566	12.4949	511	1.0264	45	0.440799	20	--	--	Biological Process: G1/S transition of mitotic cell cycle (GO:0000082);; Molecular Function: protein binding (GO:0005515);; Cellular Component: nucleus (GO:0005634);; Biological Process: response to cytokinin (GO:0009735);; Biological Process: response to brassinosteroid (GO:0009741);; Biological Process: response to sucrose (GO:0009744);; Biological Process: guard mother cell differentiation (GO…	K14505|0|bna:106357709|K14505 cyclin D3, plant | (RefSeq) CYCD3; cyclin-D3-1-like	Plant hormone signal transduction (ko04075)	[D]	Cell cycle control, cell division, chromosome partitioning	Cyclin, N-terminal domain;; Cyclin, C-terminal domain	Cyclin-D3-1 OS=Arabidopsis thaliana OX=3702 GN=CYCD3-1 PE=1 SV=3	D	Cell cycle control, cell division, chromosome partitioning	cyclin-D3-1 [Brassica napus]
BraC01g004090	6.70012	537	6.01343	446	6.79366	539	8.10462	650	--	--	--	--	--	--	--	C2 domain;; G-patch domain	Elicitor-responsive protein 3 OS=Oryza sativa subsp. japonica OX=39947 GN=ERG3 PE=1 SV=1	S	Function unknown	PREDICTED: uncharacterized protein LOC103841186 isoform X1 [Brassica rapa]
BraC01g004100	0.334464	16	0.290835	13	0.18168	9	0.207778	10	--	--	Molecular Function: nucleic acid binding (GO:0003676);; Cellular Component: nucleus (GO:0005634);; Cellular Component: cytoplasm (GO:0005737);; Molecular Function: zinc ion binding (GO:0008270);; Biological Process: positive regulation of calcium ion transport (GO:0051928);;	--	--	[S]	Function unknown	--	CAX-interacting protein 4 OS=Arabidopsis thaliana OX=3702 GN=CXIP4 PE=1 SV=2	S	Function unknown	CAX-interacting protein 4-like [Brassica napus]
BraC01g004110	6.22241	454	5.853	395	10.4266	754	11.1573	815	[G]	Carbohydrate transport and metabolism	Biological Process: metabolic process (GO:0008152);; Molecular Function: transferase activity, transferring hexosyl groups (GO:0016758);;	--	--	[GC]	Carbohydrate transport and metabolism;; Energy production and conversion	UDP-glucoronosyl and UDP-glucosyl transferase	UDP-glycosyltransferase 73B1 OS=Arabidopsis thaliana OX=3702 GN=UGT73B1 PE=2 SV=1	S	Function unknown	PREDICTED: UDP-glycosyltransferase 73B1 [Brassica rapa]
BraC01g004120	0.384939	23	0.400771	22	0.034034	2	0	0	[G]	Carbohydrate transport and metabolism	Biological Process: defense response (GO:0006952);; Biological Process: flavonoid biosynthetic process (GO:0009813);; Molecular Function: abscisic acid glucosyltransferase activity (GO:0010294);; Cellular Component: intracellular membrane-bounded organelle (GO:0043231);; Molecular Function: flavonol 3-O-glucosyltransferase activity (GO:0047893);; Biological Process: response to other organism (GO…	--	--	[GC]	Carbohydrate transport and metabolism;; Energy production and conversion	UDP-glucoronosyl and UDP-glucosyl transferase	UDP-glycosyltransferase 73B3 OS=Arabidopsis thaliana OX=3702 GN=UGT73B3 PE=2 SV=1	S	Function unknown	UDP-glycosyltransferase 73B3 [Brassica napus]
BraC01g004130	0.623007	37	0.396657	22	0	0	0	0	[G]	Carbohydrate transport and metabolism	Biological Process: metabolic process (GO:0008152);; Molecular Function: transferase activity, transferring hexosyl groups (GO:0016758);;	--	--	[GC]	Carbohydrate transport and metabolism;; Energy production and conversion	UDP-glucoronosyl and UDP-glucosyl transferase	UDP-glycosyltransferase 73B3 OS=Arabidopsis thaliana OX=3702 GN=UGT73B3 PE=2 SV=1	S	Function unknown	UDP-glycosyltransferase 73B3 isoform X1 [Brassica napus]
BraC01g004140	136.23	10206	149.35	10352	77.8473	5780	79.7363	5980	[J]	Translation, ribosomal structure and biogenesis	Molecular Function: nucleotide binding (GO:0000166);; Molecular Function: RNA binding (GO:0003723);; Cellular Component: cytoplasm (GO:0005737);;	K13126|0|brp:103842244|K13126 polyadenylate-binding protein | (RefSeq) polyadenylate-binding protein 2	RNA transport (ko03013);; mRNA surveillance pathway (ko03015);; RNA degradation (ko03018)	[AJ]	RNA processing and modification;; Translation, ribosomal structure and biogenesis	RNA recognition motif. (a.k.a. RRM, RBD, or RNP domain);; Poly-adenylate binding protein, unique domain;; RNA recognition motif. (a.k.a. RRM, RBD, or RNP domain);; RNA binding motif;; Occluded RNA-recognition motif;; Nup53/35/40-type RNA recognition motif;; RNA recognition motif;; Nup53/35/40-type RNA recognition motif;; Limkain b1	Polyadenylate-binding protein 2 OS=Arabidopsis thaliana OX=3702 GN=PAB2 PE=1 SV=1	S	Function unknown	polyadenylate-binding protein 2 isoform X1 [Brassica napus]
BraC01g004150	20.9772	3152	20.7521	2885	15.0551	2242	14.2923	2150	--	--	Molecular Function: zinc ion binding (GO:0008270);; Biological Process: isoprenoid biosynthetic process (GO:0008299);; Biological Process: response to water deprivation (GO:0009414);; Biological Process: wax biosynthetic process (GO:0010025);; Biological Process: cutin biosynthetic process (GO:0010143);; Biological Process: suberin biosynthetic process (GO:0010345);; Cellular Component: integral …	K10661|0|brp:103842338|K10661 E3 ubiquitin-protein ligase MARCH6 [EC:2.3.2.27] | (RefSeq) probable E3 ubiquitin ligase SUD1	Protein processing in endoplasmic reticulum (ko04141)	[A]	RNA processing and modification	RING-variant domain	Probable E3 ubiquitin ligase SUD1 OS=Arabidopsis thaliana OX=3702 GN=SUD1 PE=1 SV=1	O	Posttranslational modification, protein turnover, chaperones	PREDICTED: probable E3 ubiquitin ligase SUD1 isoform X2 [Brassica rapa]
BraC01g004160	4.25265	594	4.60565	595	5.69892	789	5.0323	704	[L]	Replication, recombination and repair	Molecular Function: binding (GO:0005488);; Cellular Component: nucleus (GO:0005634);; Biological Process: base-excision repair (GO:0006284);; Biological Process: transcription, DNA-templated (GO:0006351);; Biological Process: maintenance of DNA methylation (GO:0010216);; Molecular Function: DNA N-glycosylase activity (GO:0019104);;	--	--	--	--	RRM in Demeter;; Permuted single zf-CXXC unit	DEMETER-like protein 3 OS=Arabidopsis thaliana OX=3702 GN=DML3 PE=2 SV=2	L	Replication, recombination and repair	PREDICTED: DEMETER-like protein 3 [Brassica rapa]
BraC01g004170	6.91173	447	6.78074	406	8.02851	514	7.51161	486	[R]	General function prediction only	Molecular Function: transcription coactivator activity (GO:0003713);; Cellular Component: nucleus (GO:0005634);; Cellular Component: mitochondrion (GO:0005739);; Cellular Component: cytosol (GO:0005829);; Biological Process: regulation of transcription from RNA polymerase II promoter (GO:0006357);; Cellular Component: chloroplast (GO:0009507);; Biological Process: chloroplast organization (GO:000…	--	--	[RV]	General function prediction only;; Defense mechanisms	DJ-1/PfpI family	Protein DJ-1 homolog C OS=Arabidopsis thaliana OX=3702 GN=DJ1C PE=2 SV=1	S	Function unknown	BnaAnng26560D [Brassica napus]
BraC01g004180	35.2595	2411	36.8904	2334	35.4465	2402	34.629	2370	--	--	Molecular Function: transcription regulatory region sequence-specific DNA binding (GO:0000976);; Molecular Function: transcription factor activity, sequence-specific DNA binding (GO:0003700);; Molecular Function: protein binding (GO:0005515);; Cellular Component: nucleus (GO:0005634);; Biological Process: response to water deprivation (GO:0009414);; Biological Process: response to salt stress (GO…	K14432|0|bna:106358675|K14432 ABA responsive element binding factor | (RefSeq) ABSCISIC ACID-INSENSITIVE 5-like protein 6	Plant hormone signal transduction (ko04075)	--	--	bZIP transcription factor;; Basic region leucine zipper	ABSCISIC ACID-INSENSITIVE 5-like protein 6 OS=Arabidopsis thaliana OX=3702 GN=ABF3 PE=1 SV=1	K	Transcription	ABSCISIC ACID-INSENSITIVE 5-like protein 6 [Brassica napus]
BraC01g004190	26.1078	211	28.2863	211	8.69976	70	9.31726	76	--	--	Cellular Component: mitochondrion (GO:0005739);;	--	--	--	--	--	--	S	Function unknown	PREDICTED: uncharacterized protein LOC103843199 [Brassica rapa]
BraC01g004200	1.82584	81	2.45892	101	1.12465	50	1.61248	72	[T]	Signal transduction mechanisms	Molecular Function: protein binding (GO:0005515);; Molecular Function: ATP binding (GO:0005524);; Cellular Component: nucleus (GO:0005634);; Cellular Component: cytosol (GO:0005829);; Biological Process: sucrose metabolic process (GO:0005985);; Biological Process: unsaturated fatty acid biosynthetic process (GO:0006636);; Biological Process: response to water deprivation (GO:0009414);; Biological…	K14498|0|brp:103843292|K14498 serine/threonine-protein kinase SRK2 [EC:2.7.11.1] | (RefSeq) SnRK2.6a; serine/threonine-protein kinase SRK2E	Plant hormone signal transduction (ko04075)	[T]	Signal transduction mechanisms	Protein kinase domain;; Protein tyrosine kinase	Serine/threonine-protein kinase SRK2E OS=Arabidopsis thaliana OX=3702 GN=SRK2E PE=1 SV=1	T	Signal transduction mechanisms	PREDICTED: serine/threonine-protein kinase SRK2E [Brassica rapa]
BraC01g004210	12.4235	692	13.7174	707	2.25754	125	2.68917	150	--	--	Molecular Function: protein binding (GO:0005515);; Cellular Component: nucleus (GO:0005634);; Molecular Function: zinc ion binding (GO:0008270);; Cellular Component: integral component of membrane (GO:0016021);;	--	--	[S]	Function unknown	Armadillo/beta-catenin-like repeat	--	S	Function unknown	armadillo repeat-containing protein 6-like [Brassica napus]
BraC01g004220	9.48394	275	8.31103	223	4.62233	133	4.53919	132	--	--	Cellular Component: nucleus (GO:0005634);; Molecular Function: zinc ion binding (GO:0008270);; Biological Process: response to chitin (GO:0010200);; Cellular Component: integral component of membrane (GO:0016021);;	K15707|9.48403e-154|brp:103843481|K15707 RING finger protein 170 [EC:2.3.2.27] | (RefSeq) E3 ubiquitin-protein ligase RNF170	--	[O]	Posttranslational modification, protein turnover, chaperones	Zinc finger, C3HC4 type (RING finger);; RING-type zinc-finger	--	O	Posttranslational modification, protein turnover, chaperones	PREDICTED: E3 ubiquitin-protein ligase RNF170 isoform X1 [Brassica rapa]
BraC01g004230	8.8575	144	7.83389	118	8.14082	131	10.0354	164	[R]	General function prediction only	Biological Process: double-strand break repair via homologous recombination (GO:0000724);; Molecular Function: RNA binding (GO:0003723);; Molecular Function: structural constituent of ribosome (GO:0003735);; Molecular Function: protein binding (GO:0005515);; Cellular Component: nucleus (GO:0005634);; Biological Process: translation (GO:0006412);; Cellular Component: small ribosomal subunit (GO:00…	--	--	--	--	--	--	S	Function unknown	suppressor of SNI1 2 [Brassica napus]
BraC01g004240	444.657	7632	501.838	7969	43.2097	735	48.646	836	[J]	Translation, ribosomal structure and biogenesis	Molecular Function: RNA binding (GO:0003723);; Molecular Function: structural constituent of ribosome (GO:0003735);; Biological Process: translation (GO:0006412);; Cellular Component: cytosolic small ribosomal subunit (GO:0022627);;	K02980|2.96454e-33|brp:103834454|K02980 small subunit ribosomal protein S29e | (RefSeq) 40S ribosomal protein S29-like	Ribosome (ko03010)	[J]	Translation, ribosomal structure and biogenesis	Ribosomal protein S14p/S29e	40S ribosomal protein S29 OS=Arabidopsis thaliana OX=3702 GN=RPS29A PE=3 SV=2	J	Translation, ribosomal structure and biogenesis	PREDICTED: 40S ribosomal protein S29-like [Brassica rapa]
BraC01g004250	0	0	0.030782	2	0	0	0	0	--	--	Molecular Function: core promoter sequence-specific DNA binding (GO:0001046);; Molecular Function: transcriptional activator activity, RNA polymerase II transcription regulatory region sequence-specific binding (GO:0001228);; Cellular Component: nucleus (GO:0005634);; Biological Process: regulation of transcription, DNA-templated (GO:0006355);; Biological Process: transcription from RNA polymeras…	--	--	--	--	Helix-loop-helix DNA-binding domain	Transcription factor bHLH85 OS=Arabidopsis thaliana OX=3702 GN=BHLH85 PE=2 SV=1	K	Transcription	transcription factor bHLH85-like [Brassica napus]
BraC01g004260	0.148175	8	0.152002	7	0.315603	15	0.203583	10	--	--	Molecular Function: peroxidase activity (GO:0004601);; Cellular Component: extracellular region (GO:0005576);; Biological Process: response to oxidative stress (GO:0006979);; Cellular Component: membrane (GO:0016020);; Molecular Function: heme binding (GO:0020037);; Biological Process: hydrogen peroxide catabolic process (GO:0042744);; Molecular Function: metal ion binding (GO:0046872);; Biologic…	K00430|0|brp:103843977|K00430 peroxidase [EC:1.11.1.7] | (RefSeq) putative Peroxidase 48	Phenylpropanoid biosynthesis (ko00940)	--	--	Peroxidase	Putative Peroxidase 48 OS=Arabidopsis thaliana OX=3702 GN=PER48 PE=3 SV=3	S	Function unknown	PREDICTED: putative Peroxidase 48 [Brassica rapa]
BraC01g004280	0	0	0	0	0	0	0	0	--	--	Molecular Function: ATP binding (GO:0005524);; Biological Process: cation transport (GO:0006812);; Cellular Component: integral component of membrane (GO:0016021);; Molecular Function: ATPase activity (GO:0016887);; Molecular Function: metal ion binding (GO:0046872);;	--	--	[P]	Inorganic ion transport and metabolism	--	Probable manganese-transporting ATPase PDR2 OS=Arabidopsis thaliana OX=3702 GN=PDR2 PE=1 SV=1	P	Inorganic ion transport and metabolism	probable manganese-transporting ATPase PDR2 isoform X2 [Brassica napus]
BraC01g004290	0.226717	16	0.129971	9	6.85443	479	7.95156	562	[Q]	Secondary metabolites biosynthesis, transport and catabolism	Molecular Function: 3-chloroallyl aldehyde dehydrogenase activity (GO:0004028);; Cellular Component: endoplasmic reticulum (GO:0005783);; Biological Process: lipid metabolic process (GO:0006629);; Biological Process: microsporogenesis (GO:0009556);; Biological Process: wax biosynthetic process (GO:0010025);; Biological Process: suberin biosynthetic process (GO:0010345);; Cellular Component: integ…	K13356|0|brp:103844166|K13356 alcohol-forming fatty acyl-CoA reductase [EC:1.2.1.84] | (RefSeq) fatty acyl-CoA reductase 3	Cutin, suberine and wax biosynthesis (ko00073);; Peroxisome (ko04146)	[I]	Lipid transport and metabolism	Male sterility protein;; Male sterility protein;; GDP-mannose 4,6 dehydratase;; NAD dependent epimerase/dehydratase family;; RmlD substrate binding domain	Fatty acyl-CoA reductase 3 OS=Arabidopsis thaliana OX=3702 GN=FAR3 PE=1 SV=1	S	Function unknown	PREDICTED: fatty acyl-CoA reductase 3 [Brassica rapa]
BraC01g004300	14.9212	385	15.2902	365	13.2799	339	14.7365	380	--	--	Cellular Component: chloroplast (GO:0009507);; Cellular Component: integral component of membrane (GO:0016021);;	--	--	--	--	--	Protein SHORT HYPOCOTYL IN WHITE LIGHT 1 OS=Arabidopsis thaliana OX=3702 GN=SHW1 PE=1 SV=1	S	Function unknown	protein SHORT HYPOCOTYL IN WHITE LIGHT 1 [Brassica napus]
BraC01g004310	39.4499	1767	38.7028	1604	3.79829	169	3.39099	152	--	--	Molecular Function: magnesium ion binding (GO:0000287);; Molecular Function: ATP binding (GO:0005524);; Cellular Component: extracellular region (GO:0005576);; Cellular Component: intracellular (GO:0005622);; Biological Process: seed coat development (GO:0010214);; Biological Process: phosphorylation (GO:0016310);; Biological Process: inositol trisphosphate metabolic process (GO:0032957);; Molecu…	K00913|0|brp:103844358|K00913 inositol-1,3,4-trisphosphate 5/6-kinase / inositol-tetrakisphosphate 1-kinase [EC:2.7.1.159 2.7.1.134] | (RefSeq) inositol-tetrakisphosphate 1-kinase 2	Inositol phosphate metabolism (ko00562);; Phosphatidylinositol signaling system (ko04070)	--	--	Inositol 1, 3, 4-trisphosphate 5/6-kinase	Inositol-tetrakisphosphate 1-kinase 2 OS=Arabidopsis thaliana OX=3702 GN=ITPK2 PE=1 SV=3	G	Carbohydrate transport and metabolism	PREDICTED: inositol-tetrakisphosphate 1-kinase 2 [Brassica rapa]
BraC01g004320	4.68674	366	5.99776	434	6.62853	513	6.59824	516	[J]	Translation, ribosomal structure and biogenesis	Molecular Function: DNA binding (GO:0003677);; Molecular Function: aspartate-tRNA ligase activity (GO:0004815);; Molecular Function: ATP binding (GO:0005524);; Cellular Component: mitochondrion (GO:0005739);; Biological Process: tRNA aminoacylation for protein translation (GO:0006418);; Cellular Component: chloroplast (GO:0009507);; Cellular Component: membrane (GO:0016020);; Molecular Function: …	K01876|0|bna:106438552|K01876 aspartyl-tRNA synthetase [EC:6.1.1.12] | (RefSeq) aspartate--tRNA ligase, chloroplastic/mitochondrial-like	Aminoacyl-tRNA biosynthesis (ko00970)	[J]	Translation, ribosomal structure and biogenesis	tRNA synthetases class II (D, K and N);; GAD domain;; OB-fold nucleic acid binding domain	Aspartate--tRNA ligase, chloroplastic/mitochondrial OS=Arabidopsis thaliana OX=3702 GN=At4g33760 PE=2 SV=1	J	Translation, ribosomal structure and biogenesis	aspartate--tRNA ligase, chloroplastic/mitochondrial [Brassica napus]
BraC01g004330	48.4441	3315	38.9723	2467	21.4823	1457	20.7695	1423	--	--	Cellular Component: nucleus (GO:0005634);; Cellular Component: endosome (GO:0005768);; Cellular Component: trans-Golgi network (GO:0005802);; Cellular Component: integral component of membrane (GO:0016021);;	--	--	--	--	--	--	S	Function unknown	cilia- and flagella-associated protein 251 [Brassica napus]
BraC01g004340	1.18529	26	1.28631	26	0	0	0	0	[S]	Function unknown	Cellular Component: extracellular region (GO:0005576);; Biological Process: negative regulation of response to salt stress (GO:1901001);;	K13449|1.05157e-120|bna:106370805|K13449 pathogenesis-related protein 1 | (RefSeq) pathogenesis-related protein 1-like	Plant hormone signal transduction (ko04075);; Plant-pathogen interaction (ko04626)	[S]	Function unknown	Cysteine-rich secretory protein family	Pathogenesis-related protein 1 OS=Arabidopsis thaliana OX=3702 GN=At2g14610 PE=1 SV=1	S	Function unknown	pathogenesis-related protein 1 [Brassica napus]
BraC01g004350	6138.68	131078	5944.73	117435	0	0	0	0	[S]	Function unknown	Cellular Component: extracellular region (GO:0005576);;	K13449|8.16074e-126|brp:103844852|K13449 pathogenesis-related protein 1 | (RefSeq) pathogenesis-related protein 1	Plant hormone signal transduction (ko04075);; Plant-pathogen interaction (ko04626)	[S]	Function unknown	Cysteine-rich secretory protein family	Pathogenesis-related protein 1 OS=Arabidopsis thaliana OX=3702 GN=PRB1 PE=2 SV=1	S	Function unknown	CAP superfamily protein [Brassica napus]
BraC01g004360	17.6082	914	19.7082	946	24.086	1238	28.0874	1458	[R]	General function prediction only	Cellular Component: plasma membrane (GO:0005886);; Cellular Component: integral component of membrane (GO:0016021);;	K16302|0|brp:103845161|K16302 metal transporter CNNM | (RefSeq) DUF21 domain-containing protein At4g33700	--	[S]	Function unknown	Domain of unknown function DUF21;; CBS domain	DUF21 domain-containing protein At4g33700 OS=Arabidopsis thaliana OX=3702 GN=CBSDUF6 PE=1 SV=1	P	Inorganic ion transport and metabolism	PREDICTED: DUF21 domain-containing protein At4g33700 [Brassica rapa]
BraC01g004370	9.9336	310	11.1861	322	8.81805	272	7.47518	233	--	--	Molecular Function: protein binding (GO:0005515);; Cellular Component: chloroplast (GO:0009507);;	--	--	--	--	--	--	S	Function unknown	PREDICTED: protein FAM133 [Brassica rapa]
BraC01g004380	1.35557	76	1.97277	103	0.031067	2	0	0	[E]	Amino acid transport and metabolism	Molecular Function: GTPase activator activity (GO:0005096);; Molecular Function: copper ion binding (GO:0005507);; Cellular Component: Golgi apparatus (GO:0005794);; Cellular Component: cytosol (GO:0005829);; Biological Process: lysine biosynthetic process via diaminopimelate (GO:0009089);; Cellular Component: chloroplast stroma (GO:0009570);; Biological Process: response to cytokinin (GO:0009735…	K10206|0|bna:106370770|K10206 LL-diaminopimelate aminotransferase [EC:2.6.1.83] | (RefSeq) LL-diaminopimelate aminotransferase, chloroplastic-like	Lysine biosynthesis (ko00300);; Biosynthesis of amino acids (ko01230)	[E]	Amino acid transport and metabolism	Aminotransferase class I and II;; Allinase	LL-diaminopimelate aminotransferase, chloroplastic OS=Arabidopsis thaliana OX=3702 GN=DAP PE=1 SV=1	E	Amino acid transport and metabolism	LL-diaminopimelate aminotransferase, chloroplastic [Brassica napus]
BraC01g004390	1.03552	11	2.24633	22	34.7717	354	41.7701	429	--	--	--	--	--	--	--	--	--	S	Function unknown	PREDICTED: uncharacterized protein LOC103845257 [Brassica rapa]
BraC01g004400	3.8217	35	1.45731	13	26.5047	238	32.1276	291	--	--	--	--	--	--	--	Cysteine-rich TM module stress tolerance	--	--	--	putative protein [Arabidopsis thaliana]
BraC01g004410	10.6149	1038	11.5496	1045	4.51454	438	5.0551	495	--	--	Molecular Function: GTPase activity (GO:0003924);; Molecular Function: GTP binding (GO:0005525);;	K17065|0|bna:106438542|K17065 dynamin 1-like protein [EC:3.6.5.5] | (RefSeq) dynamin-related protein 3A	--	[UR]	Intracellular trafficking, secretion, and vesicular transport;; General function prediction only	Dynamin central region;; Dynamin family;; Dynamin GTPase effector domain;; 50S ribosome-binding GTPase	Dynamin-related protein 3A OS=Arabidopsis thaliana OX=3702 GN=DRP3A PE=1 SV=2	S	Function unknown	dynamin-related protein 3A isoform X2 [Brassica napus]
BraC01g004420	104.072	2337	98.5312	2047	30.4919	679	30.4861	686	--	--	Cellular Component: cytoplasm (GO:0005737);;	--	--	[S]	Function unknown	Costars	Costars family protein ST45-2 OS=Eutrema halophilum OX=98038 PE=3 SV=1	S	Function unknown	PREDICTED: costars family protein ST45-2 [Brassica rapa]
BraC01g004430	6.62742	150	6.48586	136	3.11185	70	3.66359	83	--	--	Cellular Component: nucleus (GO:0005634);; Cellular Component: vacuolar membrane (GO:0005774);; Cellular Component: integral component of membrane (GO:0016021);;	--	--	--	--	COPI associated protein	--	S	Function unknown	PREDICTED: uncharacterized protein LOC103845772 [Brassica rapa]
BraC01g004440	7.54591	692	7.47928	635	4.87226	443	3.87899	356	--	--	Cellular Component: nucleus (GO:0005634);; Biological Process: proteolysis (GO:0006508);; Molecular Function: cysteine-type peptidase activity (GO:0008234);;	K08596|0|brp:103845672|K08596 sentrin-specific protease 7 [EC:3.4.22.68] | (RefSeq) probable ubiquitin-like-specific protease 2A	--	[O]	Posttranslational modification, protein turnover, chaperones	Ulp1 protease family, C-terminal catalytic domain	Probable ubiquitin-like-specific protease 2A OS=Arabidopsis thaliana OX=3702 GN=ULP2A PE=2 SV=2	O	Posttranslational modification, protein turnover, chaperones	PREDICTED: probable ubiquitin-like-specific protease 2A isoform X2 [Brassica rapa]
BraC01g004450	0	0	0	0	0	0	0	0	--	--	Biological Process: regulation of transcription, DNA-templated (GO:0006355);;	--	--	--	--	--	--	--	--	BnaCnng38400D [Brassica napus]
BraC01g004460	11.1753	913	9.12243	689	6.38555	517	6.62731	542	[C]	Energy production and conversion	Molecular Function: carbonate dehydratase activity (GO:0004089);; Molecular Function: zinc ion binding (GO:0008270);; Biological Process: carbon utilization (GO:0015976);; Biological Process: response to arsenic-containing substance (GO:0046685);;	K01673|0|brp:103845958|K01673 carbonic anhydrase [EC:4.2.1.1] | (RefSeq) beta carbonic anhydrase 5, chloroplastic	Nitrogen metabolism (ko00910)	--	--	Carbonic anhydrase;; 4Fe-4S single cluster domain of Ferredoxin I;; Metallo-beta-lactamase superfamily	Beta carbonic anhydrase 5, chloroplastic OS=Arabidopsis thaliana OX=3702 GN=BCA5 PE=2 SV=1	S	Function unknown	PREDICTED: beta carbonic anhydrase 5, chloroplastic [Brassica rapa]
BraC01g004470	19.0431	2307	17.3665	1946	15.9202	1911	16.2418	1970	[P]	Inorganic ion transport and metabolism	Cellular Component: plant-type vacuole (GO:0000325);; Cellular Component: vacuolar membrane (GO:0005774);; Cellular Component: plasma membrane (GO:0005886);; Molecular Function: potassium ion transmembrane transporter activity (GO:0015079);; Cellular Component: integral component of membrane (GO:0016021);; Biological Process: potassium ion transmembrane transport (GO:0071805);;	--	--	--	--	K+ potassium transporter;; K+ potassium transporter	Potassium transporter 13 OS=Arabidopsis thaliana OX=3702 GN=POT13 PE=1 SV=1	P	Inorganic ion transport and metabolism	potassium transporter 13 [Brassica napus]
BraC01g004480	6.05435	693	5.64533	598	9.80765	1113	9.99413	1145	[P]	Inorganic ion transport and metabolism	Molecular Function: threonine-type endopeptidase activity (GO:0004298);; Molecular Function: ATP binding (GO:0005524);; Cellular Component: nucleus (GO:0005634);; Cellular Component: vacuolar membrane (GO:0005774);; Cellular Component: cytosol (GO:0005829);; Cellular Component: integral component of plasma membrane (GO:0005887);; Biological Process: ubiquitin-dependent protein catabolic process (…	K01533|0|bna:106438538|K01533 Cu2+-exporting ATPase [EC:3.6.3.4] | (RefSeq) copper-transporting ATPase PAA1, chloroplastic	--	[P]	Inorganic ion transport and metabolism	E1-E2 ATPase;; haloacid dehalogenase-like hydrolase;; Heavy-metal-associated domain;; haloacid dehalogenase-like hydrolase	Copper-transporting ATPase PAA1, chloroplastic OS=Arabidopsis thaliana OX=3702 GN=PAA1 PE=1 SV=1	P	Inorganic ion transport and metabolism	copper-transporting ATPase PAA1, chloroplastic isoform X1 [Brassica napus]
BraC01g004490	3.41306	248	3.42711	231	19.809	1425	19.9903	1452	[E]	Amino acid transport and metabolism	Molecular Function: 3-deoxy-7-phosphoheptulonate synthase activity (GO:0003849);; Molecular Function: protein binding (GO:0005515);; Biological Process: aromatic amino acid family biosynthetic process (GO:0009073);; Biological Process: chorismate biosynthetic process (GO:0009423);; Cellular Component: chloroplast thylakoid (GO:0009534);;	K01626|0|brp:103846297|K01626 3-deoxy-7-phosphoheptulonate synthase [EC:2.5.1.54] | (RefSeq) phospho-2-dehydro-3-deoxyheptonate aldolase 2, chloroplastic	Phenylalanine, tyrosine and tryptophan biosynthesis (ko00400);; Biosynthesis of amino acids (ko01230)	--	--	Class-II DAHP synthetase family;; Class-II DAHP synthetase family	Phospho-2-dehydro-3-deoxyheptonate aldolase 2, chloroplastic OS=Arabidopsis thaliana OX=3702 GN=DHS2 PE=2 SV=2	E	Amino acid transport and metabolism	PREDICTED: phospho-2-dehydro-3-deoxyheptonate aldolase 2, chloroplastic [Brassica rapa]
BraC01g004500	2.91949	298	3.39564	321	26.4128	2669	24.8575	2538	--	--	Molecular Function: catalytic activity (GO:0003824);; Cellular Component: chloroplast (GO:0009507);;	--	--	[T]	Signal transduction mechanisms	Protein phosphatase 2C;; Stage II sporulation protein E (SpoIIE);; Protein phosphatase 2C	Probable protein phosphatase 2C 62 OS=Arabidopsis thaliana OX=3702 GN=At4g33500 PE=2 SV=1	T	Signal transduction mechanisms	probable protein phosphatase 2C 62 isoform X2 [Brassica napus]
BraC01g004510	3.81309	192	3.60788	168	1.42575	71	2.15253	109	--	--	Molecular Function: catalytic activity (GO:0003824);; Biological Process: negative regulation of cell proliferation (GO:0008285);; Cellular Component: chloroplast (GO:0009507);; Biological Process: lateral root morphogenesis (GO:0010102);;	--	--	--	--	Plant organelle RNA recognition domain	Protein ROOT PRIMORDIUM DEFECTIVE 1 OS=Arabidopsis thaliana OX=3702 GN=RPD1 PE=1 SV=1	S	Function unknown	protein ROOT PRIMORDIUM DEFECTIVE 1-like [Brassica napus]
BraC01g004520	8.54135	559	7.19355	436	10.8376	703	10.4299	683	--	--	Molecular Function: aspartic-type endopeptidase activity (GO:0004190);; Cellular Component: extracellular region (GO:0005576);; Biological Process: proteolysis (GO:0006508);;	--	--	[O]	Posttranslational modification, protein turnover, chaperones	Xylanase inhibitor N-terminal;; Eukaryotic aspartyl protease;; Xylanase inhibitor C-terminal	Aspartic proteinase Asp1 OS=Oryza sativa subsp. japonica OX=39947 GN=ASP1 PE=2 SV=1	O	Posttranslational modification, protein turnover, chaperones	PREDICTED: aspartic proteinase Asp1 [Brassica rapa]
BraC01g004530	13.1616	687	11.2854	545	24.531	1269	25.2051	1317	--	--	Cellular Component: chloroplast (GO:0009507);;	--	--	--	--	Protein of unknown function (DUF3727)	--	S	Function unknown	uncharacterized protein LOC9303248 isoform X2 [Arabidopsis lyrata subsp. lyrata]
BraC01g004540	0.426766	27	0.315966	18	17.2034	1050	18.6295	1149	[BQ]	Chromatin structure and dynamics;; Secondary metabolites biosynthesis, transport and catabolism	Cellular Component: nucleus (GO:0005634);; Cellular Component: cytosol (GO:0005829);; Biological Process: regulation of transcription, DNA-templated (GO:0006355);; Cellular Component: chloroplast (GO:0009507);; Biological Process: histone deacetylation (GO:0016575);; Molecular Function: NAD-dependent histone deacetylase activity (H3-K14 specific) (GO:0032041);; Molecular Function: tubulin deacety…	--	--	[B]	Chromatin structure and dynamics	Histone deacetylase domain	Histone deacetylase 14 OS=Arabidopsis thaliana OX=3702 GN=HDA14 PE=1 SV=1	BQ	Chromatin structure and dynamics;; Secondary metabolites biosynthesis, transport and catabolism	PREDICTED: histone deacetylase 14 [Brassica rapa]
BraC01g004550	0.451599	6	0.144633	2	0.434898	6	0	0	--	--	Cellular Component: nucleus (GO:0005634);;	--	--	--	--	--	--	S	Function unknown	PREDICTED: uncharacterized protein LOC103846936 [Brassica rapa]
BraC01g004560	8.56802	389	8.12874	341	22.2996	1002	22.9806	1043	[PR]	Inorganic ion transport and metabolism;; General function prediction only	Molecular Function: transporter activity (GO:0005215);; Molecular Function: ATP binding (GO:0005524);; Biological Process: transport (GO:0006810);; Biological Process: embryo development ending in seed dormancy (GO:0009793);; Cellular Component: chloroplast envelope (GO:0009941);; Molecular Function: ATPase activity (GO:0016887);;	--	--	[Q]	Secondary metabolites biosynthesis, transport and catabolism	ABC transporter;; AAA domain, putative AbiEii toxin, Type IV TA system;; ATPase family associated with various cellular activities (AAA)	ABC transporter I family member 10 OS=Arabidopsis thaliana OX=3702 GN=ABCI10 PE=2 SV=1	P	Inorganic ion transport and metabolism	ABC transporter I family member 10, chloroplastic [Brassica napus]
BraC01g004570	0.708124	22	0	0	0	0	0	0	--	--	Molecular Function: RNA polymerase II transcription factor activity, sequence-specific DNA binding (GO:0000981);; Molecular Function: transcription factor activity, RNA polymerase II transcription factor recruiting (GO:0001135);; Cellular Component: nucleus (GO:0005634);; Biological Process: regulation of transcription from RNA polymerase II promoter (GO:0006357);; Biological Process: cell differ…	K09422|0|bna:106438530|K09422 myb proto-oncogene protein, plant | (RefSeq) transcriptional activator Myb-like	--	[K]	Transcription	Myb-like DNA-binding domain;; Myb-like DNA-binding domain	Transcription factor MYB52 OS=Arabidopsis thaliana OX=3702 GN=MYB52 PE=2 SV=1	K	Transcription	transcriptional activator Myb-like [Brassica napus]
BraC01g004580	2.22106	129	3.334	179	0.253637	15	0.22788	14	[G]	Carbohydrate transport and metabolism	Molecular Function: polygalacturonase activity (GO:0004650);; Cellular Component: extracellular region (GO:0005576);; Biological Process: carbohydrate metabolic process (GO:0005975);; Cellular Component: integral component of membrane (GO:0016021);; Molecular Function: lyase activity (GO:0016829);; Biological Process: cell wall organization (GO:0071555);;	--	--	--	--	Glycosyl hydrolases family 28;; Pectate lyase superfamily protein	Probable polygalacturonase OS=Vitis vinifera OX=29760 GN=GSVIVT00026920001 PE=1 SV=1	M	Cell wall/membrane/envelope biogenesis	PREDICTED: probable polygalacturonase [Brassica rapa]
BraC01g004590	39.9865	3770	44.0073	3839	10.7442	1004	10.308	973	[T]	Signal transduction mechanisms	Molecular Function: protein serine/threonine kinase activity (GO:0004674);; Molecular Function: ATP binding (GO:0005524);; Cellular Component: mitochondrion (GO:0005739);; Biological Process: protein phosphorylation (GO:0006468);; Biological Process: signal transduction (GO:0007165);; Cellular Component: integral component of membrane (GO:0016021);; Molecular Function: transmembrane receptor prot…	K13416|0|bna:106438526|K13416 brassinosteroid insensitive 1-associated receptor kinase 1 [EC:2.7.10.1 2.7.11.1] | (RefSeq) BRASSINOSTEROID INSENSITIVE 1-associated receptor kinase 1-like	Plant hormone signal transduction (ko04075);; Plant-pathogen interaction (ko04626)	--	--	Protein kinase domain;; Protein tyrosine kinase;; Leucine rich repeat N-terminal domain;; Leucine rich repeat;; Leucine Rich repeats (2 copies)	BRASSINOSTEROID INSENSITIVE 1-associated receptor kinase 1 OS=Arabidopsis thaliana OX=3702 GN=BAK1 PE=1 SV=2	T	Signal transduction mechanisms	BRASSINOSTEROID INSENSITIVE 1-associated receptor kinase 1-like [Brassica napus]
BraC01g004600	189.585	9585	197.892	9256	0	0	0.158086	8	--	--	Molecular Function: peroxidase activity (GO:0004601);; Cellular Component: extracellular region (GO:0005576);; Biological Process: response to oxidative stress (GO:0006979);; Cellular Component: integral component of membrane (GO:0016021);; Molecular Function: heme binding (GO:0020037);; Biological Process: hydrogen peroxide catabolic process (GO:0042744);; Molecular Function: metal ion binding (…	K00430|0|brp:103847421|K00430 peroxidase [EC:1.11.1.7] | (RefSeq) peroxidase 47	Phenylpropanoid biosynthesis (ko00940)	--	--	Peroxidase	Peroxidase 47 OS=Arabidopsis thaliana OX=3702 GN=PER47 PE=2 SV=2	G	Carbohydrate transport and metabolism	PREDICTED: peroxidase 47 [Brassica rapa]
BraC01g004610	7.77505	483	7.65394	440	1.16208	72	1.36119	85	--	--	Cellular Component: lysosomal membrane (GO:0005765);; Cellular Component: trans-Golgi network (GO:0005802);; Cellular Component: plasma membrane (GO:0005886);; Biological Process: signal peptide processing (GO:0006465);; Cellular Component: endosome membrane (GO:0010008);; Cellular Component: Golgi-associated vesicle membrane (GO:0030660);; Biological Process: membrane protein proteolysis (GO:003…	K09598|0|bna:106438525|K09598 signal peptide peptidase-like 3 [EC:3.4.23.-] | (RefSeq) signal peptide peptidase-like 1	--	[S]	Function unknown	Signal peptide peptidase	Signal peptide peptidase-like 1 OS=Arabidopsis thaliana OX=3702 GN=SPPL1 PE=2 SV=1	U	Intracellular trafficking, secretion, and vesicular transport	signal peptide peptidase-like 1 [Brassica napus]
BraC01g004620	14.0775	1059	13.865	965	0.129524	10	0.100509	8	--	--	Cellular Component: nucleus (GO:0005634);; Cellular Component: cytosol (GO:0005829);; Cellular Component: plasma membrane (GO:0005886);;	--	--	[U]	Intracellular trafficking, secretion, and vesicular transport	VID27 cytoplasmic protein	Protein CYPRO4 OS=Cynara cardunculus OX=4265 GN=CYPRO4 PE=2 SV=1	U	Intracellular trafficking, secretion, and vesicular transport	PREDICTED: protein CYPRO4 [Brassica rapa]
BraC01g004630	27.3379	1707	23.8655	1379	13.5295	838	15.449	966	--	--	Cellular Component: Golgi apparatus (GO:0005794);; Cellular Component: integral component of membrane (GO:0016021);;	--	--	--	--	--	--	S	Function unknown	PREDICTED: uncharacterized protein LOC103847906 [Brassica rapa]
BraC01g004640	11.0383	351	8.27514	243	18.0035	566	19.4803	619	--	--	Molecular Function: DNA binding (GO:0003677);; Cellular Component: nucleus (GO:0005634);; Biological Process: regulation of transcription, DNA-templated (GO:0006355);; Cellular Component: chloroplast inner membrane (GO:0009706);; Biological Process: protein transport (GO:0015031);; Cellular Component: chloroplast intermembrane space (GO:0031972);;	--	--	--	--	Tic22-like family	Protein TIC 22, chloroplastic OS=Arabidopsis thaliana OX=3702 GN=TIC22 PE=1 SV=1	S	Function unknown	protein TIC 22, chloroplastic-like [Brassica napus]
BraC01g004650	1.43497	107	0.896582	62	0.099119	8	0.073283	6	[M]	Cell wall/membrane/envelope biogenesis	Cellular Component: Golgi apparatus (GO:0005794);; Biological Process: plant-type secondary cell wall biogenesis (GO:0009834);; Molecular Function: glucuronosyltransferase activity (GO:0015020);; Biological Process: xylan biosynthetic process (GO:0045492);;	K20890|0|bna:106443746|K20890 xylan alpha-glucuronosyltransferase [EC:2.4.1.-] | (RefSeq) UDP-glucuronate:xylan alpha-glucuronosyltransferase 2-like	--	[G]	Carbohydrate transport and metabolism	Glycosyl transferase family 8	UDP-glucuronate:xylan alpha-glucuronosyltransferase 2 OS=Arabidopsis thaliana OX=3702 GN=GUX2 PE=2 SV=1	O	Posttranslational modification, protein turnover, chaperones	UDP-glucuronate:xylan alpha-glucuronosyltransferase 2-like isoform X2 [Brassica napus]
BraC01g004660	21.4037	2320	18.9647	1902	11.5276	1238	11.0903	1203	[R]	General function prediction only	Molecular Function: ATP binding (GO:0005524);; Biological Process: defense response to bacterium (GO:0042742);; Molecular Function: ADP binding (GO:0043531);; Cellular Component: apoplast (GO:0048046);;	--	--	--	--	NB-ARC domain;; Arabidopsis broad-spectrum mildew resistance protein RPW8;; Leucine Rich repeats (2 copies)	Probable disease resistance protein At4g33300 OS=Arabidopsis thaliana OX=3702 GN=At4g33300 PE=2 SV=3	S	Function unknown	PREDICTED: probable disease resistance protein At4g33300 [Brassica rapa]
BraC01g004670	169.272	14830	168.881	13688	16.9245	1470	15.6003	1369	[T]	Signal transduction mechanisms	Molecular Function: translation initiation factor activity (GO:0003743);; Molecular Function: signal transducer activity (GO:0004871);; Cellular Component: heterotrimeric G-protein complex (GO:0005834);; Cellular Component: eukaryotic translation initiation factor 3 complex (GO:0005852);; Biological Process: regulation of translational initiation (GO:0006446);; Biological Process: mitotic cell cy…	K03363|0|brp:103848411|K03363 cell division cycle 20, cofactor of APC complex | (RefSeq) cell division cycle 20.1, cofactor of APC complex-like	Ubiquitin mediated proteolysis (ko04120)	[DO]	Cell cycle control, cell division, chromosome partitioning;; Posttranslational modification, protein turnover, chaperones	WD domain, G-beta repeat;; CSN8/PSMD8/EIF3K family;; Anaphase-promoting complex subunit 4 WD40 domain	Cell division cycle 20.1, cofactor of APC complex OS=Arabidopsis thaliana OX=3702 GN=CDC20-1 PE=1 SV=1	D	Cell cycle control, cell division, chromosome partitioning	BnaA03g52440D [Brassica napus]
BraC01g004680	4.28117	899	4.65858	906	10.966	2282	10.8037	2271	[O]	Posttranslational modification, protein turnover, chaperones	Molecular Function: 1-phosphatidylinositol-3-phosphate 5-kinase activity (GO:0000285);; Molecular Function: ATP binding (GO:0005524);; Biological Process: 'de novo' protein folding (GO:0006458);; Biological Process: vacuole organization (GO:0007033);; Molecular Function: zinc ion binding (GO:0008270);; Biological Process: pollen development (GO:0009555);; Cellular Component: endosome membrane (GO…	K00921|0|bna:106438515|K00921 1-phosphatidylinositol-3-phosphate 5-kinase [EC:2.7.1.150] | (RefSeq) 1-phosphatidylinositol-3-phosphate 5-kinase FAB1A-like	Inositol phosphate metabolism (ko00562);; Phosphatidylinositol signaling system (ko04070);; Phagosome (ko04145)	[T]	Signal transduction mechanisms	Phosphatidylinositol-4-phosphate 5-Kinase;; TCP-1/cpn60 chaperonin family;; FYVE zinc finger	1-phosphatidylinositol-3-phosphate 5-kinase FAB1A OS=Arabidopsis thaliana OX=3702 GN=FAB1A PE=2 SV=1	O	Posttranslational modification, protein turnover, chaperones	1-phosphatidylinositol-3-phosphate 5-kinase FAB1A-like isoform X2 [Brassica napus]
BraC01g004690	0.712047	51	1.19257	79	0.82822	59	1.19256	85	[GI]	Carbohydrate transport and metabolism;; Lipid transport and metabolism	Molecular Function: enzyme inhibitor activity (GO:0004857);; Cellular Component: cell wall (GO:0005618);; Molecular Function: pectinesterase activity (GO:0030599);; Biological Process: cell wall modification (GO:0042545);; Biological Process: negative regulation of catalytic activity (GO:0043086);; Molecular Function: aspartyl esterase activity (GO:0045330);; Biological Process: pectin catabolic …	K01051|0|bna:106438516|K01051 pectinesterase [EC:3.1.1.11] | (RefSeq) probable pectinesterase/pectinesterase inhibitor 44	Pentose and glucuronate interconversions (ko00040);; Starch and sucrose metabolism (ko00500)	--	--	Pectinesterase;; Plant invertase/pectin methylesterase inhibitor	Probable pectinesterase/pectinesterase inhibitor 44 OS=Arabidopsis thaliana OX=3702 GN=PME44 PE=2 SV=2	G	Carbohydrate transport and metabolism	probable pectinesterase/pectinesterase inhibitor 44 isoform X3 [Brassica napus]
BraC01g004700	11.6498	1621	10.6978	1377	13.9947	1930	13.6585	1902	[K]	Transcription	Molecular Function: ubiquitin-protein transferase activity (GO:0004842);; Cellular Component: cytoplasm (GO:0005737);; Biological Process: ubiquitin-dependent protein catabolic process (GO:0006511);; Biological Process: auxin homeostasis (GO:0010252);; Biological Process: plant organ formation (GO:1905393);;	--	--	[R]	General function prediction only	Leucine Rich repeats (2 copies);; Leucine rich repeat;; F-box domain;; F-box-like	F-box/LRR-repeat protein 15 OS=Arabidopsis thaliana OX=3702 GN=FBL15 PE=2 SV=2	S	Function unknown	F-box/LRR-repeat protein 15 isoform X2 [Brassica napus]
BraC01g004710	6.98655	1289	5.9652	1019	5.62392	1029	6.35696	1174	--	--	Molecular Function: motor activity (GO:0003774);; Molecular Function: actin binding (GO:0003779);; Molecular Function: calmodulin binding (GO:0005516);; Molecular Function: ATP binding (GO:0005524);; Cellular Component: nucleus (GO:0005634);; Cellular Component: cytoplasm (GO:0005737);; Cellular Component: myosin complex (GO:0016459);; Biological Process: actin filament-based movement (GO:0030048…	K10357|0|bna:106438512|K10357 myosin V | (RefSeq) myosin-15	--	[Z]	Cytoskeleton	Myosin head (motor domain);; DIL domain;; IQ calmodulin-binding motif;; Myosin N-terminal SH3-like domain	Myosin-15 OS=Arabidopsis thaliana OX=3702 GN=XI-I PE=1 SV=1	Z	Cytoskeleton	myosin-15 isoform X1 [Brassica napus]
BraC01g004720	14.7458	674	12.5495	531	6.52719	296	5.76788	264	[HR]	Coenzyme transport and metabolism;; General function prediction only	Molecular Function: catalytic activity (GO:0003824);;	--	--	[R]	General function prediction only	alpha/beta hydrolase fold;; Alpha/beta hydrolase family;; Serine aminopeptidase, S33	--	S	Function unknown	PREDICTED: uncharacterized protein LOC103849450 [Brassica rapa]
BraC01g004730	0.421697	51	0.498346	56	0.302909	36	0.050067	6	--	--	Cellular Component: mitochondrion (GO:0005739);; Molecular Function: zinc ion binding (GO:0008270);;	--	--	[R]	General function prediction only	PPR repeat family;; PPR repeat;; DYW family of nucleic acid deaminases;; PPR repeat;; Pentatricopeptide repeat domain;; Pentacotripeptide-repeat region of PRORP	Pentatricopeptide repeat-containing protein At4g33170 OS=Arabidopsis thaliana OX=3702 GN=PCMP-H53 PE=3 SV=1	S	Function unknown	pentatricopeptide repeat-containing protein At4g33170-like [Brassica napus]
BraC01g004740	5.57654	279	4.88596	226	0.707194	35	0.585339	30	--	--	Molecular Function: ubiquitin-protein transferase activity (GO:0004842);; Cellular Component: nucleus (GO:0005634);; Biological Process: ubiquitin-dependent protein catabolic process (GO:0006511);;	--	--	--	--	F-box domain	F-box only protein 13 OS=Arabidopsis thaliana OX=3702 GN=FBX13 PE=2 SV=2	S	Function unknown	F-box only protein 13-like [Brassica napus]
BraC01g004750	3.49376	447	3.30337	391	5.2853	670	5.46854	700	[E]	Amino acid transport and metabolism	Cellular Component: mitochondrion (GO:0005739);; Cellular Component: cytosol (GO:0005829);; Biological Process: L-lysine catabolic process (GO:0019477);; Molecular Function: saccharopine dehydrogenase (NADP+, L-lysine-forming) activity (GO:0047130);; Biological Process: oxidation-reduction process (GO:0055114);; Biological Process: response to karrikin (GO:0080167);;	K14157|0|brp:103849713|K14157 alpha-aminoadipic semialdehyde synthase [EC:1.5.1.8 1.5.1.9] | (RefSeq) alpha-aminoadipic semialdehyde synthase	Lysine degradation (ko00310)	[E]	Amino acid transport and metabolism	Saccharopine dehydrogenase C-terminal domain;; Alanine dehydrogenase/PNT, N-terminal domain;; LOR/SDH bifunctional enzyme conserved region;; Saccharopine dehydrogenase NADP binding domain	Alpha-aminoadipic semialdehyde synthase OS=Arabidopsis thaliana OX=3702 GN=LKR/SDH PE=1 SV=1	E	Amino acid transport and metabolism	PREDICTED: alpha-aminoadipic semialdehyde synthase isoform X2 [Brassica rapa]
BraC01g004760	0	0	0	0	0	0	0	0	--	--	--	--	--	--	--	--	--	S	Function unknown	PREDICTED: uncharacterized protein LOC103849979 [Brassica rapa]
BraC01g004770	0	0	0.732514	6	0	0	0	0	--	--	--	--	--	--	--	--	--	S	Function unknown	PREDICTED: uncharacterized protein LOC103849987 [Brassica rapa]
BraC01g004780	0	0	0	0	0	0	0	0	--	--	--	--	--	--	--	--	--	S	Function unknown	uncharacterized protein LOC106441978 [Brassica napus]
BraC01g004790	1.20908	10	0.142883	2	0	0	0	0	--	--	Cellular Component: membrane (GO:0016020);;	--	--	--	--	--	--	S	Function unknown	PREDICTED: uncharacterized protein LOC103850008 [Brassica rapa]
BraC01g004800	13.1899	628	12.2536	540	2.78308	132	3.31785	159	[S]	Function unknown	Molecular Function: 5'-nucleotidase activity (GO:0008253);; Biological Process: deoxyribonucleotide catabolic process (GO:0009264);; Biological Process: dephosphorylation (GO:0016311);;	--	--	--	--	5' nucleotidase, deoxy (Pyrimidine), cytosolic type C protein (NT5C);; Haloacid dehalogenase-like hydrolase	--	S	Function unknown	uncharacterized protein LOC106438504 [Brassica napus]
BraC01g004810	13.9895	386	10.4644	267	0.036077	1	0.418763	12	--	--	Cellular Component: nucleus (GO:0005634);; Cellular Component: mitochondrion (GO:0005739);;	--	--	--	--	Leucine-zipper of ternary complex factor MIP1	--	S	Function unknown	PREDICTED: rho GTPase-activating protein 7 isoform X2 [Brassica rapa]
BraC01g004820	0	0	0	0	0	0	0	0	--	--	--	--	--	--	--	gag-polypeptide of LTR copia-type;; gag-polypeptide of LTR copia-type;; Retrotransposon gag protein	--	L	Replication, recombination and repair	PREDICTED: uncharacterized protein LOC103868285 [Brassica rapa]
BraC01g004830	7.55166	319	5.66474	222	0.077675	4	0.084317	4	[I]	Lipid transport and metabolism	Cellular Component: vacuolar membrane (GO:0005774);; Cellular Component: plasma membrane (GO:0005886);; Molecular Function: (S)-coclaurine-N-methyltransferase activity (GO:0030794);; Biological Process: methylation (GO:0032259);;	K13384|0|bna:106371041|K13384 (S)-coclaurine N-methyltransferase [EC:2.1.1.140] | (RefSeq) (S)-coclaurine N-methyltransferase-like	--	--	--	Mycolic acid cyclopropane synthetase;; Methyltransferase domain;; Methyltransferase domain;; Methyltransferase domain;; Methyltransferase domain;; Methyltransferase domain	(S)-coclaurine N-methyltransferase OS=Thalictrum flavum subsp. glaucum OX=150095 PE=1 SV=1	M	Cell wall/membrane/envelope biogenesis	(S)-coclaurine N-methyltransferase-like [Brassica napus]
BraC01g004840	14.6822	153	12.1125	117	2.98382	31	4.82937	51	--	--	Cellular Component: nucleus (GO:0005634);;	K17968|7.64357e-48|brp:103850045|K17968 TRIAP1/MDM35 family protein | (RefSeq) uncharacterized protein At4g33100	--	[S]	Function unknown	Uncharacterised protein family (UPF0203)	Uncharacterized protein At4g33100 OS=Arabidopsis thaliana OX=3702 GN=At4g33100 PE=3 SV=1	S	Function unknown	PREDICTED: uncharacterized protein At4g33100 [Brassica rapa]
BraC01g004850	41.3438	4795	42.5837	4569	18.9027	2173	18.7534	2177	[E]	Amino acid transport and metabolism	Cellular Component: nucleus (GO:0005634);; Cellular Component: endoplasmic reticulum (GO:0005783);; Cellular Component: cytosol (GO:0005829);; Cellular Component: plasma membrane (GO:0005886);; Biological Process: proteolysis (GO:0006508);; Molecular Function: zinc ion binding (GO:0008270);; Biological Process: auxin polar transport (GO:0009926);; Molecular Function: N-1-naphthylphthalamic acid b…	K08776|0|bna:106363803|K08776 puromycin-sensitive aminopeptidase [EC:3.4.11.-] | (RefSeq) aminopeptidase M1	--	[EO]	Amino acid transport and metabolism;; Posttranslational modification, protein turnover, chaperones	Peptidase family M1 domain;; ERAP1-like C-terminal domain	Aminopeptidase M1 OS=Arabidopsis thaliana OX=3702 GN=APM1 PE=1 SV=1	E	Amino acid transport and metabolism	aminopeptidase M1 [Brassica napus]
BraC01g004860	30.9222	2577	28.5287	2200	19.3377	1597	20.0121	1670	[R]	General function prediction only	Molecular Function: protein serine/threonine kinase activity (GO:0004674);; Molecular Function: ATP binding (GO:0005524);; Cellular Component: nucleus (GO:0005634);; Biological Process: protein phosphorylation (GO:0006468);;	--	--	[R]	General function prediction only	Protein kinase domain;; Protein tyrosine kinase;; Phosphotransferase enzyme family	Probable serine/threonine protein kinase IRE OS=Arabidopsis thaliana OX=3702 GN=IRE PE=2 SV=1	T	Signal transduction mechanisms	serine/threonine-protein kinase tricorner-like [Brassica napus]
BraC01g004870	22.2729	1623	20.0501	1352	12.2314	883	10.6705	779	[O]	Posttranslational modification, protein turnover, chaperones	Biological Process: protein peptidyl-prolyl isomerization (GO:0000413);; Molecular Function: peptidyl-prolyl cis-trans isomerase activity (GO:0003755);; Cellular Component: nucleus (GO:0005634);; Cellular Component: cytoplasm (GO:0005737);; Biological Process: protein folding (GO:0006457);; Cellular Component: plasmodesma (GO:0009506);; Molecular Function: peptide binding (GO:0042277);;	K12737|0|brp:103850099|K12737 peptidyl-prolyl cis-trans isomerase SDCCAG10 [EC:5.2.1.8] | (RefSeq) peptidyl-prolyl cis-trans isomerase CYP57	--	[O]	Posttranslational modification, protein turnover, chaperones	Cyclophilin type peptidyl-prolyl cis-trans isomerase/CLD	Peptidyl-prolyl cis-trans isomerase CYP57 OS=Arabidopsis thaliana OX=3702 GN=CYP57 PE=1 SV=1	O	Posttranslational modification, protein turnover, chaperones	PREDICTED: peptidyl-prolyl cis-trans isomerase CYP57 [Brassica rapa]
BraC01g004880	6.04319	445	5.94834	405	0.973434	71	0.930909	69	[S]	Function unknown	Molecular Function: calmodulin binding (GO:0005516);; Cellular Component: nucleus (GO:0005634);; Cellular Component: cytoplasm (GO:0005737);; Biological Process: regulation of stomatal movement (GO:0010119);; Biological Process: polar nucleus fusion (GO:0010197);; Biological Process: response to chitin (GO:0010200);;	--	--	--	--	--	IQ domain-containing protein IQM1 OS=Arabidopsis thaliana OX=3702 GN=IQM1 PE=1 SV=1	S	Function unknown	PREDICTED: IQ domain-containing protein IQM1 [Brassica rapa]
BraC01g004890	0	0	0.243565	4	51.228	899	64.3692	1140	--	--	Cellular Component: cytoplasm (GO:0005737);; Molecular Function: electron carrier activity (GO:0009055);; Molecular Function: protein disulfide oxidoreductase activity (GO:0015035);; Biological Process: cell redox homeostasis (GO:0045454);; Biological Process: oxidation-reduction process (GO:0055114);;	--	--	[O]	Posttranslational modification, protein turnover, chaperones	Glutaredoxin	Glutaredoxin-C6 OS=Arabidopsis thaliana OX=3702 GN=GRXC6 PE=2 SV=2	O	Posttranslational modification, protein turnover, chaperones	PREDICTED: glutaredoxin-C6 [Brassica rapa]
BraC01g004900	9.76169	734	11.388	792	34.9618	2603	35.6551	2682	[M]	Cell wall/membrane/envelope biogenesis	Molecular Function: sulfotransferase activity (GO:0008146);; Molecular Function: zinc ion binding (GO:0008270);; Biological Process: glycolipid biosynthetic process (GO:0009247);; Cellular Component: chloroplast (GO:0009507);; Biological Process: cellular response to phosphate starvation (GO:0016036);; Biological Process: sulfolipid biosynthetic process (GO:0046506);; Molecular Function: UDPsulfo…	K06118|0|bna:106364202|K06118 UDP-sulfoquinovose synthase [EC:3.13.1.1] | (RefSeq) UDP-sulfoquinovose synthase, chloroplastic	Amino sugar and nucleotide sugar metabolism (ko00520);; Glycerolipid metabolism (ko00561)	[M]	Cell wall/membrane/envelope biogenesis	NAD dependent epimerase/dehydratase family;; GDP-mannose 4,6 dehydratase	UDP-sulfoquinovose synthase, chloroplastic OS=Arabidopsis thaliana OX=3702 GN=SQD1 PE=1 SV=1	M	Cell wall/membrane/envelope biogenesis	UDP-sulfoquinovose synthase, chloroplastic [Brassica napus]
BraC01g004910	0.051207	3	0	0	0	0	0	0	--	--	Molecular Function: zinc ion transmembrane transporter activity (GO:0005385);; Cellular Component: plasma membrane (GO:0005886);; Cellular Component: chloroplast (GO:0009507);; Biological Process: response to zinc ion (GO:0010043);; Cellular Component: integral component of membrane (GO:0016021);; Biological Process: zinc II ion transmembrane transport (GO:0071577);;	K14709|0|brp:103850142|K14709 solute carrier family 39 (zinc transporter), member 1/2/3 | (RefSeq) zinc transporter 9	--	[P]	Inorganic ion transport and metabolism	ZIP Zinc transporter	Zinc transporter 9 OS=Arabidopsis thaliana OX=3702 GN=ZIP9 PE=2 SV=1	P	Inorganic ion transport and metabolism	PREDICTED: zinc transporter 9 [Brassica rapa]
BraC01g004920	55.3881	5414	54.5497	4933	618.621	59915	620.019	60658	[E]	Amino acid transport and metabolism	Molecular Function: glycine dehydrogenase (decarboxylating) activity (GO:0004375);; Molecular Function: protein binding (GO:0005515);; Cellular Component: mitochondrion (GO:0005739);; Cellular Component: cytosol (GO:0005829);; Cellular Component: glycine cleavage complex (GO:0005960);; Cellular Component: chloroplast thylakoid (GO:0009534);; Cellular Component: chloroplast stroma (GO:0009570);; C…	K00281|0|bna:106364306|K00281 glycine dehydrogenase [EC:1.4.4.2] | (RefSeq) glycine dehydrogenase (decarboxylating) 1, mitochondrial	Glycine, serine and threonine metabolism (ko00260);; Glyoxylate and dicarboxylate metabolism (ko00630);; Carbon metabolism (ko01200)	[E]	Amino acid transport and metabolism	Glycine cleavage system P-protein	Glycine dehydrogenase (decarboxylating) 1, mitochondrial OS=Arabidopsis thaliana OX=3702 GN=GLDP1 PE=1 SV=2	E	Amino acid transport and metabolism	glycine dehydrogenase (decarboxylating) 1, mitochondrial [Brassica napus]
BraC01g004930	10.4338	488	8.34049	361	18.2174	844	18.7819	879	--	--	Molecular Function: calcium ion binding (GO:0005509);; Cellular Component: integral component of membrane (GO:0016021);;	K06268|2.09084e-165|brp:103850162|K06268 serine/threonine-protein phosphatase 2B regulatory subunit | (RefSeq) calcineurin B-like protein 10	--	[T]	Signal transduction mechanisms	EF hand;; EF-hand domain;; EF-hand domain pair;; EF hand;; EF-hand domain pair	Calcineurin B-like protein 10 OS=Arabidopsis thaliana OX=3702 GN=CBL10 PE=1 SV=1	DTZ	Cell cycle control, cell division, chromosome partitioning;; Signal transduction mechanisms;; Cytoskeleton	PREDICTED: calcineurin B-like protein 10 [Brassica rapa]
BraC01g004940	0.051297	3	0	0	0	0	0	0	--	--	Molecular Function: transcription factor activity, sequence-specific DNA binding (GO:0003700);; Molecular Function: protein binding (GO:0005515);; Molecular Function: ATP binding (GO:0005524);; Cellular Component: extracellular region (GO:0005576);; Cellular Component: nucleus (GO:0005634);; Biological Process: regulation of transcription, DNA-templated (GO:0006355);; Biological Process: lipid tr…	--	--	[K]	Transcription	Associated with HOX;; Homeobox KN domain;; Homeobox domain	Homeobox protein ATH1 OS=Arabidopsis thaliana OX=3702 GN=ATH1 PE=1 SV=1	K	Transcription	PREDICTED: homeobox protein ATH1 [Brassica rapa]
BraC01g004950	0	0	0.557227	6	0	0	0.71246	9	--	--	--	--	--	--	--	--	--	--	--	BnaCnng75200D, partial [Brassica napus]
BraC01g004960	0	0	0	0	0	0	0	0	--	--	--	--	--	--	--	--	--	S	Function unknown	PREDICTED: LOW QUALITY PROTEIN: uncharacterized protein LOC106329054 [Brassica oleracea var. oleracea]
BraC01g004970	0	0	0	0	0	0	0	0	--	--	Molecular Function: transcription factor activity, sequence-specific DNA binding (GO:0003700);; Molecular Function: protein binding (GO:0005515);; Molecular Function: ATP binding (GO:0005524);; Cellular Component: extracellular region (GO:0005576);; Cellular Component: nucleus (GO:0005634);; Biological Process: regulation of transcription, DNA-templated (GO:0006355);; Biological Process: lipid tr…	--	--	[K]	Transcription	Associated with HOX;; Homeobox KN domain;; Homeobox domain	Homeobox protein ATH1 OS=Arabidopsis thaliana OX=3702 GN=ATH1 PE=1 SV=1	K	Transcription	PREDICTED: homeobox protein ATH1 [Brassica rapa]
BraC01g004980	0	0	0	0	0.423766	5	0.425022	6	--	--	--	--	--	--	--	--	--	--	--	PREDICTED: uncharacterized protein LOC103850180 isoform X3 [Brassica rapa]
BraC01g004990	0	0	0	0	0	0	0	0	--	--	Molecular Function: glycine hydroxymethyltransferase activity (GO:0004372);; Cellular Component: nucleus (GO:0005634);; Cellular Component: cytoplasm (GO:0005737);; Biological Process: glycine metabolic process (GO:0006544);; Biological Process: L-serine metabolic process (GO:0006563);; Molecular Function: pyridoxal phosphate binding (GO:0030170);; Biological Process: tetrahydrofolate interconver…	K00600|4.77831e-10|ath:AT1G36370|K00600 glycine hydroxymethyltransferase [EC:2.1.2.1] | (RefSeq) SHM7; serine hydroxymethyltransferase 7	Glycine, serine and threonine metabolism (ko00260);; Cyanoamino acid metabolism (ko00460);; Glyoxylate and dicarboxylate metabolism (ko00630);; One carbon pool by folate (ko00670);; Carbon metabolism (ko01200);; Biosynthesis of amino acids (ko01230)	[E]	Amino acid transport and metabolism	--	Serine hydroxymethyltransferase 7 OS=Arabidopsis thaliana OX=3702 GN=SHM7 PE=2 SV=1	--	--	BnaAnng38990D, partial [Brassica napus]
BraC01g005000	0	0	0	0	0	0	0	0	--	--	--	--	--	--	--	--	--	--	--	PREDICTED: uncharacterized protein LOC103850249 [Brassica rapa]
BraC01g005010	37.2702	2755	32.3305	2211	105.341	7715	104.878	7759	[O]	Posttranslational modification, protein turnover, chaperones	Cellular Component: lytic vacuole (GO:0000323);; Molecular Function: cysteine-type endopeptidase activity (GO:0004197);; Cellular Component: extracellular region (GO:0005576);; Biological Process: vacuolar protein processing (GO:0006624);; Biological Process: response to wounding (GO:0009611);; Biological Process: response to ethylene (GO:0009723);; Biological Process: response to salicylic acid …	K01369|0|brp:103850260|K01369 legumain [EC:3.4.22.34] | (RefSeq) vacuolar-processing enzyme gamma-isozyme	--	[O]	Posttranslational modification, protein turnover, chaperones	Peptidase C13 family;; Caspase domain	Vacuolar-processing enzyme gamma-isozyme OS=Arabidopsis thaliana OX=3702 GN=At4g32940 PE=2 SV=2	O	Posttranslational modification, protein turnover, chaperones	PREDICTED: vacuolar-processing enzyme gamma-isozyme [Brassica rapa]
BraC01g005020	37.9199	964	35.1656	827	18.7657	473	21.5387	549	--	--	--	--	--	[S]	Function unknown	Eukaryotic protein of unknown function (DUF866)	--	S	Function unknown	PREDICTED: UPF0587 protein C1orf123 homolog [Brassica rapa]
BraC01g005030	2.4856	433	2.20609	355	1.53051	264	1.32484	231	--	--	Cellular Component: vacuole (GO:0005773);; Cellular Component: chloroplast (GO:0009507);; Cellular Component: integral component of membrane (GO:0016021);;	--	--	--	--	--	--	S	Function unknown	PREDICTED: uncharacterized protein LOC103850279 [Brassica rapa]
BraC01g005040	26.4768	2581	24.4845	2208	2.85887	277	3.17722	310	--	--	Molecular Function: protein binding (GO:0005515);; Biological Process: mRNA export from nucleus (GO:0006406);; Biological Process: protein import into nucleus (GO:0006606);; Molecular Function: structural constituent of nuclear pore (GO:0017056);; Cellular Component: nuclear pore outer ring (GO:0031080);; Biological Process: positive regulation of transcription, DNA-templated (GO:0045893);;	K14304|0|brp:103850288|K14304 nuclear pore complex protein Nup85 | (RefSeq) nuclear pore complex protein NUP85	RNA transport (ko03013)	[YU]	Nuclear structure;; Intracellular trafficking, secretion, and vesicular transport	Nup85 Nucleoporin	Nuclear pore complex protein NUP85 OS=Arabidopsis thaliana OX=3702 GN=NUP85 PE=1 SV=1	U	Intracellular trafficking, secretion, and vesicular transport	PREDICTED: nuclear pore complex protein NUP85 [Brassica rapa]
BraC01g005050	14.418	342	13.9813	307	18.3861	432	15.7752	374	[J]	Translation, ribosomal structure and biogenesis	Molecular Function: aminoacyl-tRNA hydrolase activity (GO:0004045);; Cellular Component: chloroplast (GO:0009507);; Cellular Component: integral component of membrane (GO:0016021);;	K04794|2.26274e-138|brp:103850298|K04794 peptidyl-tRNA hydrolase, PTH2 family [EC:3.1.1.29] | (RefSeq) peptidyl-tRNA hydrolase 2, mitochondrial	--	[S]	Function unknown	Peptidyl-tRNA hydrolase PTH2	--	S	Function unknown	PREDICTED: peptidyl-tRNA hydrolase 2, mitochondrial [Brassica rapa]
BraC01g005060	4.23921	163	4.00434	143	0	0	0.051984	2	--	--	Molecular Function: RNA polymerase II regulatory region sequence-specific DNA binding (GO:0000977);; Molecular Function: RNA polymerase II transcription factor binding (GO:0001085);; Molecular Function: transcriptional activator activity, RNA polymerase II transcription regulatory region sequence-specific binding (GO:0001228);; Molecular Function: chromatin binding (GO:0003682);; Cellular Compone…	--	--	[K]	Transcription	GATA zinc finger	GATA transcription factor 9 OS=Arabidopsis thaliana OX=3702 GN=GATA9 PE=2 SV=1	K	Transcription	PREDICTED: GATA transcription factor 9 [Brassica rapa]
BraC01g005070	14.4561	1713	14.5277	1593	2.24083	264	1.74934	208	--	--	Molecular Function: transcription factor activity, sequence-specific DNA binding (GO:0003700);; Cellular Component: nucleus (GO:0005634);; Biological Process: regulation of transcription, DNA-templated (GO:0006355);; Biological Process: positive regulation of cell proliferation (GO:0008284);; Molecular Function: lipid binding (GO:0008289);; Biological Process: response to auxin (GO:0009733);; Bio…	K09338|0|brp:103850318|K09338 homeobox-leucine zipper protein | (RefSeq) homeobox-leucine zipper protein ATHB-8	--	--	--	START domain;; MEKHLA domain;; Homeobox domain	Homeobox-leucine zipper protein ATHB-8 OS=Arabidopsis thaliana OX=3702 GN=ATHB-8 PE=1 SV=1	K	Transcription	PREDICTED: homeobox-leucine zipper protein ATHB-8 [Brassica rapa]
BraC01g005080	0.992144	20	2.68031	50	6.07973	121	5.86275	118	[R]	General function prediction only	Cellular Component: nucleus (GO:0005634);;	--	--	--	--	Polyketide cyclase / dehydrase and lipid transport	Lachrymatory-factor synthase OS=Allium cepa OX=4679 GN=LFS PE=1 SV=1	S	Function unknown	PREDICTED: lachrymatory-factor synthase-like [Brassica rapa]
BraC01g005090	2.34265	246	1.46216	142	0.430872	45	0.071442	8	--	--	--	--	--	--	--	Retrotransposon gag protein;; gag-polyprotein putative aspartyl protease;; Chromo (CHRromatin Organisation MOdifier) domain;; Aspartyl protease;; Aspartyl protease;; Retroviral aspartyl protease	--	L	Replication, recombination and repair	uncharacterized protein LOC106404241 [Brassica napus]
BraC01g005100	0	0	0	0	0	0	0	0	--	--	--	--	--	--	--	--	--	--	--	uncharacterized protein LOC106354927 [Brassica napus]
BraC01g005110	0	0	0	0	0	0	0	0	--	--	--	--	--	--	--	Ulp1 protease family, C-terminal catalytic domain	--	--	--	uncharacterized protein LOC106354934 [Brassica napus]
BraC01g005120	0	0	0	0	0	0	0	0	--	--	--	--	--	--	--	Domain of unknown function (DUF1985)	--	S	Function unknown	PREDICTED: uncharacterized protein LOC103853159 isoform X2 [Brassica rapa]
BraC01g005130	21.1113	500	18.0104	395	0.081851	2	0.382367	10	--	--	Cellular Component: nucleus (GO:0005634);;	--	--	--	--	Cotton fibre expressed protein	--	S	Function unknown	uncharacterized protein LOC106371149 [Brassica napus]
BraC01g005140	30.4628	3307	30.8518	3099	23.0218	2477	21.358	2321	[A]	RNA processing and modification	Molecular Function: RNA binding (GO:0003723);; Molecular Function: polynucleotide adenylyltransferase activity (GO:0004652);; Cellular Component: nucleus (GO:0005634);; Biological Process: RNA 3'-end processing (GO:0031123);; Biological Process: RNA polyadenylation (GO:0043631);;	K14376|0|bna:106365247|K14376 poly(A) polymerase [EC:2.7.7.19] | (RefSeq) nuclear poly(A) polymerase 4	mRNA surveillance pathway (ko03015)	[A]	RNA processing and modification	Poly(A) polymerase central domain;; Poly(A) polymerase predicted RNA binding domain;; Nucleotidyltransferase domain	Nuclear poly(A) polymerase 4 OS=Arabidopsis thaliana OX=3702 GN=PAPS4 PE=1 SV=1	A	RNA processing and modification	nuclear poly(A) polymerase 4 isoform X2 [Brassica napus]
BraC01g005150	34.9795	2574	34.4084	2343	0.243494	18	0.167734	13	[G]	Carbohydrate transport and metabolism	Molecular Function: 6-phosphofructokinase activity (GO:0003872);; Molecular Function: ATP binding (GO:0005524);; Cellular Component: 6-phosphofructokinase complex (GO:0005945);; Biological Process: fructose 6-phosphate metabolic process (GO:0006002);; Biological Process: carbohydrate phosphorylation (GO:0046835);; Molecular Function: metal ion binding (GO:0046872);; Biological Process: glycolytic…	K00850|0|brp:103850396|K00850 6-phosphofructokinase 1 [EC:2.7.1.11] | (RefSeq) ATP-dependent 6-phosphofructokinase 6	Glycolysis / Gluconeogenesis (ko00010);; Pentose phosphate pathway (ko00030);; Fructose and mannose metabolism (ko00051);; Galactose metabolism (ko00052);; Carbon metabolism (ko01200);; Biosynthesis of amino acids (ko01230);; RNA degradation (ko03018)	[G]	Carbohydrate transport and metabolism	Phosphofructokinase	ATP-dependent 6-phosphofructokinase 6 OS=Arabidopsis thaliana OX=3702 GN=PFK6 PE=1 SV=1	G	Carbohydrate transport and metabolism	PREDICTED: ATP-dependent 6-phosphofructokinase 6 [Brassica rapa]
BraC01g005160	34.6176	1579	30.227	1275	0.021891	1	0	0	[T]	Signal transduction mechanisms	Cellular Component: condensed nuclear chromosome, centromeric region (GO:0000780);; Molecular Function: protein binding (GO:0005515);; Molecular Function: ATP binding (GO:0005524);; Cellular Component: nucleolus (GO:0005730);; Cellular Component: spindle microtubule (GO:0005876);; Biological Process: mitotic spindle organization (GO:0007052);; Cellular Component: cell plate (GO:0009504);; Cellula…	K08850|0|brp:103850407|K08850 aurora kinase, other [EC:2.7.11.1] | (RefSeq) serine/threonine-protein kinase Aurora-1	--	[D]	Cell cycle control, cell division, chromosome partitioning	Protein kinase domain;; Protein tyrosine kinase	Serine/threonine-protein kinase Aurora-1 OS=Arabidopsis thaliana OX=3702 GN=AUR1 PE=1 SV=1	T	Signal transduction mechanisms	serine/threonine-protein kinase Aurora-1-like [Brassica napus]
BraC01g005170	4.97213	1091	4.0683	826	4.19126	912	5.02245	1103	--	--	Cellular Component: nucleus (GO:0005634);; Biological Process: DNA replication-independent nucleosome assembly (GO:0006336);; Molecular Function: nucleosome binding (GO:0031491);;	K17613|0|bna:106365719|K17613 calcineurin-binding protein cabin-1 | (RefSeq) uncharacterized LOC106365719	--	--	--	--	--	S	Function unknown	uncharacterized protein LOC106365719 [Brassica napus]
BraC01g005180	0.567128	40	0.562941	37	0	0	0	0	[Q]	Secondary metabolites biosynthesis, transport and catabolism	Cellular Component: chloroplast stroma (GO:0009570);; Biological Process: response to auxin (GO:0009733);; Biological Process: auxin metabolic process (GO:0009850);; Biological Process: auxin polar transport (GO:0009926);; Biological Process: leaf morphogenesis (GO:0009965);; Biological Process: secondary shoot formation (GO:0010223);; Biological Process: carotene catabolic process (GO:0016121);;…	K17913|0|bna:106371158|K17913 carlactone synthase / all-trans-10'-apo-beta-carotenal 13,14-cleaving dioxygenase [EC:1.13.11.69 1.13.11.70] | (RefSeq) carotenoid cleavage dioxygenase 8, chloroplastic-like	Carotenoid biosynthesis (ko00906)	[Q]	Secondary metabolites biosynthesis, transport and catabolism	Retinal pigment epithelial membrane protein	Carotenoid cleavage dioxygenase 8, chloroplastic OS=Arabidopsis thaliana OX=3702 GN=CCD8 PE=1 SV=1	Q	Secondary metabolites biosynthesis, transport and catabolism	carotenoid cleavage dioxygenase 8, chloroplastic-like [Brassica napus]
BraC01g005190	0	0	0.159298	3	0	0	0	0	--	--	Molecular Function: single-stranded DNA binding (GO:0003697);; Molecular Function: ATP binding (GO:0005524);; Biological Process: DNA repair (GO:0006281);;	--	--	[L]	Replication, recombination and repair	--	DNA repair protein recA homolog 3, mitochondrial OS=Arabidopsis thaliana OX=3702 GN=At2g19490 PE=2 SV=2	--	--	BnaC06g10770D [Brassica napus]
BraC01g005200	5.58854	142	6.82775	160	0.307836	8	0.121939	4	--	--	Molecular Function: transcription factor activity, sequence-specific DNA binding (GO:0003700);; Cellular Component: nucleus (GO:0005634);; Biological Process: regulation of transcription, DNA-templated (GO:0006355);; Molecular Function: sequence-specific DNA binding (GO:0043565);; Molecular Function: transcription regulatory region DNA binding (GO:0044212);;	K09286|2.52406e-133|bna:106371169|K09286 EREBP-like factor | (RefSeq) ethylene-responsive transcription factor ERF043-like	--	--	--	AP2 domain	Ethylene-responsive transcription factor ERF043 OS=Arabidopsis thaliana OX=3702 GN=ERF043 PE=2 SV=1	K	Transcription	ethylene-responsive transcription factor ERF043-like [Brassica napus]
BraC01g005210	12.5269	803	9.95398	590	0.217498	14	0.560444	36	--	--	Biological Process: signal transduction (GO:0007165);; Molecular Function: phosphatidylinositol binding (GO:0035091);;	--	--	--	--	Auxin canalisation;; Plant pleckstrin homology-like region	VAN3-binding protein OS=Arabidopsis thaliana OX=3702 GN=VAB PE=1 SV=1	S	Function unknown	PREDICTED: VAN3-binding protein isoform X1 [Brassica rapa]
BraC01g005220	0	0	0	0	0	0	0	0	--	--	--	--	--	--	--	--	--	--	--	--
BraC01g005230	0	0	0	0	0	0	0	0	--	--	--	--	--	--	--	F-box associated;; F-box domain;; F-box-like	F-box protein At3g17710 OS=Arabidopsis thaliana OX=3702 GN=At3g17710 PE=2 SV=1	--	--	PREDICTED: F-box protein At3g17710-like [Brassica rapa]
BraC01g005240	27.865	2187	30.011	2179	10.6236	826	10.8686	854	--	--	Cellular Component: intracellular (GO:0005622);; Biological Process: intracellular protein transport (GO:0006886);;	--	--	[U]	Intracellular trafficking, secretion, and vesicular transport	VHS domain;; GAT domain	TOM1-like protein 9 OS=Arabidopsis thaliana OX=3702 GN=TOL9 PE=1 SV=1	S	Function unknown	TOM1-like protein 9 isoform X1 [Brassica napus]
BraC01g005250	2.27531	253	2.74408	282	2.62676	289	1.89199	211	--	--	Molecular Function: nucleotide binding (GO:0000166);; Molecular Function: DNA binding (GO:0003677);; Molecular Function: RNA binding (GO:0003723);;	--	--	[K]	Transcription	Myb-like DNA-binding domain;; Myb-like DNA-binding domain;; SLIDE	Transcription factor MYB3R-1 OS=Arabidopsis thaliana OX=3702 GN=MYB3R1 PE=2 SV=1	K	Transcription	transcription factor MYB3R-1-like [Brassica napus]
BraC01g005260	66.3639	4478	54.6715	3413	13.227	885	12.6722	856	--	--	Molecular Function: nucleotide binding (GO:0000166);; Molecular Function: RNA binding (GO:0003723);; Cellular Component: cell wall (GO:0005618);; Cellular Component: nucleoplasm (GO:0005654);; Cellular Component: nucleolus (GO:0005730);; Cellular Component: cytosol (GO:0005829);; Cellular Component: intracellular ribonucleoprotein complex (GO:0030529);; Biological Process: ncRNA processing (GO:00…	K11090|0|bna:106441077|K11090 lupus La protein | (RefSeq) la protein 1-like	--	[R]	General function prediction only	La domain;; RNA binding motif;; RNA recognition motif. (a.k.a. RRM, RBD, or RNP domain)	La protein 1 OS=Arabidopsis thaliana OX=3702 GN=LA1 PE=1 SV=1	JO	Translation, ribosomal structure and biogenesis;; Posttranslational modification, protein turnover, chaperones	BnaA01g34740D [Brassica napus]
BraC01g005270	0	0	0	0	0	0	0	0	--	--	--	--	--	--	--	--	Putative defensin-like protein 230 OS=Arabidopsis thaliana OX=3702 GN=SCRL24 PE=3 SV=2	--	--	putative defensin-like protein 230 [Brassica napus]
BraC01g005280	0	0	0	0	0	0	0	0	--	--	--	--	--	--	--	--	--	--	--	putative defensin-like protein 230 [Brassica napus]
BraC01g005290	0	0	0	0	0	0	0	0	--	--	--	--	--	--	--	Plant self-incompatibility response (SCRL) protein	Putative defensin-like protein 230 OS=Arabidopsis thaliana OX=3702 GN=SCRL24 PE=3 SV=2	--	--	putative defensin-like protein 230 [Brassica napus]
BraC01g005310	4.48851	111	4.3112	98	0.638802	16	0.415863	11	--	--	--	--	--	--	--	--	--	--	--	--
BraC01g005320	5.88732	1784	6.10166	1711	2.98919	898	2.77149	841	[L]	Replication, recombination and repair	Molecular Function: DNA binding (GO:0003677);; Molecular Function: DNA-directed DNA polymerase activity (GO:0003887);; Molecular Function: helicase activity (GO:0004386);; Molecular Function: ATP binding (GO:0005524);; Cellular Component: nucleus (GO:0005634);; Biological Process: DNA-dependent DNA replication (GO:0006261);; Biological Process: photomorphogenesis (GO:0009640);; Biological Process…	K02349|0|brp:103850574|K02349 DNA polymerase theta [EC:2.7.7.7] | (RefSeq) helicase and polymerase-containing protein TEBICHI	--	[R]	General function prediction only	DNA polymerase family A;; Bacterial-like globin;; DEAD/DEAH box helicase;; Helicase conserved C-terminal domain	Helicase and polymerase-containing protein TEBICHI OS=Arabidopsis thaliana OX=3702 GN=TEB PE=2 SV=1	L	Replication, recombination and repair	PREDICTED: helicase and polymerase-containing protein TEBICHI [Brassica rapa]
BraC01g005340	0	0	0.082531	8	0	0	0.019658	2	--	--	Cellular Component: nucleus (GO:0005634);; Molecular Function: zinc ion binding (GO:0008270);; Cellular Component: integral component of membrane (GO:0016021);;	K10661|0|bna:106371210|K10661 E3 ubiquitin-protein ligase MARCH6 [EC:2.3.2.27] | (RefSeq) probable E3 ubiquitin ligase SUD1	Protein processing in endoplasmic reticulum (ko04141)	[A]	RNA processing and modification	RING-variant domain	Probable E3 ubiquitin ligase SUD1 OS=Arabidopsis thaliana OX=3702 GN=SUD1 PE=1 SV=1	O	Posttranslational modification, protein turnover, chaperones	probable E3 ubiquitin ligase SUD1 [Brassica napus]
BraC01g005350	0.037295	4	0	0	0	0	0.051163	6	--	--	Cellular Component: membrane (GO:0016020);; Molecular Function: metal ion binding (GO:0046872);;	K10661|0|bna:106366681|K10661 E3 ubiquitin-protein ligase MARCH6 [EC:2.3.2.27] | (RefSeq) probable E3 ubiquitin ligase SUD1	Protein processing in endoplasmic reticulum (ko04141)	[A]	RNA processing and modification	RING-variant domain	Probable E3 ubiquitin ligase SUD1 OS=Arabidopsis thaliana OX=3702 GN=SUD1 PE=1 SV=1	O	Posttranslational modification, protein turnover, chaperones	probable E3 ubiquitin ligase SUD1 [Brassica napus]
BraC01g005360	23.4274	1543	23.4587	1430	13.249	865	11.6431	768	[T]	Signal transduction mechanisms	Molecular Function: protein serine/threonine kinase activity (GO:0004674);; Molecular Function: protein serine/threonine/tyrosine kinase activity (GO:0004712);; Molecular Function: ATP binding (GO:0005524);; Cellular Component: nucleus (GO:0005634);; Cellular Component: cytoplasm (GO:0005737);; Biological Process: protein autophosphorylation (GO:0046777);;	K08287|0|brp:103850620|K08287 dual-specificity kinase [EC:2.7.12.1] | (RefSeq) serine/threonine-protein kinase AFC3	--	[T]	Signal transduction mechanisms	Protein kinase domain;; Protein tyrosine kinase	Serine/threonine-protein kinase AFC3 OS=Arabidopsis thaliana OX=3702 GN=AFC3 PE=2 SV=2	T	Signal transduction mechanisms	PREDICTED: serine/threonine-protein kinase AFC3 isoform X2 [Brassica rapa]
BraC01g005370	6.4572	514	6.96884	513	0	0	0	0	[T]	Signal transduction mechanisms	Molecular Function: voltage-gated potassium channel activity (GO:0005249);; Cellular Component: integral component of membrane (GO:0016021);; Biological Process: potassium ion transmembrane transport (GO:0071805);;	--	--	[PT]	Inorganic ion transport and metabolism;; Signal transduction mechanisms	Ion transport protein;; KHA, dimerisation domain of potassium ion channel;; Cyclic nucleotide-binding domain;; Ion channel	Potassium channel KAT3 OS=Arabidopsis thaliana OX=3702 GN=KAT3 PE=1 SV=1	U	Intracellular trafficking, secretion, and vesicular transport	potassium channel KAT3-like [Brassica napus]
BraC01g005380	22.1563	2826	19.9559	2355	10.2324	1293	11.3608	1451	--	--	Cellular Component: cytosol (GO:0005829);; Biological Process: intracellular protein transport (GO:0006886);; Biological Process: ER to Golgi vesicle-mediated transport (GO:0006888);; Molecular Function: zinc ion binding (GO:0008270);; Cellular Component: COPII vesicle coat (GO:0030127);;	K14007|0|bna:106410638|K14007 protein transport protein SEC24 | (RefSeq) protein transport protein Sec24-like At4g32640	Protein processing in endoplasmic reticulum (ko04141)	[U]	Intracellular trafficking, secretion, and vesicular transport	Sec23/Sec24 trunk domain;; Sec23/Sec24 beta-sandwich domain;; Sec23/Sec24 zinc finger;; Sec23/Sec24 helical domain	Protein transport protein Sec24-like At4g32640 OS=Arabidopsis thaliana OX=3702 GN=At4g32640 PE=3 SV=3	U	Intracellular trafficking, secretion, and vesicular transport	protein transport protein Sec24-like At4g32640 isoform X1 [Brassica napus]
BraC01g005390	0	0	0	0	0	0	0	0	--	--	Molecular Function: GTPase activator activity (GO:0005096);; Biological Process: positive regulation of GTPase activity (GO:0043547);;	--	--	[T]	Signal transduction mechanisms	Putative GTPase activating protein for Arf	Probable ADP-ribosylation factor GTPase-activating protein AGD14 OS=Arabidopsis thaliana OX=3702 GN=AGD14 PE=1 SV=2	U	Intracellular trafficking, secretion, and vesicular transport	PREDICTED: probable ADP-ribosylation factor GTPase-activating protein AGD14 isoform X1 [Brassica rapa]
BraC01g005400	4.98837	904	4.80647	806	7.35226	1320	7.70686	1397	--	--	Cellular Component: nucleus (GO:0005634);;	--	--	--	--	Enhancer of polycomb-like	Histone-lysine N-methyltransferase TRX1 OS=Oryza sativa subsp. japonica OX=39947 GN=TRX1 PE=1 SV=1	S	Function unknown	PREDICTED: uncharacterized protein LOC103850704 isoform X1 [Brassica rapa]
BraC01g005410	0.038872	2	0	0	0	0	0	0	--	--	Cellular Component: endomembrane system (GO:0012505);; Cellular Component: membrane (GO:0016020);; Cellular Component: intracellular membrane-bounded organelle (GO:0043231);; Cellular Component: cytoplasmic part (GO:0044444);;	--	--	[R]	General function prediction only	Leucine rich repeat N-terminal domain	Receptor-like protein 4 OS=Arabidopsis thaliana OX=3702 GN=RLP4 PE=2 SV=1	S	Function unknown	PREDICTED: uncharacterized protein LOC103850720 [Brassica rapa]
BraC01g005420	0.258533	7	0.299571	7	0.548694	14	0.617641	16	--	--	--	--	--	--	--	--	--	--	--	uncharacterized protein LOC106371249 [Brassica napus]
BraC01g005430	34.2315	1895	33.9044	1737	11.6782	641	11.2616	624	--	--	Molecular Function: copper ion binding (GO:0005507);; Cellular Component: nucleus (GO:0005634);; Cellular Component: mitochondrial matrix (GO:0005759);;	--	--	[C]	Energy production and conversion	--	--	S	Function unknown	claspin-like [Brassica napus]
BraC01g005440	18.5669	741	18.407	679	2.59572	103	3.73218	149	--	--	Cellular Component: mitochondrial matrix (GO:0005759);;	--	--	[C]	Energy production and conversion	Mitochondrial glycoprotein	Uncharacterized protein At2g39795, mitochondrial OS=Arabidopsis thaliana OX=3702 GN=At2g39795 PE=1 SV=1	S	Function unknown	uncharacterized protein At2g39795, mitochondrial-like [Brassica napus]
BraC01g005450	12.6659	969	13.0333	922	10.9962	834	9.87226	756	--	--	Cellular Component: nucleus (GO:0005634);; Cellular Component: plasma membrane (GO:0005886);; Molecular Function: zinc ion binding (GO:0008270);; Cellular Component: integral component of membrane (GO:0016021);;	--	--	[O]	Posttranslational modification, protein turnover, chaperones	Ring finger domain;; RING-like zinc finger;; RING-H2 zinc finger domain;; Zinc finger, C3HC4 type (RING finger);; Zinc finger, C3HC4 type (RING finger)	E3 ubiquitin-protein ligase At4g11680 OS=Arabidopsis thaliana OX=3702 GN=At4g11680 PE=2 SV=1	O	Posttranslational modification, protein turnover, chaperones	PREDICTED: LOW QUALITY PROTEIN: E3 ubiquitin-protein ligase At1g63170 [Brassica rapa]
BraC01g005460	6.58142	213	4.22007	127	117.029	3746	115.142	3723	[C]	Energy production and conversion	Molecular Function: electron carrier activity (GO:0009055);; Molecular Function: metal ion binding (GO:0046872);; Molecular Function: iron-sulfur cluster binding (GO:0051536);;	--	--	--	--	2Fe-2S iron-sulfur cluster binding domain	Photosynthetic NDH subunit of subcomplex B 3, chloroplastic OS=Arabidopsis thaliana OX=3702 GN=PNSB3 PE=2 SV=1	C	Energy production and conversion	PREDICTED: photosynthetic NDH subunit of subcomplex B 3, chloroplastic [Brassica rapa]
BraC01g005470	7.15417	392	8.67888	440	5.81765	316	5.49861	302	--	--	Molecular Function: transcription corepressor activity (GO:0003714);; Molecular Function: protein binding (GO:0005515);; Cellular Component: nucleus (GO:0005634);; Biological Process: transcription, DNA-templated (GO:0006351);; Biological Process: response to wounding (GO:0009611);; Biological Process: regulation of defense response (GO:0031347);; Biological Process: negative regulation of nuclei…	--	--	--	--	tify domain	Protein TIFY 8 OS=Arabidopsis thaliana OX=3702 GN=TIFY8 PE=1 SV=1	S	Function unknown	PREDICTED: protein TIFY 8 [Brassica rapa]
BraC01g005480	14.0214	522	12.1971	420	9.66717	357	9.61397	359	--	--	Cellular Component: nucleus (GO:0005634);;	--	--	[S]	Function unknown	--	--	S	Function unknown	coiled-coil domain-containing protein 93-like [Brassica napus]
BraC01g005490	13.5874	1784	13.6764	1662	6.90704	899	6.90364	908	[R]	General function prediction only	--	--	--	[R]	General function prediction only	WD domain, G-beta repeat;; Anaphase-promoting complex subunit 4 WD40 domain;; LisH	Transcriptional corepressor LEUNIG OS=Arabidopsis thaliana OX=3702 GN=LUG PE=1 SV=2	S	Function unknown	PREDICTED: transcriptional corepressor LEUNIG isoform X1 [Brassica rapa]
BraC01g005500	0	0	0	0	0	0	0	0	--	--	--	--	--	--	--	--	--	--	--	PREDICTED: uncharacterized protein LOC108868968 [Brassica rapa]
BraC01g005510	1.35643	70	2.02899	96	0	0	0	0	[P]	Inorganic ion transport and metabolism	Molecular Function: N,N-dimethylaniline monooxygenase activity (GO:0004499);; Cellular Component: cytoplasm (GO:0005737);; Biological Process: auxin biosynthetic process (GO:0009851);; Biological Process: positive regulation of flower development (GO:0009911);; Biological Process: inflorescence development (GO:0010229);; Biological Process: regulation of anatomical structure morphogenesis (GO:002…	K11816|0|bna:106371275|K11816 indole-3-pyruvate monooxygenase [EC:1.14.13.168] | (RefSeq) probable indole-3-pyruvate monooxygenase YUCCA1	Tryptophan metabolism (ko00380)	[Q]	Secondary metabolites biosynthesis, transport and catabolism	Flavin-binding monooxygenase-like;; Pyridine nucleotide-disulphide oxidoreductase;; L-lysine 6-monooxygenase (NADPH-requiring);; Pyridine nucleotide-disulphide oxidoreductase;; NAD(P)-binding Rossmann-like domain;; FAD binding domain	Probable indole-3-pyruvate monooxygenase YUCCA1 OS=Arabidopsis thaliana OX=3702 GN=YUC1 PE=1 SV=1	P	Inorganic ion transport and metabolism	probable indole-3-pyruvate monooxygenase YUCCA1 [Brassica napus]
BraC01g005520	0	0	0	0	0	0	0	0	--	--	Cellular Component: cytoplasm (GO:0005737);; Molecular Function: transferase activity, transferring acyl groups other than amino-acyl groups (GO:0016747);;	--	--	--	--	Transferase family	Protein ECERIFERUM 26-like OS=Arabidopsis thaliana OX=3702 GN=CER26L PE=2 SV=1	S	Function unknown	protein ECERIFERUM 26-like [Brassica napus]
BraC01g005530	51.6207	1951	49.799	1741	30.2263	1132	27.4725	1040	--	--	Cellular Component: Golgi membrane (GO:0000139);; Cellular Component: vacuole (GO:0005773);; Cellular Component: endoplasmic reticulum membrane (GO:0005789);; Cellular Component: chloroplast (GO:0009507);; Molecular Function: hydrogen ion transmembrane transporter activity (GO:0015078);; Biological Process: ATP hydrolysis coupled proton transport (GO:0015991);; Cellular Component: integral compon…	K03661|5.57247e-97|eus:EUTSA_v10026373mg|K03661 V-type H+-transporting ATPase 21kDa proteolipid subunit | (RefSeq) hypothetical protein	Oxidative phosphorylation (ko00190);; Phagosome (ko04145)	[C]	Energy production and conversion	ATP synthase subunit C	V-type proton ATPase subunit c&apos;&apos;2 OS=Arabidopsis thaliana OX=3702 GN=VHA-c&apos;&apos;2 PE=1 SV=1	C	Energy production and conversion	ATPase, F0/V0 complex, subunit C protein [Arabidopsis thaliana]
BraC01g005540	12.7615	1894	12.3584	1697	3.59607	529	3.91254	582	[E]	Amino acid transport and metabolism	Molecular Function: inorganic anion exchanger activity (GO:0005452);; Cellular Component: nucleus (GO:0005634);; Molecular Function: anion:anion antiporter activity (GO:0015301);; Biological Process: inorganic anion transport (GO:0015698);; Cellular Component: integral component of membrane (GO:0016021);; Biological Process: anion transmembrane transport (GO:0098656);;	--	--	[P]	Inorganic ion transport and metabolism	Serine hydroxymethyltransferase;; HCO3- transporter family;; Beta-eliminating lyase	Probable boron transporter 7 OS=Arabidopsis thaliana OX=3702 GN=BOR7 PE=2 SV=3	U	Intracellular trafficking, secretion, and vesicular transport	PREDICTED: probable boron transporter 7 isoform X2 [Brassica rapa]
BraC01g005550	0.15298	17	0.100877	10	0	0	0	0	[T]	Signal transduction mechanisms	Molecular Function: inward rectifier potassium channel activity (GO:0005242);; Cellular Component: integral component of plasma membrane (GO:0005887);; Molecular Function: cyclic nucleotide binding (GO:0030551);; Biological Process: regulation of ion transmembrane transport (GO:0034765);; Biological Process: regulation of membrane potential (GO:0042391);; Biological Process: potassium ion transme…	--	--	[PT]	Inorganic ion transport and metabolism;; Signal transduction mechanisms	Ion transport protein;; Ankyrin repeats (3 copies);; Ankyrin repeats (many copies);; KHA, dimerisation domain of potassium ion channel;; Ankyrin repeats (many copies);; Ankyrin repeat;; Ankyrin repeat;; Cyclic nucleotide-binding domain;; Ion channel	Probable potassium channel AKT5 OS=Arabidopsis thaliana OX=3702 GN=AKT5 PE=2 SV=2	U	Intracellular trafficking, secretion, and vesicular transport	probable potassium channel AKT5 [Brassica napus]
BraC01g005560	136.884	3731	140.671	3547	43.6221	1178	45.3927	1239	--	--	Cellular Component: mitochondrial respiratory chain complex III (GO:0005750);; Cellular Component: vacuolar membrane (GO:0005774);; Biological Process: mitochondrial electron transport, ubiquinol to cytochrome c (GO:0006122);; Molecular Function: ubiquinol-cytochrome-c reductase activity (GO:0008121);; Cellular Component: plastid (GO:0009536);;	K00417|5.87262e-68|brp:103850902|K00417 ubiquinol-cytochrome c reductase subunit 7 | (RefSeq) cytochrome b-c1 complex subunit 7-1	Oxidative phosphorylation (ko00190)	[C]	Energy production and conversion	Ubiquinol-cytochrome C reductase complex 14kD subunit	Cytochrome b-c1 complex subunit 7-1 OS=Arabidopsis thaliana OX=3702 GN=QCR7-1 PE=1 SV=1	C	Energy production and conversion	PREDICTED: cytochrome b-c1 complex subunit 7-1 [Brassica rapa]
BraC01g005570	43.5243	2913	49.9182	3090	3.18135	211	3.9563	265	--	--	Cellular Component: extracellular region (GO:0005576);; Cellular Component: plant-type cell wall (GO:0009505);;	--	--	--	--	Protein of unknown function (DUF642)	--	S	Function unknown	uncharacterized protein LOC106368234 [Brassica napus]
BraC01g005580	4.72764	302	5.01827	296	1.9927	126	1.82656	117	--	--	Molecular Function: RNA binding (GO:0003723);; Molecular Function: endonuclease activity (GO:0004519);; Cellular Component: mitochondrion (GO:0005739);; Molecular Function: zinc ion binding (GO:0008270);; Biological Process: RNA modification (GO:0009451);;	--	--	[R]	General function prediction only	DYW family of nucleic acid deaminases;; PPR repeat;; PPR repeat;; PPR repeat family	Pentatricopeptide repeat-containing protein At4g32450, mitochondrial OS=Arabidopsis thaliana OX=3702 GN=PCMP-H63 PE=2 SV=1	S	Function unknown	PREDICTED: pentatricopeptide repeat-containing protein At4g32450, mitochondrial [Brassica rapa]
BraC01g005590	5.48444	265	5.16886	231	5.3694	257	5.11678	247	--	--	Cellular Component: nucleus (GO:0005634);;	--	--	--	--	Agenet domain;; ENT domain	--	S	Function unknown	PREDICTED: uncharacterized protein LOC103850924 isoform X1 [Brassica rapa]
BraC01g005600	1.25547	119	1.09117	96	0.406065	38	0.429749	41	--	--	Molecular Function: RNA binding (GO:0003723);; Molecular Function: endonuclease activity (GO:0004519);; Cellular Component: mitochondrion (GO:0005739);; Biological Process: RNA modification (GO:0009451);; Biological Process: positive regulation of mitochondrial mRNA catabolic process (GO:1905639);;	--	--	[R]	General function prediction only	PPR repeat family;; PPR repeat;; PPR repeat;; Pentatricopeptide repeat domain;; Pentacotripeptide-repeat region of PRORP	Pentatricopeptide repeat-containing protein At4g32430, mitochondrial OS=Arabidopsis thaliana OX=3702 GN=PCMP-E40 PE=2 SV=1	S	Function unknown	pentatricopeptide repeat-containing protein At4g32430, mitochondrial-like isoform X1 [Brassica napus]
BraC01g005610	13.1841	1279	11.883	1067	8.42048	810	7.17431	697	[O]	Posttranslational modification, protein turnover, chaperones	Biological Process: protein peptidyl-prolyl isomerization (GO:0000413);; Molecular Function: peptidyl-prolyl cis-trans isomerase activity (GO:0003755);; Biological Process: protein folding (GO:0006457);;	K09566|5.91538e-126|brp:103850950|K09566 peptidyl-prolyl isomerase G (cyclophilin G) [EC:5.2.1.8] | (RefSeq) peptidyl-prolyl cis-trans isomerase CYP95	--	[O]	Posttranslational modification, protein turnover, chaperones	Cyclophilin type peptidyl-prolyl cis-trans isomerase/CLD	Peptidyl-prolyl cis-trans isomerase CYP95 OS=Arabidopsis thaliana OX=3702 GN=CYP95 PE=1 SV=2	O	Posttranslational modification, protein turnover, chaperones	PREDICTED: peptidyl-prolyl cis-trans isomerase CYP95 isoform X1 [Brassica rapa]
BraC01g005620	58.6557	7737	62.4606	7622	50.5716	6611	49.0691	6479	[N]	Cell motility	Molecular Function: RNA polymerase II regulatory region sequence-specific DNA binding (GO:0000977);; Molecular Function: protein binding (GO:0005515);; Cellular Component: endosome (GO:0005768);; Cellular Component: trans-Golgi network (GO:0005802);; Cellular Component: plasma membrane (GO:0005886);; Molecular Function: zinc ion binding (GO:0008270);; Biological Process: multidimensional cell gro…	K10999|0|brp:103850985|K10999 cellulose synthase A [EC:2.4.1.12] | (RefSeq) cellulose synthase A catalytic subunit 1 [UDP-forming]	--	--	--	Cellulose synthase;; Zinc-binding RING-finger;; Glycosyl transferase family group 2	Cellulose synthase A catalytic subunit 1 [UDP-forming] OS=Arabidopsis thaliana OX=3702 GN=CESA1 PE=1 SV=1	M	Cell wall/membrane/envelope biogenesis	PREDICTED: cellulose synthase A catalytic subunit 1 [UDP-forming] [Brassica rapa]
BraC01g005630	23.4026	1094	26.5629	1149	1.35766	63	1.9338	91	--	--	Cellular Component: mitochondrial inner membrane (GO:0005743);; Biological Process: mitochondrial transport (GO:0006839);; Biological Process: nucleotide transport (GO:0006862);; Cellular Component: chloroplast inner membrane (GO:0009706);; Biological Process: embryo development ending in seed dormancy (GO:0009793);; Molecular Function: nucleotide transmembrane transporter activity (GO:0015215);;…	K14684|0|bna:106368810|K14684 solute carrier family 25 (mitochondrial phosphate transporter), member 23/24/25/41 | (RefSeq) adenine nucleotide transporter BT1, chloroplastic/mitochondrial-like	--	[C]	Energy production and conversion	Mitochondrial carrier protein	Adenine nucleotide transporter BT1, chloroplastic/mitochondrial OS=Arabidopsis thaliana OX=3702 GN=BT1 PE=1 SV=1	S	Function unknown	adenine nucleotide transporter BT1, chloroplastic/mitochondrial-like [Brassica napus]
BraC01g005640	154.553	6638	159.915	6355	40.6658	1731	38.5579	1658	--	--	Cellular Component: endosome (GO:0005768);; Cellular Component: trans-Golgi network (GO:0005802);; Cellular Component: plasma membrane (GO:0005886);; Molecular Function: organic anion transmembrane transporter activity (GO:0008514);; Biological Process: carbohydrate transport (GO:0008643);; Cellular Component: integral component of membrane (GO:0016021);;	--	--	[GE]	Carbohydrate transport and metabolism;; Amino acid transport and metabolism	Triose-phosphate Transporter family;; UAA transporter family	Probable sugar phosphate/phosphate translocator At4g32390 OS=Arabidopsis thaliana OX=3702 GN=At4g32390 PE=3 SV=1	S	Function unknown	PREDICTED: probable sugar phosphate/phosphate translocator At4g32390 [Brassica oleracea var. oleracea]
BraC01g005650	0	0	0	0	0	0	0	0	--	--	--	--	--	--	--	F-box associated;; F-box domain	Probable F-box protein At5g47300 OS=Arabidopsis thaliana OX=3702 GN=At5g47300 PE=4 SV=1	--	--	probable F-box protein At5g47300 [Brassica napus]
BraC01g005660	0	0	0.0288	2	0	0	0	0	[G]	Carbohydrate transport and metabolism	Molecular Function: polygalacturonase activity (GO:0004650);; Cellular Component: extracellular region (GO:0005576);; Biological Process: carbohydrate metabolic process (GO:0005975);; Biological Process: cell wall organization (GO:0071555);;	--	--	--	--	Glycosyl hydrolases family 28	Probable polygalacturonase At3g15720 OS=Arabidopsis thaliana OX=3702 GN=At3g15720 PE=1 SV=1	M	Cell wall/membrane/envelope biogenesis	PREDICTED: probable polygalacturonase At3g15720 isoform X1 [Brassica rapa]
BraC01g005670	10.8607	838	12.388	884	3.49772	268	4.21646	326	--	--	Cellular Component: nucleus (GO:0005634);; Biological Process: protein transport (GO:0015031);;	--	--	[Z]	Cytoskeleton	Regulator of Vps4 activity in the MVB pathway	--	S	Function unknown	PREDICTED: uncharacterized protein LOC103851047 [Brassica rapa]
BraC01g005680	4.88616	238	5.09912	230	9.7997	473	10.1426	494	[O]	Posttranslational modification, protein turnover, chaperones	--	--	--	--	--	Tetratricopeptide repeat	--	S	Function unknown	uncharacterized protein LOC106369070 [Brassica napus]
BraC01g005690	47.3081	3416	53.2471	3557	38.9504	2787	41.6169	3008	--	--	--	--	--	--	--	Targeting protein for Xklp2 (TPX2)	Protein WVD2-like 5 OS=Arabidopsis thaliana OX=3702 GN=WDL5 PE=1 SV=1	S	Function unknown	protein WVD2-like 5 isoform X1 [Brassica napus]
BraC01g005700	1.95932	373	1.99247	351	2.75634	520	2.52922	482	--		Molecular Function: protein serine/threonine kinase activity (GO:0004674);; Molecular Function: ATP binding (GO:0005524);; Biological Process: protein phosphorylation (GO:0006468);; Cellular Component: integral component of membrane (GO:0016021);;	--	--	--	--	Protein kinase domain;; Protein tyrosine kinase;; D-mannose binding lectin;; Phosphotransferase enzyme family;; Protein-kinase domain of FAM69;; PAN-like domain;; PAN-like domain	G-type lectin S-receptor-like serine/threonine-protein kinase SD2-5 OS=Arabidopsis thaliana OX=3702 GN=SD25 PE=1 SV=1	T	Signal transduction mechanisms	G-type lectin S-receptor-like serine/threonine-protein kinase SD2-5 [Brassica napus]
BraC01g005710	9.86204	445	8.94319	373	0.891827	40	0.729194	33	--	--	Molecular Function: transcription cofactor activity (GO:0003712);; Cellular Component: mitochondrion (GO:0005739);; Biological Process: regulation of transcription, DNA-templated (GO:0006355);;	--	--	--	--	--	--	S	Function unknown	uncharacterized protein LOC106369550 [Brassica napus]
BraC01g005720	0.236381	6	0.186189	4	0	0	0	0	--	--	Molecular Function: acetylglucosaminyltransferase activity (GO:0008375);; Cellular Component: integral component of membrane (GO:0016021);;	--	--	--	--	Core-2/I-Branching enzyme	--	S	Function unknown	uncharacterized protein LOC111199760 [Brassica napus]
BraC01g005730	49.2601	4875	46.0195	4213	23.482	2303	23.1844	2297	--	--	Molecular Function: 1-phosphatidylinositol binding (GO:0005545);; Cellular Component: nucleus (GO:0005634);; Cellular Component: Golgi apparatus (GO:0005794);; Cellular Component: cytosol (GO:0005829);; Cellular Component: plasma membrane (GO:0005886);; Cellular Component: clathrin-coated pit (GO:0005905);; Biological Process: regulation of transcription, DNA-templated (GO:0006355);; Biological P…	--	--	[TU]	Signal transduction mechanisms;; Intracellular trafficking, secretion, and vesicular transport	ANTH domain;; ENTH domain	Probable clathrin assembly protein At4g32285 OS=Arabidopsis thaliana OX=3702 GN=At4g32285 PE=1 SV=2	U	Intracellular trafficking, secretion, and vesicular transport	PREDICTED: probable clathrin assembly protein At4g32285 [Brassica rapa]
BraC01g005740	0.059371	2	0.208818	6	2.59138	73	1.72866	49	--	--	Cellular Component: nucleus (GO:0005634);; Biological Process: regulation of transcription, DNA-templated (GO:0006355);; Biological Process: auxin-activated signaling pathway (GO:0009734);;	K14484|8.94267e-170|brp:103851160|K14484 auxin-responsive protein IAA | (RefSeq) auxin-responsive protein IAA29	Plant hormone signal transduction (ko04075)	--	--	AUX/IAA family	Auxin-responsive protein IAA29 OS=Arabidopsis thaliana OX=3702 GN=IAA29 PE=1 SV=2	K	Transcription	PREDICTED: auxin-responsive protein IAA29 isoform X1 [Brassica rapa]
BraC01g005750	11.9216	353	11.0937	304	1.96716	58	1.15044	35	--	--	Cellular Component: nucleus (GO:0005634);; Cellular Component: plasma membrane (GO:0005886);;	--	--	--	--	--	U11/U12 small nuclear ribonucleoprotein 25 kDa protein OS=Arabidopsis thaliana OX=3702 GN=SNRNP25 PE=2 SV=1	S	Function unknown	uncharacterized protein LOC106370040 isoform X2 [Brassica napus]
BraC01g005760	14.3518	1290	15.9142	1323	27.8733	2482	25.7881	2320	[R]	General function prediction only	Molecular Function: protein kinase activity (GO:0004672);; Molecular Function: ATP binding (GO:0005524);; Biological Process: protein phosphorylation (GO:0006468);; Cellular Component: chloroplast (GO:0009507);; Cellular Component: integral component of membrane (GO:0016021);;	--	--	[T]	Signal transduction mechanisms	Protein tyrosine kinase;; Protein kinase domain	E3 ubiquitin-protein ligase KEG OS=Arabidopsis thaliana OX=3702 GN=KEG PE=1 SV=2	T	Signal transduction mechanisms	PREDICTED: E3 ubiquitin-protein ligase KEG [Brassica rapa]
BraC01g005770	13.9315	554	16.196	596	1528.15	60175	1587.03	63126	[C]	Energy production and conversion	Cellular Component: chloroplast thylakoid membrane (GO:0009535);; Biological Process: response to cytokinin (GO:0009735);; Cellular Component: chloroplast envelope (GO:0009941);; Molecular Function: hydrogen ion transmembrane transporter activity (GO:0015078);; Biological Process: ATP synthesis coupled proton transport (GO:0015986);; Cellular Component: integral component of membrane (GO:0016021)…	K02109|1.34613e-80|brp:103851204|K02109 F-type H+-transporting ATPase subunit b | (RefSeq) ATP synthase subunit b', chloroplastic	Oxidative phosphorylation (ko00190);; Photosynthesis (ko00195)	--	--	ATP synthase B/B' CF(0)	ATP synthase subunit b&apos;, chloroplastic OS=Spinacia oleracea OX=3562 GN=ATPG PE=1 SV=2	U	Intracellular trafficking, secretion, and vesicular transport	PREDICTED: ATP synthase subunit b&apos;, chloroplastic [Brassica rapa]
BraC01g005780	9.92835	1026	12.1512	1162	128.754	13181	130.858	13532	--	--	--	--	--	--	--	--	--	S	Function unknown	PREDICTED: coiled-coil domain-containing protein 18 [Brassica rapa]
BraC01g005790	13.155	1463	11.7447	1208	7.32483	807	7.14932	796	[S]	Function unknown	Molecular Function: pantothenate kinase activity (GO:0004594);; Molecular Function: protein binding (GO:0005515);; Molecular Function: ATP binding (GO:0005524);; Cellular Component: cytosol (GO:0005829);; Biological Process: coenzyme A biosynthetic process (GO:0015937);; Biological Process: phosphorylation (GO:0016310);;	K09680|0|bna:106370454|K09680 type II pantothenate kinase [EC:2.7.1.33] | (RefSeq) pantothenate kinase 2-like	Pantothenate and CoA biosynthesis (ko00770)	[H]	Coenzyme transport and metabolism	Fumble;; Protein of unknown function DUF89	Pantothenate kinase 2 OS=Arabidopsis thaliana OX=3702 GN=PANK2 PE=1 SV=2	H	Coenzyme transport and metabolism	pantothenate kinase 2-like [Brassica napus]
BraC01g005800	20.202	2292	17.4254	1829	11.5469	1298	11.5533	1312	--	--	Cellular Component: extracellular region (GO:0005576);; Cellular Component: cytosol (GO:0005829);; Biological Process: signal transduction (GO:0007165);; Cellular Component: endosome membrane (GO:0010008);; Biological Process: protein transport (GO:0015031);; Molecular Function: phosphatidylinositol binding (GO:0035091);;	--	--	--	--	PX domain	PX domain-containing protein EREL1 OS=Arabidopsis thaliana OX=3702 GN=EREL1 PE=2 SV=1	S	Function unknown	PX domain-containing protein EREL1 [Brassica napus]
BraC01g005810	0	0	0	0	0	0	0	0	--	--	--	--	--	[R]	General function prediction only	Reverse transcriptase-like	--	S	Function unknown	uncharacterized protein LOC111213242 [Brassica napus]
BraC01g005820	29.3907	1372	25.8002	1114	13.9427	645	10.7811	504	--	--	Molecular Function: SNARE binding (GO:0000149);; Molecular Function: SNAP receptor activity (GO:0005484);; Cellular Component: vacuolar membrane (GO:0005774);; Cellular Component: plasma membrane (GO:0005886);; Biological Process: exocytosis (GO:0006887);; Biological Process: vesicle fusion (GO:0006906);; Biological Process: response to salt stress (GO:0009651);; Biological Process: response to a…	K08515|9.84752e-145|brp:103851245|K08515 vesicle-associated membrane protein 7 | (RefSeq) vesicle-associated membrane protein 711-like	SNARE interactions in vesicular transport (ko04130)	[U]	Intracellular trafficking, secretion, and vesicular transport	Synaptobrevin;; Regulated-SNARE-like domain	Vesicle-associated membrane protein 711 OS=Arabidopsis thaliana OX=3702 GN=VAMP711 PE=1 SV=2	U	Intracellular trafficking, secretion, and vesicular transport	PREDICTED: vesicle-associated membrane protein 711-like [Brassica rapa]
BraC01g005830	78.3097	3185	82.8113	3116	9.43277	381	10.2854	419	--	--	Cellular Component: endoplasmic reticulum (GO:0005783);; Cellular Component: chloroplast (GO:0009507);; Cellular Component: integral component of membrane (GO:0016021);; Molecular Function: carbohydrate binding (GO:0030246);;	--	--	[S]	Function unknown	Protein of unknown function (DUF2012)	ER membrane protein complex subunit 7 homolog OS=Arabidopsis thaliana OX=3702 GN=At4g32130 PE=2 SV=1	U	Intracellular trafficking, secretion, and vesicular transport	PREDICTED: ER membrane protein complex subunit 7 homolog [Brassica rapa]
BraC01g005840	16.3239	997	13.8426	782	10.1219	613	9.10847	557	--	--	Cellular Component: Golgi membrane (GO:0000139);; Biological Process: arabinogalactan protein metabolic process (GO:0010405);; Cellular Component: integral component of membrane (GO:0016021);; Biological Process: protein O-linked glycosylation via hydroxyproline (GO:0018258);; Molecular Function: hydroxyproline O-galactosyltransferase activity (GO:1990714);;	K20854|0|brp:103851263|K20854 hydroxyproline O-galactosyltransferase HPGT [EC:2.4.1.-] | (RefSeq) hydroxyproline O-galactosyltransferase HPGT2	--	[G]	Carbohydrate transport and metabolism	Galactosyltransferase;; Domain of unknown function (DUF4094)	Hydroxyproline O-galactosyltransferase HPGT2 OS=Arabidopsis thaliana OX=3702 GN=HPGT2 PE=1 SV=1	S	Function unknown	PREDICTED: hydroxyproline O-galactosyltransferase HPGT2 [Brassica rapa]
BraC01g005850	0	0	0	0	0	0	0	0	--	--	Molecular Function: transferase activity (GO:0016740);;	--	--	--	--	--	--	S	Function unknown	PREDICTED: uncharacterized protein LOC103851272 [Brassica rapa]
BraC01g005860	0	0	0	0	0	0	0	0	--	--	--	--	--	--	--	--	--	S	Function unknown	PREDICTED: uncharacterized protein LOC103851281 [Brassica rapa]
BraC01g005870	0	0	0.564588	8	0	0	0	0	--	--	Cellular Component: extracellular region (GO:0005576);; Molecular Function: transferase activity (GO:0016740);;	--	--	--	--	--	--	S	Function unknown	PREDICTED: uncharacterized protein LOC103851292 [Brassica rapa]
BraC01g005880	8.87238	973	7.62451	774	16.1815	1758	15.1238	1660	--	--	Cellular Component: mitochondrion (GO:0005739);;	--	--	[ODR]	Posttranslational modification, protein turnover, chaperones;; Cell cycle control, cell division, chromosome partitioning;; General function prediction only	PB1 domain;; TPR repeat;; Tetratricopeptide repeat;; Tetratricopeptide repeat;; Tetratricopeptide repeat	Protein PHOX1 OS=Arabidopsis thaliana OX=3702 GN=PHOX1 PE=1 SV=1	O	Posttranslational modification, protein turnover, chaperones	protein PHOX4-like [Brassica napus]
BraC01g005890	154.264	11169	153.256	10265	41.5335	2980	37.5923	2725	--	--	Molecular Function: calcium ion binding (GO:0005509);; Cellular Component: mitochondrion (GO:0005739);; Biological Process: calcium ion transport (GO:0006816);; Biological Process: negative regulation of mitochondrial calcium ion concentration (GO:0051562);;	--	--	[P]	Inorganic ion transport and metabolism	EF hand;; EF-hand domain pair;; EF-hand domain;; EF-hand domain pair;; EF hand	Calcium uptake protein, mitochondrial OS=Arabidopsis thaliana OX=3702 GN=MICU PE=2 SV=1	S	Function unknown	PREDICTED: calcium uptake protein 1 homolog, mitochondrial [Brassica rapa]
BraC01g005900	7.45734	678	8.01583	674	1.60865	145	1.9498	178	--	--	Cellular Component: cytoplasm (GO:0005737);;	--	--	[S]	Function unknown	Neurochondrin	--	S	Function unknown	neurochondrin [Brassica napus]
BraC01g005910	19.1383	1206	19.1788	1118	17.2227	1076	17.6042	1111	--	--	Molecular Function: DNA binding (GO:0003677);; Molecular Function: transcription factor activity, sequence-specific DNA binding (GO:0003700);; Molecular Function: protein binding (GO:0005515);; Cellular Component: nucleus (GO:0005634);; Biological Process: regulation of transcription, DNA-templated (GO:0006355);; Biological Process: detection of ethylene stimulus (GO:0009727);; Biological Process…	--	--	[K]	Transcription	Homeobox KN domain;; KNOX2 domain;; KNOX1 domain;; ELK domain;; Homeobox domain	Homeobox protein knotted-1-like 5 OS=Arabidopsis thaliana OX=3702 GN=KNAT5 PE=1 SV=2	K	Transcription	homeobox protein knotted-1-like 5 [Brassica napus]
BraC01g005920	30.4266	1440	25.2725	1106	9.16134	430	8.45162	401	--	--	--	--	--	--	--	--	--	S	Function unknown	uncharacterized protein LOC106371692 [Brassica napus]
BraC01g005930	284.844	7091	261.063	6012	218.82	5398	210.739	5251	--	--	Cellular Component: nucleus (GO:0005634);;	--	--	--	--	--	--	S	Function unknown	PREDICTED: uncharacterized protein LOC103851358 [Brassica rapa]
BraC01g005940	30.5756	3265	32.067	3168	11.5695	1225	12.2188	1306	[E]	Amino acid transport and metabolism	Molecular Function: L-aspartate:2-oxoglutarate aminotransferase activity (GO:0004069);; Cellular Component: mitochondrion (GO:0005739);; Cellular Component: cytosol (GO:0005829);; Biological Process: cellular amino acid metabolic process (GO:0006520);; Biological Process: biosynthetic process (GO:0009058);; Biological Process: response to cold (GO:0009409);; Cellular Component: amyloplast (GO:000…	K00811|0|brp:103851376|K00811 aspartate aminotransferase, chloroplastic [EC:2.6.1.1] | (RefSeq) aspartate aminotransferase, chloroplastic	Arginine biosynthesis (ko00220);; Alanine, aspartate and glutamate metabolism (ko00250);; Cysteine and methionine metabolism (ko00270);; Arginine and proline metabolism (ko00330);; Tyrosine metabolism (ko00350);; Phenylalanine metabolism (ko00360);; Phenylalanine, tyrosine and tryptophan biosynthesis (ko00400);; Isoquinoline alkaloid biosynthesis (ko00950);; Tropane, piperidine and pyridine alkal…	[E]	Amino acid transport and metabolism	Aminotransferase class I and II;; Protein kinase domain;; Protein tyrosine kinase	Aspartate aminotransferase, chloroplastic OS=Arabidopsis thaliana OX=3702 GN=ASP5 PE=1 SV=2	T	Signal transduction mechanisms	PREDICTED: aspartate aminotransferase, chloroplastic [Brassica rapa]
BraC01g005950	71.0757	2940	89.9585	3443	15.2738	627	15.8467	657	[J]	Translation, ribosomal structure and biogenesis	Cellular Component: plasma membrane (GO:0005886);; Cellular Component: integral component of membrane (GO:0016021);;	--	--	[S]	Function unknown	PPPDE putative peptidase domain;; Ribosomal L39 protein	DeSI-like protein At4g17486 OS=Arabidopsis thaliana OX=3702 GN=At4g17486 PE=2 SV=1	S	Function unknown	PREDICTED: deSI-like protein At4g17486 [Brassica rapa]
BraC01g005960	0	0	0	0	0	0	0	0	[S]	Function unknown	Molecular Function: DNA binding (GO:0003677);; Molecular Function: DNA helicase activity (GO:0003678);; Cellular Component: nucleus (GO:0005634);; Biological Process: chromatin remodeling (GO:0006338);; Biological Process: cell proliferation (GO:0008283);; Biological Process: response to auxin (GO:0009733);; Biological Process: cytokinin-activated signaling pathway (GO:0009736);; Biological Proce…	K11643|0|brp:103851409|K11643 chromodomain-helicase-DNA-binding protein 4 [EC:3.6.4.12] | (RefSeq) CHD3-type chromatin-remodeling factor PICKLE-like	--	[R]	General function prediction only	SNF2 family N-terminal domain;; Domain of Unknown Function (DUF1086);; Chromo (CHRromatin Organisation MOdifier) domain;; Helicase conserved C-terminal domain;; Domain of Unknown Function (DUF1087);; Type III restriction enzyme, res subunit	CHD3-type chromatin-remodeling factor PICKLE OS=Arabidopsis thaliana OX=3702 GN=PKL PE=1 SV=1	L	Replication, recombination and repair	PREDICTED: CHD3-type chromatin-remodeling factor PICKLE-like [Brassica rapa]
BraC01g005970	0	0	0	0	0	0	0	0	[KL]	Transcription;; Replication, recombination and repair	Molecular Function: DNA binding (GO:0003677);; Molecular Function: ATP binding (GO:0005524);; Cellular Component: nucleus (GO:0005634);;	K11643|0|brp:103851420|K11643 chromodomain-helicase-DNA-binding protein 4 [EC:3.6.4.12] | (RefSeq) CHD3-type chromatin-remodeling factor PICKLE-like	--	[R]	General function prediction only	Domain of Unknown Function (DUF1086);; SNF2 family N-terminal domain;; Chromo (CHRromatin Organisation MOdifier) domain;; Domain of Unknown Function (DUF1087);; Type III restriction enzyme, res subunit	CHD3-type chromatin-remodeling factor PICKLE OS=Arabidopsis thaliana OX=3702 GN=PKL PE=1 SV=1	L	Replication, recombination and repair	PREDICTED: CHD3-type chromatin-remodeling factor CHR7-like isoform X2 [Brassica rapa]
BraC01g005980	0	0	0	0	0	0	0	0	--	--	--	--	--	--	--	Protein MS5	UPF0725 protein At2g20620 OS=Arabidopsis thaliana OX=3702 GN=At2g20620 PE=2 SV=1	--	--	BnaAnng28380D [Brassica napus]
BraC01g005990	0	0	0	0	0	0	0	0	--	--	--	--	--	--	--	MULE transposase domain;; Transposase, Mutator family	--	S	Function unknown	PREDICTED: uncharacterized protein LOC103836824 [Brassica rapa]
BraC01g006000	20.41	1736	23.2348	1829	3.43329	290	4.36943	372	--	--	--	--	--	[S]	Function unknown	Armadillo/beta-catenin-like repeat	U-box domain-containing protein 12 OS=Oryza sativa subsp. japonica OX=39947 GN=PUB12 PE=2 SV=1	S	Function unknown	U-box domain-containing protein 14-like isoform X2 [Brassica napus]
BraC01g006010	15.8055	2049	17.1177	2053	6.18393	795	5.63077	731	--	--	--	--	--	[D]	Cell cycle control, cell division, chromosome partitioning	--	DNA mismatch repair protein MSH6 OS=Arabidopsis thaliana OX=3702 GN=MSH6 PE=1 SV=2	S	Function unknown	DNA ligase 1-like isoform X3 [Brassica napus]
BraC01g006020	0	0	0.26689	4	0	0	0	0	--	--	--	--	--	--	--	--	--	--	--	uncharacterized protein LOC106355021 [Brassica napus]
BraC01g006030	0.51303	22	0.514252	20	1.64447	69	1.71574	73	--	--	Molecular Function: RNA binding (GO:0003723);; Molecular Function: endonuclease activity (GO:0004519);; Biological Process: RNA modification (GO:0009451);; Cellular Component: chloroplast (GO:0009507);;	--	--	[R]	General function prediction only	PPR repeat family;; PPR repeat;; PPR repeat;; Pentatricopeptide repeat domain;; Pentacotripeptide-repeat region of PRORP;; Tetratricopeptide repeat	Pentatricopeptide repeat-containing protein At4g31850, chloroplastic OS=Arabidopsis thaliana OX=3702 GN=PGR3 PE=1 SV=1	S	Function unknown	pentatricopeptide repeat-containing protein At4g31850, chloroplastic-like [Brassica napus]
BraC01g006040	87.2332	1831	88.2899	1715	2.06214	43	1.18243	25	--	--	Molecular Function: copper ion binding (GO:0005507);; Molecular Function: electron carrier activity (GO:0009055);; Cellular Component: integral component of membrane (GO:0016021);; Cellular Component: anchored component of plasma membrane (GO:0046658);;	--	--	--	--	Plastocyanin-like domain	Early nodulin-like protein 1 OS=Arabidopsis thaliana OX=3702 GN=At2g25060 PE=1 SV=2	S	Function unknown	PREDICTED: early nodulin-like protein 1 [Brassica rapa]
BraC01g006050	0	0	0	0	0	0	0	0	--	--	Cellular Component: integral component of membrane (GO:0016021);;	--	--	--	--	--	--	S	Function unknown	PREDICTED: uncharacterized protein LOC103851502 [Brassica rapa]
BraC01g006060	5.07218	444	3.81824	310	1.40788	123	1.24023	109	--	--	Molecular Function: signal transducer activity (GO:0004871);; Cellular Component: late endosome (GO:0005770);; Cellular Component: plasma membrane (GO:0005886);; Biological Process: signal transduction (GO:0007165);; Biological Process: response to light stimulus (GO:0009416);; Biological Process: positive regulation of flower development (GO:0009911);; Biological Process: inflorescence developme…	--	--	--	--	NPH3 family;; BTB/POZ domain	BTB/POZ domain-containing protein NPY1 OS=Arabidopsis thaliana OX=3702 GN=NPY1 PE=2 SV=1	S	Function unknown	PREDICTED: BTB/POZ domain-containing protein NPY1 isoform X1 [Brassica rapa]
BraC01g006070	0	0	0	0	0	0	0	0	[M]	Cell wall/membrane/envelope biogenesis	Cellular Component: nucleus (GO:0005634);;	--	--	[R]	General function prediction only	Kelch motif;; Kelch motif;; Kelch motif;; F-box domain;; Galactose oxidase, central domain	Putative F-box/kelch-repeat protein At3g43710 OS=Arabidopsis thaliana OX=3702 GN=At3g43710 PE=4 SV=1	S	Function unknown	PREDICTED: putative F-box/kelch-repeat protein At3g43710 [Brassica rapa]
BraC01g006080	27.4783	1327	25.2042	1126	16.8934	809	14.9893	725	--	--	Biological Process: response to molecule of bacterial origin (GO:0002237);; Molecular Function: transcription factor activity, sequence-specific DNA binding (GO:0003700);; Cellular Component: nucleus (GO:0005634);; Biological Process: regulation of transcription, DNA-templated (GO:0006355);; Biological Process: response to salicylic acid (GO:0009751);; Biological Process: response to chitin (GO:0…	--	--	--	--	WRKY DNA -binding domain	WRKY transcription factor 18 OS=Arabidopsis thaliana OX=3702 GN=WRKY18 PE=1 SV=2	K	Transcription	WRKY transcription factor 18 [Brassica rapa]
BraC01g006090	41.7837	2106	45.0254	2100	3.89635	195	4.46462	226	[J]	Translation, ribosomal structure and biogenesis	Molecular Function: diphthine synthase activity (GO:0004164);; Cellular Component: cytoplasm (GO:0005737);; Biological Process: peptidyl-diphthamide biosynthetic process from peptidyl-histidine (GO:0017183);; Biological Process: methylation (GO:0032259);;	K00586|0|brp:103851539|K00586 diphthine methyl ester synthase [EC:2.1.1.314] | (RefSeq) probable diphthine methyl ester synthase	--	[J]	Translation, ribosomal structure and biogenesis	Tetrapyrrole (Corrin/Porphyrin) Methylases	Probable diphthine methyl ester synthase OS=Arabidopsis thaliana OX=3702 GN=At4g31790 PE=2 SV=1	J	Translation, ribosomal structure and biogenesis	PREDICTED: probable diphthine methyl ester synthase [Brassica rapa]
BraC01g006100	7.51766	585	7.94889	573	51.2866	3955	55.1511	4296	[M]	Cell wall/membrane/envelope biogenesis	Biological Process: glycolipid biosynthetic process (GO:0009247);; Molecular Function: transferase activity, transferring hexosyl groups (GO:0016758);;	K03715|0|brp:103851545|K03715 1,2-diacylglycerol 3-beta-galactosyltransferase [EC:2.4.1.46] | (RefSeq) monogalactosyldiacylglycerol synthase 1, chloroplastic-like	Glycerolipid metabolism (ko00561)	--	--	Monogalactosyldiacylglycerol (MGDG) synthase;; Glycosyltransferase family 28 C-terminal domain	Monogalactosyldiacylglycerol synthase 1, chloroplastic OS=Arabidopsis thaliana OX=3702 GN=MGD1 PE=1 SV=1	M	Cell wall/membrane/envelope biogenesis	PREDICTED: monogalactosyldiacylglycerol synthase 1, chloroplastic-like isoform X2 [Brassica rapa]
BraC01g006110	15.4516	581	14.931	520	5.56854	208	5.86198	221	[T]	Signal transduction mechanisms	Molecular Function: protein serine/threonine phosphatase activity (GO:0004722);; Cellular Component: plasma membrane (GO:0005886);; Biological Process: protein dephosphorylation (GO:0006470);; Biological Process: defense response to bacterium (GO:0042742);; Biological Process: interspecies interaction between organisms (GO:0044419);; Molecular Function: metal ion binding (GO:0046872);;	K17506|0|brp:103851560|K17506 protein phosphatase 1L [EC:3.1.3.16] | (RefSeq) probable protein phosphatase 2C 59	--	[T]	Signal transduction mechanisms	Protein phosphatase 2C	Probable protein phosphatase 2C 59 OS=Arabidopsis thaliana OX=3702 GN=WIN2 PE=1 SV=1	T	Signal transduction mechanisms	PREDICTED: probable protein phosphatase 2C 59 [Brassica rapa]
BraC01g006120	64.9007	2231	66.2763	2108	7.93205	271	6.65555	229	[R]	General function prediction only	Molecular Function: DNA binding (GO:0003677);; Molecular Function: transcription factor activity, sequence-specific DNA binding (GO:0003700);; Molecular Function: protein binding (GO:0005515);; Molecular Function: GTP binding (GO:0005525);; Cellular Component: nucleus (GO:0005634);; Cellular Component: Golgi stack (GO:0005795);; Cellular Component: plasma membrane (GO:0005886);; Biological Proces…	K07942|1.02816e-119|brp:103851569|K07942 ADP-ribosylation factor-like protein 1 | (RefSeq) ADP-ribosylation factor 1-like	--	[U]	Intracellular trafficking, secretion, and vesicular transport	ADP-ribosylation factor family;; Ras of Complex, Roc, domain of DAPkinase;; Signal recognition particle receptor beta subunit;; Ras family;; Gtr1/RagA G protein conserved region;; 50S ribosome-binding GTPase	ADP-ribosylation factor 1 OS=Brassica rapa subsp. pekinensis OX=51351 GN=ARF1 PE=2 SV=3	S	Function unknown	PREDICTED: ADP-ribosylation factor 1-like [Brassica rapa]
BraC01g006130	14.1169	288	10.4799	198	0.495232	11	0.223237	5	--	--	Molecular Function: protein binding (GO:0005515);; Cellular Component: nucleus (GO:0005634);; Cellular Component: plasma membrane (GO:0005886);; Biological Process: glutamine secretion (GO:0010585);; Cellular Component: integral component of membrane (GO:0016021);; Biological Process: regulation of amino acid export (GO:0080143);;	--	--	--	--	--	Protein GLUTAMINE DUMPER 1 OS=Arabidopsis thaliana OX=3702 GN=GDU1 PE=1 SV=1	U	Intracellular trafficking, secretion, and vesicular transport	PREDICTED: protein GLUTAMINE DUMPER 1 [Brassica rapa]
BraC01g006140	51.2996	1353	51.6256	1259	19.62	513	20.077	530	--	--	Molecular Function: transcription factor activity, sequence-specific DNA binding (GO:0003700);; Molecular Function: protein binding (GO:0005515);; Cellular Component: nucleus (GO:0005634);; Biological Process: DNA-templated transcription, initiation (GO:0006352);; Biological Process: regulation of transcription, DNA-templated (GO:0006355);;	K03134|1.99901e-84|brp:103851590|K03134 transcription initiation factor TFIID subunit 10 | (RefSeq) transcription initiation factor TFIID subunit 10	Basal transcription factors (ko03022)	[K]	Transcription	Transcription initiation factor TFIID 23-30kDa subunit	Transcription initiation factor TFIID subunit 10 OS=Arabidopsis thaliana OX=3702 GN=TAF10 PE=1 SV=1	K	Transcription	PREDICTED: transcription initiation factor TFIID subunit 10 [Brassica rapa]
BraC01g006150	0.667404	37	0.700642	36	317.919	17260	302.679	16599	[H]	Coenzyme transport and metabolism	Cellular Component: nucleus (GO:0005634);; Cellular Component: cytosol (GO:0005829);; Molecular Function: O-methyltransferase activity (GO:0008171);; Biological Process: lignin biosynthetic process (GO:0009809);; Biological Process: methylation (GO:0032259);; Molecular Function: protein dimerization activity (GO:0046983);;	K13066|0|brp:103851608|K13066 caffeic acid 3-O-methyltransferase [EC:2.1.1.68] | (RefSeq) indole glucosinolate O-methyltransferase 4-like	Phenylpropanoid biosynthesis (ko00940)	[R]	General function prediction only	O-methyltransferase;; Dimerisation domain	Indole glucosinolate O-methyltransferase 4 OS=Arabidopsis thaliana OX=3702 GN=IGMT4 PE=1 SV=1	S	Function unknown	PREDICTED: indole glucosinolate O-methyltransferase 4-like [Brassica rapa]
BraC01g006160	306.699	12674	319.879	12229	35.4798	1453	35.5059	1469	[J]	Translation, ribosomal structure and biogenesis	Molecular Function: structural constituent of ribosome (GO:0003735);; Cellular Component: ribosome (GO:0005840);; Biological Process: translation (GO:0006412);;	K02991|3.56087e-134|bna:106354737|K02991 small subunit ribosomal protein S6e | (RefSeq) 40S ribosomal protein S6-1-like	Ribosome (ko03010)	[J]	Translation, ribosomal structure and biogenesis	Ribosomal protein S6e	40S ribosomal protein S6-1 OS=Arabidopsis thaliana OX=3702 GN=RPS6A PE=1 SV=2	J	Translation, ribosomal structure and biogenesis	40S ribosomal protein S6-1-like [Brassica napus]
BraC01g006170	5.51719	493	7.70748	636	2.11032	187	1.94425	174	--	--	Molecular Function: cysteine-type endopeptidase activity (GO:0004197);; Cellular Component: extracellular region (GO:0005576);; Biological Process: ubiquitin-dependent protein catabolic process (GO:0006511);; Cellular Component: integral component of membrane (GO:0016021);; Biological Process: protein deubiquitination (GO:0016579);; Molecular Function: thiol-dependent ubiquitinyl hydrolase activi…	K11855|0|brp:103851629|K11855 ubiquitin carboxyl-terminal hydrolase 36/42 [EC:3.4.19.12] | (RefSeq) ubiquitin carboxyl-terminal hydrolase 18	--	[O]	Posttranslational modification, protein turnover, chaperones	Ubiquitin carboxyl-terminal hydrolase;; Ubiquitin carboxyl-terminal hydrolase;; MYND finger	Ubiquitin carboxyl-terminal hydrolase 18 OS=Arabidopsis thaliana OX=3702 GN=UBP18 PE=2 SV=2	O	Posttranslational modification, protein turnover, chaperones	PREDICTED: ubiquitin carboxyl-terminal hydrolase 18 [Brassica rapa]
BraC01g006190	0	0	0	0	0	0	0.033264	2	--	--	Molecular Function: DNA binding (GO:0003677);; Cellular Component: nucleus (GO:0005634);; Biological Process: regulation of transcription, DNA-templated (GO:0006355);; Biological Process: flower development (GO:0009908);;	--	--	--	--	B3 DNA binding domain	B3 domain-containing protein REM1 OS=Brassica oleracea var. botrytis OX=3715 GN=REM1 PE=2 SV=1	--	--	PREDICTED: B3 domain-containing protein REM1-like isoform X2 [Brassica rapa]
BraC01g006200	0.062772	4	0	0	0	0	0	0	--	--	Molecular Function: DNA binding (GO:0003677);; Cellular Component: nucleus (GO:0005634);; Biological Process: regulation of transcription, DNA-templated (GO:0006355);; Biological Process: flower development (GO:0009908);;	--	--	--	--	B3 DNA binding domain	B3 domain-containing protein REM1 OS=Brassica oleracea var. botrytis OX=3715 GN=REM1 PE=2 SV=1	--	--	PREDICTED: B3 domain-containing protein REM1 [Brassica rapa]
BraC01g006220	22.775	2410	22.2766	2181	11.8395	1242	10.2848	1090	[N]	Cell motility	Cellular Component: Golgi membrane (GO:0000139);; Cellular Component: nucleus (GO:0005634);; Cellular Component: integral component of membrane (GO:0016021);; Molecular Function: cellulose synthase activity (GO:0016759);; Biological Process: cell wall organization (GO:0071555);;	--	--	--	--	Glycosyltransferase like family 2;; Glycosyl transferase family group 2;; Glycosyl transferase family 2;; Glycosyl transferase family 21	Probable xyloglucan glycosyltransferase 5 OS=Arabidopsis thaliana OX=3702 GN=CSLC5 PE=1 SV=1	M	Cell wall/membrane/envelope biogenesis	BnaA01g34810D [Brassica napus]
BraC01g006230	9.80534	1400	9.97509	1318	9.11016	1289	8.55187	1223	--	--	Cellular Component: integral component of membrane (GO:0016021);;	--	--	--	--	--	--	S	Function unknown	BnaA01g34800D [Brassica napus]
BraC01g006240	0	0	0	0	0	0	0	0	--	--	--	--	--	[D]	Cell cycle control, cell division, chromosome partitioning	--	--	--	--	PREDICTED: uncharacterized protein LOC103854882 [Brassica rapa]
BraC01g006250	0	0	0	0	0.331135	5	0.6438	10	--	--	Cellular Component: integral component of membrane (GO:0016021);;	--	--	--	--	--	--	--	--	BnaC04g03360D [Brassica napus]
BraC01g006260	27.3346	1331	24.5373	1106	14.2474	688	12.5596	613	--	--	Molecular Function: transcription factor activity, sequence-specific DNA binding (GO:0003700);; Molecular Function: calmodulin binding (GO:0005516);; Cellular Component: nucleus (GO:0005634);; Biological Process: regulation of transcription, DNA-templated (GO:0006355);; Biological Process: response to chitin (GO:0010200);; Biological Process: defense response to bacterium (GO:0042742);; Molecular…	--	--	--	--	WRKY DNA -binding domain;; Plant zinc cluster domain	Probable WRKY transcription factor 11 OS=Arabidopsis thaliana OX=3702 GN=WRKY11 PE=2 SV=2	K	Transcription	probable WRKY transcription factor 11 isoform X1 [Brassica napus]
BraC01g006270	2.95939	245	3.35143	257	2.41272	198	1.90874	159	--	--	Cellular Component: exocyst (GO:0000145);; Cellular Component: cytosol (GO:0005829);; Biological Process: vesicle docking involved in exocytosis (GO:0006904);;	K07195|0|brp:103851770|K07195 exocyst complex component 7 | (RefSeq) exocyst complex component EXO70A1-like	--	[U]	Intracellular trafficking, secretion, and vesicular transport	Exo70 exocyst complex subunit	Exocyst complex component EXO70A1 OS=Arabidopsis thaliana OX=3702 GN=EXO70A1 PE=1 SV=1	S	Function unknown	PREDICTED: exocyst complex component EXO70A1-like [Brassica rapa]
BraC01g006280	0.90701	57	0.388312	23	10.6075	658	12.2448	768	[QV]	Secondary metabolites biosynthesis, transport and catabolism;; Defense mechanisms	Molecular Function: iron ion binding (GO:0005506);; Cellular Component: extracellular region (GO:0005576);; Biological Process: heat acclimation (GO:0010286);; Cellular Component: integral component of membrane (GO:0016021);; Molecular Function: oxidoreductase activity, acting on paired donors, with incorporation or reduction of molecular oxygen, NAD(P)H as one donor, and incorporation of one ato…	--	--	[Q]	Secondary metabolites biosynthesis, transport and catabolism	Cytochrome P450	Cytochrome P450 71B2 OS=Arabidopsis thaliana OX=3702 GN=CYP71B2 PE=2 SV=2	Q	Secondary metabolites biosynthesis, transport and catabolism	cytochrome P450 71B2-like isoform X1 [Brassica napus]
BraC01g006290	0	0	0	0	0	0	0	0	--	--	Cellular Component: extracellular region (GO:0005576);; Molecular Function: transferase activity, transferring glycosyl groups (GO:0016757);;	--	--	--	--	--	--	S	Function unknown	PREDICTED: uncharacterized protein LOC103854892 [Brassica rapa]
BraC01g006300	2.90733	46	1.5844	24	0.120221	2	0.145993	3	--	--	--	--	--	--	--	--	--	--	--	--
BraC01g006310	0	0	0	0	0	0	0	0	--	--	--	--	--	--	--	--	--	S	Function unknown	BnaA01g34870D [Brassica napus]
BraC01g006330	0	0	0	0	57.1994	4090	54.1064	3908	[QV]	Secondary metabolites biosynthesis, transport and catabolism;; Defense mechanisms	Molecular Function: monooxygenase activity (GO:0004497);; Molecular Function: iron ion binding (GO:0005506);; Cellular Component: integral component of membrane (GO:0016021);; Molecular Function: oxidoreductase activity, acting on paired donors, with incorporation or reduction of molecular oxygen (GO:0016705);; Molecular Function: heme binding (GO:0020037);; Biological Process: oxidation-reductio…	--	--	[Q]	Secondary metabolites biosynthesis, transport and catabolism	Cytochrome P450	Cytochrome P450 71B2 OS=Arabidopsis thaliana OX=3702 GN=CYP71B2 PE=2 SV=2	Q	Secondary metabolites biosynthesis, transport and catabolism	cytochrome P450 71B2 isoform X1 [Brassica napus]
BraC01g006340	15.4333	2096	12.3826	1556	2.76095	372	2.79137	380	--	--	Cellular Component: Golgi membrane (GO:0000139);; Molecular Function: structural molecule activity (GO:0005198);; Cellular Component: nucleus (GO:0005634);; Cellular Component: cytosol (GO:0005829);; Biological Process: intracellular protein transport (GO:0006886);; Cellular Component: plasmodesma (GO:0009506);; Biological Process: vesicle-mediated transport (GO:0016192);; Cellular Component: COP…	K17301|0|bna:106374275|K17301 coatomer subunit beta | (RefSeq) coatomer subunit beta-1-like	--	[U]	Intracellular trafficking, secretion, and vesicular transport	Adaptin N terminal region;; Coatomer beta subunit appendage platform;; Coatomer beta C-terminal region;; non-SMC mitotic condensation complex subunit 1	Coatomer subunit beta-1 OS=Arabidopsis thaliana OX=3702 GN=At4g31480 PE=3 SV=2	U	Intracellular trafficking, secretion, and vesicular transport	coatomer subunit beta-1 [Brassica napus]
BraC01g006350	28.5114	1051	29.4173	1003	6.55166	240	6.09077	225	[J]	Translation, ribosomal structure and biogenesis	Molecular Function: structural constituent of ribosome (GO:0003735);; Cellular Component: mitochondrion (GO:0005739);; Cellular Component: ribosome (GO:0005840);; Biological Process: translation (GO:0006412);;	K02902|4.41683e-119|bna:106374382|K02902 large subunit ribosomal protein L28 | (RefSeq) BNACNNG57310D; uncharacterized LOC106374382	Ribosome (ko03010)	[J]	Translation, ribosomal structure and biogenesis	Ribosomal L28 family	--	J	Translation, ribosomal structure and biogenesis	uncharacterized protein BNACNNG57310D [Brassica napus]
BraC01g006360	5.81868	227	5.9312	214	4.12672	160	2.7042	106	--	--	--	--	--	--	--	Protein MS5	UPF0725 protein At2g20620 OS=Arabidopsis thaliana OX=3702 GN=At2g20620 PE=2 SV=1	S	Function unknown	PREDICTED: UPF0725 protein At2g20620-like [Brassica rapa]
BraC01g006370	4.55982	214	2.90982	127	3.21673	150	3.05541	144	--	--	Cellular Component: SAGA-type complex (GO:0070461);;	--	--	--	--	Transcriptional regulator of RNA polII, SAGA, subunit	--	S	Function unknown	PREDICTED: uncharacterized protein LOC103851844 [Brassica rapa]
BraC01g006380	14.1674	1077	13.3323	938	7.30409	550	6.59106	502	--	--	--	--	--	--	--	--	Protein KAKU4 OS=Arabidopsis thaliana OX=3702 GN=KAKU4 PE=1 SV=1	S	Function unknown	PREDICTED: protein KAKU4 isoform X1 [Brassica rapa]
BraC01g006390	19.2321	1068	18.1408	932	7.99263	440	7.62731	424	--	--	Molecular Function: nucleic acid binding (GO:0003676);; Molecular Function: transcription factor activity, sequence-specific DNA binding (GO:0003700);; Molecular Function: protein binding (GO:0005515);; Cellular Component: nucleus (GO:0005634);; Biological Process: regulation of transcription, DNA-templated (GO:0006355);; Molecular Function: zinc ion binding (GO:0008270);; Cellular Component: cyt…	K14816|0|brp:103851869|K14816 pre-60S factor REI1 | (RefSeq) cytoplasmic 60S subunit biogenesis factor REI1 homolog 1	--	[R]	General function prediction only	C2H2 type zinc-finger (2 copies);; Zinc-finger double-stranded RNA-binding	Cytoplasmic 60S subunit biogenesis factor REI1 homolog 1 OS=Arabidopsis thaliana OX=3702 GN=REIL1 PE=1 SV=1	S	Function unknown	PREDICTED: cytoplasmic 60S subunit biogenesis factor REI1 homolog 1 [Brassica rapa]
BraC01g006410	3.25398	319	3.49506	317	116.469	11290	119.679	11719	[HT]	Coenzyme transport and metabolism;; Signal transduction mechanisms	Molecular Function: protein kinase activity (GO:0004672);; Molecular Function: ATP binding (GO:0005524);; Cellular Component: plasma membrane (GO:0005886);; Biological Process: protein phosphorylation (GO:0006468);; Cellular Component: plastoglobule (GO:0010287);; Biological Process: chlorophyll catabolic process (GO:0015996);; Biological Process: response to photooxidative stress (GO:0080183);;	--	--	[R]	General function prediction only	ABC1 family	Protein ACTIVITY OF BC1 COMPLEX KINASE 1, chloroplastic OS=Arabidopsis thaliana OX=3702 GN=ABC1K1 PE=1 SV=1	S	Function unknown	PREDICTED: uncharacterized aarF domain-containing protein kinase At4g31390, chloroplastic [Brassica rapa]
BraC01g006420	0	0	0.365689	6	0.120417	2	0	0	--	--	Molecular Function: iron ion binding (GO:0005506);; Cellular Component: mitochondrion (GO:0005739);; Cellular Component: endoplasmic reticulum membrane (GO:0005789);; Cellular Component: plasma membrane (GO:0005886);; Biological Process: fatty acid biosynthetic process (GO:0006633);; Biological Process: cuticle hydrocarbon biosynthetic process (GO:0006723);; Biological Process: wax biosynthetic p…	--	--	--	--	--	Flowering-promoting factor 1-like protein 1 OS=Arabidopsis thaliana OX=3702 GN=FLP1 PE=2 SV=2	S	Function unknown	PREDICTED: flowering-promoting factor 1-like protein 1 [Brassica rapa]
BraC01g006430	0	0	0	0	0.076499	4	0	0	--	--	Cellular Component: integral component of membrane (GO:0016021);;	--	--	--	--	--	--	--	--	BnaA08g28590D [Brassica napus]
BraC01g006440	0	0	0	0	0	0	0	0	--	--	Molecular Function: nucleotide binding (GO:0000166);; Molecular Function: RNA binding (GO:0003723);; Molecular Function: protein binding (GO:0005515);; Cellular Component: nuclear speck (GO:0016607);;	--	--	[A]	RNA processing and modification	RNA recognition motif. (a.k.a. RRM, RBD, or RNP domain)	U11/U12 small nuclear ribonucleoprotein 35 kDa protein OS=Arabidopsis thaliana OX=3702 GN=SNRNP35 PE=1 SV=1	S	Function unknown	PREDICTED: uncharacterized protein LOC103841767 [Brassica rapa]
BraC01g006450	35.8266	1319	40.1844	1369	5.90413	216	7.34997	271	--	--	Cellular Component: nucleus (GO:0005634);;	--	--	--	--	--	--	S	Function unknown	selenoprotein H [Brassica napus]
BraC01g006460	30.0941	2040	24.1747	1516	13.8644	931	13.4262	911	--	--	Cellular Component: mitochondrion (GO:0005739);; Molecular Function: acetylglucosaminyltransferase activity (GO:0008375);; Cellular Component: integral component of membrane (GO:0016021);;	--	--	--	--	Core-2/I-Branching enzyme	--	S	Function unknown	PREDICTED: uncharacterized protein LOC103851936 [Brassica rapa]
BraC01g006470	0.123794	6	0.101243	5	0	0	0	0	--	--	--	--	--	--	--	--	--	S	Function unknown	BnaA01g05910D [Brassica napus]
BraC01g006480	98.1095	7454	99.6133	7002	11.8372	892	12.4011	944	--	--	Cellular Component: vacuolar membrane (GO:0005774);; Cellular Component: endoplasmic reticulum (GO:0005783);; Cellular Component: Golgi apparatus (GO:0005794);; Cellular Component: integral component of membrane (GO:0016021);;	--	--	--	--	--	--	S	Function unknown	PREDICTED: uncharacterized protein LOC103851944 [Brassica rapa]
BraC01g006490	9.86021	290	11.2358	306	0	0	0	0	[S]	Function unknown	Cellular Component: mitochondrion (GO:0005739);; Cellular Component: integral component of membrane (GO:0016021);;	--	--	--	--	Protein of unknown function, DUF599	--	S	Function unknown	PREDICTED: uncharacterized protein LOC103851956 [Brassica rapa]
BraC01g006500	8.56485	198	7.55103	162	0	0	0	0	--	--	Biological Process: response to auxin (GO:0009733);;	K14488|6.99729e-129|brp:103851967|K14488 SAUR family protein | (RefSeq) auxin-responsive protein SAUR72-like	Plant hormone signal transduction (ko04075)	--	--	Auxin responsive protein	Auxin-responsive protein SAUR71 OS=Arabidopsis thaliana OX=3702 GN=SAUR71 PE=2 SV=1	S	Function unknown	PREDICTED: auxin-responsive protein SAUR72-like [Brassica rapa]
BraC01g006510	56.8229	2247	57.2053	2093	15.7643	618	13.0167	516	[O]	Posttranslational modification, protein turnover, chaperones	Molecular Function: threonine-type endopeptidase activity (GO:0004298);; Cellular Component: nucleus (GO:0005634);; Cellular Component: vacuolar membrane (GO:0005774);; Cellular Component: cytosol (GO:0005829);; Cellular Component: proteasome core complex (GO:0005839);; Biological Process: ubiquitin-dependent protein catabolic process (GO:0006511);; Biological Process: response to salt stress (GO…	K02738|4.1426e-165|brp:103851976|K02738 20S proteasome subunit beta 1 [EC:3.4.25.1] | (RefSeq) proteasome subunit beta type-6	Proteasome (ko03050)	[O]	Posttranslational modification, protein turnover, chaperones	Proteasome subunit	Proteasome subunit beta type-6 OS=Arabidopsis thaliana OX=3702 GN=PBA1 PE=1 SV=2	O	Posttranslational modification, protein turnover, chaperones	PREDICTED: proteasome subunit beta type-6 [Brassica rapa]
BraC01g006520	112.804	3139	101.389	2610	4.28487	119	3.19709	90	[P]	Inorganic ion transport and metabolism	Molecular Function: gamma-glutamylcyclotransferase activity (GO:0003839);; Cellular Component: cytoplasm (GO:0005737);; Biological Process: glutathione catabolic process (GO:0006751);;	--	--	[P]	Inorganic ion transport and metabolism	ChaC-like protein	Gamma-glutamylcyclotransferase 2-2 OS=Arabidopsis thaliana OX=3702 GN=GGCT2;2 PE=1 SV=1	P	Inorganic ion transport and metabolism	PREDICTED: gamma-glutamylcyclotransferase 2-2 [Brassica rapa]
BraC01g006530	0.012474	3	0	0	0.075528	12	0.024924	4	[K]	Transcription	Molecular Function: protein serine/threonine kinase activity (GO:0004674);; Molecular Function: ATP binding (GO:0005524);; Cellular Component: extracellular region (GO:0005576);; Biological Process: protein phosphorylation (GO:0006468);; Biological Process: transmembrane receptor protein tyrosine kinase signaling pathway (GO:0007169);; Cellular Component: integral component of membrane (GO:001602…	--	--	--	--	Protein kinase domain;; Protein tyrosine kinase;; Leucine rich repeat;; Leucine Rich repeats (2 copies);; Leucine rich repeat N-terminal domain;; Kinase-like;; Leucine Rich Repeat	Probable LRR receptor-like serine/threonine-protein kinase At4g31250 OS=Arabidopsis thaliana OX=3702 GN=At4g31250 PE=2 SV=1	T	Signal transduction mechanisms	BnaA01g05970D [Brassica napus]
BraC01g006540	0.478466	23	0.588922	26	2.11532	101	2.20931	106	[O]	Posttranslational modification, protein turnover, chaperones	Molecular Function: protein kinase activity (GO:0004672);; Molecular Function: thioredoxin-disulfide reductase activity (GO:0004791);; Molecular Function: ATP binding (GO:0005524);; Cellular Component: nucleus (GO:0005634);; Cellular Component: cytoplasm (GO:0005737);; Biological Process: protein phosphorylation (GO:0006468);; Biological Process: response to stress (GO:0006950);; Biological Proce…	K17609|0|brp:103852020|K17609 nucleoredoxin [EC:1.8.1.8] | (RefSeq) probable nucleoredoxin 3	--	[R]	General function prediction only	Thioredoxin-like;; AhpC/TSA family;; Thioredoxin;; Thioredoxin-like domain;; C1 domain	Probable nucleoredoxin 3 OS=Arabidopsis thaliana OX=3702 GN=At4g31240 PE=2 SV=1	O	Posttranslational modification, protein turnover, chaperones	PREDICTED: probable nucleoredoxin 3 [Brassica rapa]
BraC01g006550	3.0276	444	3.31385	450	1.75224	255	1.61214	237	[S]	Function unknown	Molecular Function: DNA binding (GO:0003677);; Molecular Function: DNA topoisomerase type I activity (GO:0003917);; Cellular Component: chromosome (GO:0005694);; Biological Process: DNA topological change (GO:0006265);;	--	--	[L]	Replication, recombination and repair	DNA topoisomerase;; Toprim domain;; Topoisomerase C-terminal repeat;; Topoisomerase DNA binding C4 zinc finger	DNA topoisomerase 3-alpha OS=Oryza sativa subsp. japonica OX=39947 GN=TOP3A PE=3 SV=1	L	Replication, recombination and repair	BnaA01g05990D [Brassica napus]
BraC01g006560	6.77025	602	8.2538	679	6.62946	585	5.61322	500	--	--	Molecular Function: RNA binding (GO:0003723);; Cellular Component: cytoplasm (GO:0005737);; Biological Process: RNA processing (GO:0006396);; Cellular Component: apoplast (GO:0048046);;	--	--	[A]	RNA processing and modification	RNA polymerase II-binding domain.;; Surp module	--	S	Function unknown	PREDICTED: calcium homeostasis endoplasmic reticulum protein [Brassica rapa]
[truncated: 47,523 more rows]
