# Supplementary material for: A chromosome-level reference genome of non-heading Chinese cabbage [Brassica campestris (syn. Brassica rapa) ssp. chinensis]
Source: Hortic Res. 2020 Dec 28;7:212. doi: 10.1038/s41438-020-00449-z (PMC7769993; doi:10.1038/s41438-020-00449-z)
Supplement: Supplementary file 5 — Supplementary Table S21 [file 41438_2020_449_MOESM5_ESM.xlsx]

## Sheet: Sheet1
Supplementary Table S21 List and functional annotations of NHCC001- and Chiifu-specific genes in the NHCC001 and Chiifu genomes
NHCC001 specific genes
#GeneID	GO_annotation	KEGG_annotation	KOG_class	KOG_class_annotation	Swissprot_annotation	TrEMBL_annotation	nr_annotation	nt_annotation
BraC09g049300.1	--	--	--	--	--	--	--	Genomic sequence for broccoli [Brassica oleracea L. (Italica group)] BAC clone B19N3, complete sequence
BraC10g013610.1	--	--	--	--	--	BnaUnng02200D protein {ECO:0000313|EMBL:CDY67457.1} OS=Brassica napus (Rape) PE=4 SV=1	BnaUnng02200D [Brassica napus]	PREDICTED: Brassica rapa uncharacterized LOC103834603 (LOC103834603), transcript variant X2, ncRNA
BraC09g010390.1	--	--	--	--	--	BnaC02g18290D protein {ECO:0000313|EMBL:CDX81525.1} OS=Brassica napus (Rape) PE=4 SV=1	BnaC02g18290D [Brassica napus]	Brassica rapa subsp. pekinensis clone KBrH003E21, complete sequence
BraC08g008440.1	--	--	--	--	--	BnaAnng04230D protein {ECO:0000313|EMBL:CDY33312.1} OS=Brassica napus (Rape) PE=4 SV=1	BnaAnng04230D [Brassica napus]	B.juncea Xle6-14H gene
BraC01g033610.1	--	--	[KR]	--	--	BnaC01g30060D protein {ECO:0000313|EMBL:CDY25337.1} OS=Brassica napus (Rape) PE=4 SV=1	BnaC01g30060D [Brassica napus]	PREDICTED: Brassica rapa uncharacterized LOC103833163 (LOC103833163), mRNA
BraC05g016720.1	--	--	--	--	--	BnaCnng67630D protein {ECO:0000313|EMBL:CDY70292.1} OS=Brassica napus (Rape) PE=4 SV=1	BnaCnng67630D [Brassica napus]	Capsella rubella hypothetical protein (CARUB_v10019659mg) mRNA, complete cds
BraC09g030970.1	--	--	--	--	--	Uncharacterized protein {ECO:0000313|EnsemblPlants:Bra040302.1-P} OS=Brassica rapa subsp. pekinensis (Chinese cabbage) PE=4 SV=1	--	Brassica rapa subsp. pekinensis clone KBrB080J15, complete sequence
BraC04g007310.1	--	--	--	--	--	BnaCnng42370D protein {ECO:0000313|EMBL:CDY63652.1} (Fragment) OS=Brassica napus (Rape) PE=4 SV=1	BnaCnng42370D, partial [Brassica napus]	Eutrema salsugineum hypothetical protein (EUTSA_v10022152mg) mRNA, partial cds
BraC05g007250.1	--	--	--	--	--	--	--	Eutrema salsugineum hypothetical protein (EUTSA_v10017647mg) mRNA, complete cds
BraC03g046450.1	--	--	--	--	--	BnaA05g15480D protein {ECO:0000313|EMBL:CDY29622.1} OS=Brassica napus (Rape) PE=4 SV=1	BnaA05g15480D [Brassica napus]	Brassica rapa subsp. pekinensis clone KBrB050K06, complete sequence
BraC04g008600.1	--	--	--	--	--	BnaAnng18210D protein {ECO:0000313|EMBL:CDY62467.1} OS=Brassica napus (Rape) PE=4 SV=1	BnaAnng18210D [Brassica napus]	--
BraC03g006930.1	--	--	--	--	--	BnaC05g38310D protein {ECO:0000313|EMBL:CDX98544.1} OS=Brassica napus (Rape) PE=4 SV=1	BnaC05g38310D [Brassica napus]	PREDICTED: Brassica rapa histone H4 (LOC103871513), mRNA
BraC05g030510.1	--	--	--	--	--	BnaA05g17230D protein {ECO:0000313|EMBL:CDY10639.1} OS=Brassica napus (Rape) PE=4 SV=1	BnaA05g17230D [Brassica napus]	PREDICTED: Brassica rapa uncharacterized LOC103869040 (LOC103869040), ncRNA
BraC03g047880.1	--	--	--	--	--	BnaC07g46370D protein {ECO:0000313|EMBL:CDX72615.1} OS=Brassica napus (Rape) PE=4 SV=1	BnaC07g46370D [Brassica napus]	--
BraC09g014130.1	--	--	--	--	--	Uncharacterized protein {ECO:0000313|EnsemblPlants:Bra038134.1-P} OS=Brassica rapa subsp. pekinensis (Chinese cabbage) PE=4 SV=1	BnaC04g03360D [Brassica napus]	Brassica rapa subsp. pekinensis clone KBrB010F06, complete sequence
BraC01g025400.1	--	--	--	--	--	BnaC02g17170D protein {ECO:0000313|EMBL:CDY42340.1} OS=Brassica napus (Rape) PE=4 SV=1	PREDICTED: uncharacterized protein LOC103848799 [Brassica rapa]	PREDICTED: Brassica rapa uncharacterized LOC103848799 (LOC103848799), mRNA
BraC03g030210.1	--	--	--	--	Defensin-like protein 276 (Precursor) GN=At5g37474 OS=Arabidopsis thaliana (Mouse-ear cress) PE=2 SV=1	BnaA03g26710D protein {ECO:0000313|EMBL:CDX74376.1} OS=Brassica napus (Rape) PE=4 SV=1	BnaA03g26710D [Brassica napus]	PREDICTED: Brassica rapa uncharacterized LOC103858816 (LOC103858816), ncRNA
BraC08g013600.1	--	--	--	--	--	BnaC08g11170D protein {ECO:0000313|EMBL:CDY08887.1} OS=Brassica napus (Rape) PE=4 SV=1	BnaC08g11170D [Brassica napus]	--
BraC03g047870.1	--	--	--	--	--	BnaC07g46370D protein {ECO:0000313|EMBL:CDX72615.1} OS=Brassica napus (Rape) PE=4 SV=1	BnaC07g46370D [Brassica napus]	--
BraC01g029650.1	--	--	--	--	--	BnaCnng23960D protein {ECO:0000313|EMBL:CDY52968.1} (Fragment) OS=Brassica napus (Rape) PE=4 SV=1	BnaCnng23960D, partial [Brassica napus]	PREDICTED: Brassica rapa agmatine deiminase-like (LOC103855763), mRNA
BraC06g000440.1	--	--	--	--	--	BnaA06g00270D protein {ECO:0000313|EMBL:CDY50026.1} OS=Brassica napus (Rape) PE=4 SV=1	BnaA06g00270D [Brassica napus]	PREDICTED: Brassica rapa QWRF motif-containing protein 7-like (LOC103861535), mRNA
BraC08g028730.1	--	--	--	--	--	BnaCnng18990D protein {ECO:0000313|EMBL:CDY50316.1} OS=Brassica napus (Rape) PE=4 SV=1	BnaCnng18990D [Brassica napus]	PREDICTED: Brassica rapa ras-related protein RABD2b-like (LOC103860920), mRNA
BraC03g068790.1	--	--	--	--	--	BnaC04g46890D protein {ECO:0000313|EMBL:CDX93207.1} OS=Brassica napus (Rape) PE=4 SV=1	BnaC04g46890D [Brassica napus]	Eutrema salsugineum hypothetical protein (EUTSA_v10024337mg) mRNA, complete cds
BraC10g013600.1	--	--	--	--	--	Uncharacterized protein {ECO:0000313|EnsemblPlants:Bra014041.1-P} OS=Brassica rapa subsp. pekinensis (Chinese cabbage) PE=4 SV=1	BnaC05g26140D [Brassica napus]	PREDICTED: Brassica rapa uncharacterized LOC103835194 (LOC103835194), ncRNA
BraC08g003240.1	--	--	--	--	--	BnaC09g44290D protein {ECO:0000313|EMBL:CDX97196.1} OS=Brassica napus (Rape) PE=4 SV=1	BnaC09g44290D [Brassica napus]	PREDICTED: Brassica rapa zinc finger CCCH domain-containing protein 58-like (LOC103851181), mRNA
BraC06g003490.1	Molecular Function: damaged DNA binding (GO:0003684);; Molecular Function: DNA-directed DNA polymerase activity (GO:0003887);; Biological Process: DNA repair (GO:0006281);;	--	[L]	Replication, recombination and repair	--	BnaC06g03010D protein {ECO:0000313|EMBL:CDY28120.1} OS=Brassica napus (Rape) PE=4 SV=1	BnaA06g37670D [Brassica napus]	PREDICTED: Brassica rapa uncharacterized LOC103871375 (LOC103871375), mRNA
BraC05g018180.1	--	K15191|9.93081e-06|brp:103827742|K15191 La-related protein 7 | (RefSeq) la-related protein 6A	--	--	--	BnaC05g22600D protein {ECO:0000313|EMBL:CDX99838.1} OS=Brassica napus (Rape) PE=4 SV=1	BnaC05g22600D [Brassica napus]	PREDICTED: Brassica rapa la-related protein 6A (LOC103827742), transcript variant X2, mRNA
BraC03g056790.1	--	--	--	--	--	BnaCnng73660D protein {ECO:0000313|EMBL:CDY71612.1} OS=Brassica napus (Rape) PE=4 SV=1	BnaCnng73660D [Brassica napus]	PREDICTED: Brassica rapa uncharacterized LOC103853515 (LOC103853515), ncRNA
BraC03g009060.1	--	--	--	--	Defensin-like protein 107 (Precursor) GN=At2g40995 OS=Arabidopsis thaliana (Mouse-ear cress) PE=2 SV=1	BnaA03g07260D protein {ECO:0000313|EMBL:CDX88923.1} OS=Brassica napus (Rape) PE=4 SV=1	BnaA03g07260D [Brassica napus]	PREDICTED: Brassica rapa uncharacterized LOC103839879 (LOC103839879), ncRNA
BraC07g042340.1	--	--	--	--	--	BnaC05g30680D protein {ECO:0000313|EMBL:CDY44325.1} OS=Brassica napus (Rape) PE=4 SV=1	BnaC05g30680D [Brassica napus]	PREDICTED: Brassica rapa uncharacterized LOC103829893 (LOC103829893), mRNA
BraC09g032920.1	--	--	--	--	--	Uncharacterized protein {ECO:0000313|EnsemblPlants:Bra040302.1-P} OS=Brassica rapa subsp. pekinensis (Chinese cabbage) PE=4 SV=1	--	Brassica rapa subsp. pekinensis clone KBrB080J15, complete sequence
BraC01g027950.1	--	--	--	--	--	BnaCnng45770D protein {ECO:0000313|EMBL:CDY65048.1} OS=Brassica napus (Rape) PE=4 SV=1	BnaCnng45770D [Brassica napus]	Brassica rapa subsp. pekinensis clone KBrB022P06, complete sequence
BraC03g040070.1	--	--	--	--	--	BnaC03g41240D protein {ECO:0000313|EMBL:CDY36074.1} OS=Brassica napus (Rape) PE=4 SV=1	BnaC03g41240D [Brassica napus]	PREDICTED: Brassica rapa E3 ubiquitin-protein ligase RING1-like (LOC103836798), transcript variant X1, mRNA
BraC09g052540.1	--	--	--	--	--	BnaC03g54620D protein {ECO:0000313|EMBL:CDX87934.1} OS=Brassica napus (Rape) PE=4 SV=1	BnaC03g54620D [Brassica napus]	PREDICTED: Brassica rapa uncharacterized LOC103861280 (LOC103861280), transcript variant X8, ncRNA
BraC01g041490.1	--	--	[KT]	--	--	Uncharacterized protein {ECO:0000313|EnsemblPlants:Bra035110.1-P} OS=Brassica rapa subsp. pekinensis (Chinese cabbage) PE=4 SV=1	--	Eutrema salsugineum hypothetical protein (EUTSA_v10018021mg) mRNA, complete cds
BraC06g014710.1	--	--	--	--	--	BnaC09g12220D protein {ECO:0000313|EMBL:CDY08374.1} OS=Brassica napus (Rape) PE=4 SV=1	BnaC09g12220D [Brassica napus]	PREDICTED: Brassica rapa uncharacterized LOC103874726 (LOC103874726), mRNA
BraC09g048400.1	--	--	--	--	--	BnaC05g51560D protein {ECO:0000313|EMBL:CDY54682.1} OS=Brassica napus (Rape) PE=4 SV=1	BnaC05g51560D [Brassica napus]	Eutrema salsugineum hypothetical protein (EUTSA_v10011014mg) mRNA, complete cds
BraC07g012160.1	--	--	--	--	--	BnaCnng12390D protein {ECO:0000313|EMBL:CDY45009.1} OS=Brassica napus (Rape) PE=4 SV=1	BnaCnng12390D [Brassica napus]	PREDICTED: Brassica rapa uncharacterized LOC103848390 (LOC103848390), mRNA
BraC02g021150.1	--	--	--
BraC03g010810.1	--	--	--	--	--	BnaC05g38310D protein {ECO:0000313|EMBL:CDX98544.1} OS=Brassica napus (Rape) PE=4 SV=1	BnaC05g38310D [Brassica napus]	PREDICTED: Brassica rapa histone H4 (LOC103871513), mRNA
BraC02g020900.1	--	--	--	--	--	BnaA09g15340D protein {ECO:0000313|EMBL:CDY41706.1} OS=Brassica napus (Rape) PE=4 SV=1	BnaA09g15340D [Brassica napus]	PREDICTED: Brassica rapa replication protein A 70 kDa DNA-binding subunit C-like (LOC103844716), mRNA
BraC02g030100.1	--	--	--	--	--	--	--	Genomic sequence for broccoli [Brassica oleracea L. (Italica group)] BAC clone B19N3, complete sequence
BraC06g046140.1	Cellular Component: nucleus (GO:0005634);;	--	--	--	F-box/FBD/LRR-repeat protein At1g80470 GN=At1g80470 OS=Arabidopsis thaliana (Mouse-ear cress) PE=2 SV=1	BnaCnng46460D protein {ECO:0000313|EMBL:CDY65298.1} OS=Brassica napus (Rape) PE=4 SV=1	BnaCnng46460D [Brassica napus]	PREDICTED: Brassica rapa F-box/FBD/LRR-repeat protein At1g16930-like (LOC103841296), mRNA
BraC05g045400.1	--	--	--	--	--	BnaC05g44950D protein {ECO:0000313|EMBL:CDY05308.1} OS=Brassica napus (Rape) PE=3 SV=1	BnaC05g44950D [Brassica napus]	Brassica napus chromosome N5 disease resistance gene (RPM1) null region
BraC06g030650.1	--	--	--	--	--	BnaA07g13080D protein {ECO:0000313|EMBL:CDY04482.1} OS=Brassica napus (Rape) PE=4 SV=1	BnaA07g13080D [Brassica napus]	PREDICTED: Brassica rapa obg-like ATPase 1 (LOC103868370), mRNA
BraC07g040440.1	--	--	--	--	--	--	--	PREDICTED: Brassica rapa uncharacterized LOC103832151 (LOC103832151), mRNA
BraC04g024600.1	--	--	--	--	Putative F-box protein At2g19630 GN=At2g19630 OS=Arabidopsis thaliana (Mouse-ear cress) PE=2 SV=1	Uncharacterized protein {ECO:0000313|EnsemblPlants:Bra018241.1-P} OS=Brassica rapa subsp. pekinensis (Chinese cabbage) PE=4 SV=1	PREDICTED: F-box protein DOR-like [Camelina sativa]	PREDICTED: Brassica rapa F-box protein DOR-like (LOC103868232), mRNA
BraC01g003310.1	--	--	--	--	--	BnaC08g37200D protein {ECO:0000313|EMBL:CDX81881.1} OS=Brassica napus (Rape) PE=4 SV=1	BnaC08g37200D [Brassica napus]	Brassica oleracea clone BAC B59J16, complete sequence
BraC01g030940.1	--	--	--	--	ABC transporter F family member 5 GN=MXK3.6 OS=Arabidopsis thaliana (Mouse-ear cress) PE=2 SV=1	BnaCnng46270D protein {ECO:0000313|EMBL:CDY65262.1} OS=Brassica napus (Rape) PE=4 SV=1	BnaCnng46270D [Brassica napus]	Arabidopsis thaliana chromosome 1 sequence
BraCxxg009130.1	--	--	--	--	--	BnaCnng74810D protein {ECO:0000313|EMBL:CDY71852.1} OS=Brassica napus (Rape) PE=4 SV=1	BnaCnng74810D [Brassica napus]	PREDICTED: Brassica rapa uncharacterized LOC103855070 (LOC103855070), mRNA
BraC01g032460.1	--	--	--	--	--	BnaC04g54230D protein {ECO:0000313|EMBL:CDY60511.1} OS=Brassica napus (Rape) PE=4 SV=1	BnaC04g54230D [Brassica napus]	--
BraC06g034640.1	--	--	--	--	--	--	--	PREDICTED: Brassica rapa putative ribonuclease H protein At1g65750 (LOC103851756), mRNA
BraC06g009650.1	Biological Process: response to salt stress (GO:0009651);; Biological Process: response to cadmium ion (GO:0046686);;	--	--	--	--	BnaA06g38230D protein {ECO:0000313|EMBL:CDY53348.1} OS=Brassica napus (Rape) PE=4 SV=1	BnaA06g38230D [Brassica napus]	PREDICTED: Brassica rapa major latex allergen Hev b 5-like (LOC103872029), mRNA
BraC01g026950.1	--	--	--	--	--	BnaC06g22180D protein {ECO:0000313|EMBL:CDX85916.1} OS=Brassica napus (Rape) PE=4 SV=1	BnaC06g22180D [Brassica napus]	Eutrema salsugineum hypothetical protein (EUTSA_v10002085mg) mRNA, complete cds
BraC03g051570.1	Molecular Function: catalytic activity (GO:0003824);; Cellular Component: Golgi apparatus (GO:0005794);; Biological Process: nucleotide-sugar metabolic process (GO:0009225);; Biological Process: embryo development ending in seed dormancy (GO:0009793);; Biological Process: pollen tube development (GO:0048868);;	K12448|3.14522e-09|ath:AT2G34850|K12448 UDP-arabinose 4-epimerase [EC:5.1.3.5] | (RefSeq) MEE25; NAD(P)-binding Rossmann-fold superfamily protein	[M]	Cell wall/membrane/envelope biogenesis	Putative UDP-arabinose 4-epimerase 2 GN=At2g34850 OS=Arabidopsis thaliana (Mouse-ear cress) PE=2 SV=3	Uncharacterized protein {ECO:0000313|EnsemblPlants:Bra033746.1-P} OS=Brassica rapa subsp. pekinensis (Chinese cabbage) PE=3 SV=1	putative UDP-arabinose 4-epimerase 2 [Arabidopsis thaliana]	Arabidopsis thaliana putative UDP-arabinose 4-epimerase 2 mRNA, complete cds
BraC03g019680.1	Cellular Component: mitochondrion (GO:0005739);;	--	[R]	General function prediction only	--	BnaC03g20590D protein {ECO:0000313|EMBL:CDX79723.1} OS=Brassica napus (Rape) PE=4 SV=1	BnaC03g20590D [Brassica napus]	Brassica rapa subsp. pekinensis clone KBrH007P05, complete sequence
BraCxxg003550.1	--	--	--	--	--	BnaC01g30440D protein {ECO:0000313|EMBL:CDY45340.1} OS=Brassica napus (Rape) PE=4 SV=1	BnaC01g30440D [Brassica napus]	--
BraC01g000550.1	--	--	--	--	--	BnaC01g00500D protein {ECO:0000313|EMBL:CDY42638.1} OS=Brassica napus (Rape) PE=4 SV=1	BnaC01g00500D [Brassica napus]	PREDICTED: Brassica rapa uncharacterized LOC103850613 (LOC103850613), ncRNA >gi|685256124|ref|XR_629713.1| PREDICTED: Brassica rapa uncharacterized LOC103850773 (LOC103850773), ncRNA
BraC09g018090.1	--	--	--	--	--	BnaA09g15340D protein {ECO:0000313|EMBL:CDY41706.1} OS=Brassica napus (Rape) PE=4 SV=1	BnaA09g15340D [Brassica napus]	PREDICTED: Brassica rapa replication protein A 70 kDa DNA-binding subunit C-like (LOC103844716), mRNA
BraC08g022800.1	--	--	--	--	--	BnaA08g25880D protein {ECO:0000313|EMBL:CDY31038.1} OS=Brassica napus (Rape) PE=4 SV=1	BnaA08g25880D [Brassica napus]	Brassica rapa DNA for ORF-a, complete cds
BraC06g006540.1	Cellular Component: chloroplast (GO:0009507);;	--	--	--	--	BnaC05g07220D protein {ECO:0000313|EMBL:CDX94949.1} OS=Brassica napus (Rape) PE=4 SV=1	PREDICTED: cx9C motif-containing protein 4 [Brassica rapa]	PREDICTED: Brassica rapa cx9C motif-containing protein 4 (LOC103871752), mRNA
BraC01g026820.1	--	--	--	--	--	BnaC09g22530D protein {ECO:0000313|EMBL:CDX94583.1} OS=Brassica napus (Rape) PE=4 SV=1	BnaC09g22530D [Brassica napus]	--
BraC08g028740.1	--	--	--	--	--	BnaCnng19000D protein {ECO:0000313|EMBL:CDY50317.1} OS=Brassica napus (Rape) PE=4 SV=1	BnaCnng19000D [Brassica napus]	PREDICTED: Brassica rapa uncharacterized LOC103866926 (LOC103866926), ncRNA
BraC03g052310.1	--	--	--	--	--	BnaC07g37880D protein {ECO:0000313|EMBL:CDX94154.1} OS=Brassica napus (Rape) PE=4 SV=1	BnaC07g37880D [Brassica napus]	--
BraC05g016170.1	--	--	--	--	--	BnaC02g27140D protein {ECO:0000313|EMBL:CDX91303.1} OS=Brassica napus (Rape) PE=4 SV=1	PREDICTED: putative ribonuclease H protein At1g65750 [Brassica rapa]	Brassica rapa subsp. pekinensis clone KBrB019O20, complete sequence
BraC01g011400.1	--	--	--	--	--	BnaCnng21450D protein {ECO:0000313|EMBL:CDY51961.1} OS=Brassica napus (Rape) PE=4 SV=1	BnaCnng21450D [Brassica napus]	PREDICTED: Brassica rapa uncharacterized LOC103843725 (LOC103843725), transcript variant X5, ncRNA
BraC03g059890.1	--	--	--	--	--	BnaAnng35280D protein {ECO:0000313|EMBL:CDY70854.1} OS=Brassica napus (Rape) PE=4 SV=1	BnaAnng35280D [Brassica napus]	PREDICTED: Brassica rapa uncharacterized LOC103862187 (LOC103862187), ncRNA
BraC05g041660.1	--	--	--	--	--	BnaA09g27840D protein {ECO:0000313|EMBL:CDY27623.1} OS=Brassica napus (Rape) PE=4 SV=1	BnaA09g27840D [Brassica napus]	Brassica rapa subsp. pekinensis clone KBrH013M23, complete sequence
BraC08g003280.1	--	--	--	--	--	BnaAnng28720D protein {ECO:0000313|EMBL:CDY68907.1} OS=Brassica napus (Rape) PE=4 SV=1	BnaAnng28720D [Brassica napus]	PREDICTED: Brassica rapa uncharacterized LOC103865838 (LOC103865838), ncRNA
BraC09g010250.1	--	--	--	--	--	BnaA09g09190D protein {ECO:0000313|EMBL:CDY30358.1} OS=Brassica napus (Rape) PE=4 SV=1	BnaA09g09190D [Brassica napus]	--
BraC03g018200.1	--	--	--	--	--	BnaC03g58850D protein {ECO:0000313|EMBL:CDY43313.1} OS=Brassica napus (Rape) PE=4 SV=1	BnaC03g58850D [Brassica napus]	Arabidopsis thaliana chromosome 2, complete sequence
BraC10g029200.1	--	--	--
BraC09g040060.1	Molecular Function: protein binding (GO:0005515);; Cellular Component: plasma membrane (GO:0005886);; Biological Process: protein targeting to membrane (GO:0006612);; Biological Process: positive regulation of flavonoid biosynthetic process (GO:0009963);; Biological Process: regulation of plant-type hypersensitive response (GO:0010363);; Molecular Function: ATPase activity, coupled to transmembra…	K14802|1.24421e-08|gmx:100813836|K14802 phospholipid-transporting ATPase [EC:3.6.3.1] | (RefSeq) phospholipid-transporting ATPase 1-like	--	--	Phospholipid-transporting ATPase 1 GN=ALA1 OS=Arabidopsis thaliana (Mouse-ear cress) PE=2 SV=1	BnaC05g49980D protein {ECO:0000313|EMBL:CDY59497.1} OS=Brassica napus (Rape) PE=4 SV=1	BnaC05g49980D [Brassica napus]	PREDICTED: Brassica rapa phospholipid-transporting ATPase 1 (LOC103847240), mRNA
BraC05g030960.1	--	--	--	--	--	BnaC08g10000D protein {ECO:0000313|EMBL:CDY09046.1} OS=Brassica napus (Rape) PE=4 SV=1	BnaC08g10000D [Brassica napus]	PREDICTED: Brassica rapa uncharacterized LOC103869119 (LOC103869119), transcript variant X2, ncRNA
BraC09g034210.1	--	--	--
BraC04g006330.1	--	--	--	--	--	BnaC09g22530D protein {ECO:0000313|EMBL:CDX94583.1} OS=Brassica napus (Rape) PE=4 SV=1	BnaC09g22530D [Brassica napus]	--
BraC03g035700.1	--	--	--	--	--	BnaC03g63860D protein {ECO:0000313|EMBL:CDY31438.1} OS=Brassica napus (Rape) PE=4 SV=1	BnaC03g63860D [Brassica napus]	PREDICTED: Brassica rapa uncharacterized LOC103854099 (LOC103854099), mRNA
BraC05g045170.1	--	--	--	--	--	BnaC05g44700D protein {ECO:0000313|EMBL:CDY28068.1} OS=Brassica napus (Rape) PE=4 SV=1	BnaC05g44700D [Brassica napus]	--
BraC01g011310.1	--	--	--	--	--	En/Spm-like transposon protein {ECO:0000313|EMBL:AAF18624.1} OS=Arabidopsis thaliana (Mouse-ear cress) PE=4 SV=1	PREDICTED: uncharacterized protein LOC104789145 [Camelina sativa]	Zea mays clone 1425259 mRNA sequence
BraC04g018600.1	--	--	--	--	--	BnaCnng11410D protein {ECO:0000313|EMBL:CDY44530.1} OS=Brassica napus (Rape) PE=4 SV=1	BnaCnng11410D [Brassica napus]	PREDICTED: Brassica rapa uncharacterized LOC103868404 (LOC103868404), transcript variant X2, ncRNA >gi|685314753|ref|XR_633544.1| PREDICTED: Brassica rapa uncharacterized LOC103871485 (LOC103871485), transcript variant X2, ncRNA
BraC03g059310.1	Molecular Function: magnesium ion binding (GO:0000287);; Molecular Function: RNA binding (GO:0003723);; Molecular Function: phenylalanine-tRNA ligase activity (GO:0004826);; Molecular Function: ATP binding (GO:0005524);; Cellular Component: cytoplasm (GO:0005737);; Biological Process: phenylalanyl-tRNA aminoacylation (GO:0006432);;	K01890|1.16166e-13|smo:SELMODRAFT_175180|K01890 phenylalanyl-tRNA synthetase beta chain [EC:6.1.1.20] | (RefSeq) hypothetical protein	[J]	Translation, ribosomal structure and biogenesis	Probable phenylalanine--tRNA ligase beta subunit GN=At1g72550 OS=Arabidopsis thaliana (Mouse-ear cress) PE=2 SV=1	Uncharacterized protein {ECO:0000313|EnsemblPlants:Bra023976.1-P} OS=Brassica rapa subsp. pekinensis (Chinese cabbage) PE=4 SV=1	BnaA03g51780D [Brassica napus]	PREDICTED: Brassica rapa uncharacterized LOC103862091 (LOC103862091), transcript variant X10, ncRNA
BraC01g021620.1	--	--	--	--	--	BnaA05g27220D protein {ECO:0000313|EMBL:CDY08486.1} OS=Brassica napus (Rape) PE=4 SV=1	BnaA05g12870D [Brassica napus]	Brassica oleracea Contig C, complete sequence
BraC09g062620.1	--	--	--	--	--	--	--	PREDICTED: Brassica rapa putative ribonuclease H protein At1g65750 (LOC103851756), mRNA
BraC10g033700.1	--	--	--	--	--	Uncharacterized protein {ECO:0000313|EnsemblPlants:Bra009455.1-P} OS=Brassica rapa subsp. pekinensis (Chinese cabbage) PE=4 SV=1	BnaC09g50540D [Brassica napus]	PREDICTED: Brassica rapa uncharacterized LOC103847292 (LOC103847292), ncRNA
BraC02g012460.1	Cellular Component: ubiquitin ligase complex (GO:0000151);; Molecular Function: ubiquitin-protein transferase activity (GO:0004842);; Cellular Component: nucleus (GO:0005634);; Cellular Component: mitochondrion (GO:0005739);; Cellular Component: cytosol (GO:0005829);; Biological Process: ubiquitin-dependent protein catabolic process (GO:0006511);; Cellular Component: plasmodesma (GO:0009506);; Ce…	K10592|2.40665e-12|ath:AT1G55860|K10592 E3 ubiquitin-protein ligase HUWE1 [EC:2.3.2.26] | (RefSeq) UPL1; LOW protein: E3 ubiquitin ligase-like protein	[OK]	--	E3 ubiquitin-protein ligase UPL1 GN=UPL1 OS=Arabidopsis thaliana (Mouse-ear cress) PE=1 SV=3	BnaC03g75930D protein {ECO:0000313|EMBL:CDY51781.1} OS=Brassica napus (Rape) PE=4 SV=1	BnaC03g75930D [Brassica napus]	Brassica rapa subsp. pekinensis clone KBrB084M08, complete sequence
BraC06g041420.1	--	--	--	--	--	--	--	Brassica rapa subsp. pekinensis clone KBrB083F05, complete sequence
BraC03g005900.1	Molecular Function: catalytic activity (GO:0003824);; Cellular Component: Golgi apparatus (GO:0005794);; Biological Process: nucleotide-sugar metabolic process (GO:0009225);; Biological Process: embryo development ending in seed dormancy (GO:0009793);; Biological Process: pollen tube development (GO:0048868);;	K12448|4.14599e-09|ath:AT2G34850|K12448 UDP-arabinose 4-epimerase [EC:5.1.3.5] | (RefSeq) MEE25; NAD(P)-binding Rossmann-fold superfamily protein	[M]	Cell wall/membrane/envelope biogenesis	Putative UDP-arabinose 4-epimerase 2 GN=At2g34850 OS=Arabidopsis thaliana (Mouse-ear cress) PE=2 SV=3	Uncharacterized protein {ECO:0000313|EnsemblPlants:Bra033746.1-P} OS=Brassica rapa subsp. pekinensis (Chinese cabbage) PE=3 SV=1	putative UDP-arabinose 4-epimerase 2 [Arabidopsis thaliana]	Arabidopsis thaliana putative UDP-arabinose 4-epimerase 2 mRNA, complete cds
BraC01g033040.1	--	--	--	--	--	BnaC01g30440D protein {ECO:0000313|EMBL:CDY45340.1} OS=Brassica napus (Rape) PE=4 SV=1	BnaC01g30440D [Brassica napus]	--
BraC08g034120.1	Molecular Function: DNA binding (GO:0003677);; Molecular Function: DNA-binding transcription factor activity (GO:0003700);; Cellular Component: nucleus (GO:0005634);; Biological Process: protein glycosylation (GO:0006486);; Biological Process: gravitropism (GO:0009630);; Biological Process: vegetative to reproductive phase transition of meristem (GO:0010228);; Biological Process: glucuronoxylan m…	K11446|9.15328e-09|brp:103836382|K11446 histone demethylase JARID1 [EC:1.14.11.-] | (RefSeq) putative lysine-specific demethylase JMJ16	[R]	General function prediction only	Putative lysine-specific demethylase JMJ16 GN=F22O13.10 OS=Arabidopsis thaliana (Mouse-ear cress) PE=2 SV=1	BnaA08g27020D protein {ECO:0000313|EMBL:CDY31152.1} OS=Brassica napus (Rape) PE=4 SV=1	BnaA08g27020D [Brassica napus]	PREDICTED: Brassica rapa probable lysine-specific demethylase JMJ14 (LOC103836382), transcript variant X4, mRNA
BraC06g001500.1	--	--	--	--	--	BnaA06g01190D protein {ECO:0000313|EMBL:CDY24121.1} OS=Brassica napus (Rape) PE=4 SV=1	BnaA06g01190D [Brassica napus]	Capsella rubella hypothetical protein (CARUB_v10024629mg) mRNA, partial cds
BraC09g039830.1	--	--	--	--	--	BnaC01g41060D protein {ECO:0000313|EMBL:CDY51917.1} OS=Brassica napus (Rape) PE=4 SV=1	BnaC01g41060D [Brassica napus]	Brassica napus lea3-1 gene promoter
BraC08g005430.1	--	--	--	--	--	BnaC04g34030D protein {ECO:0000313|EMBL:CDX99646.1} OS=Brassica napus (Rape) PE=4 SV=1	BnaC04g34030D [Brassica napus]	Brassica rapa subsp. pekinensis clone KBrB006H21, complete sequence
BraC03g000200.1	--	--	--	--	--	BnaA03g55600D protein {ECO:0000313|EMBL:CDY58883.1} OS=Brassica napus (Rape) PE=4 SV=1	BnaA03g55600D [Brassica napus]	--
BraCxxg000410.1	--	--	--	--	--	Uncharacterized protein {ECO:0000313|EnsemblPlants:Bra038808.1-P} OS=Brassica rapa subsp. pekinensis (Chinese cabbage) PE=4 SV=1	--	--
BraC07g007840.1	--	--	--	--	--	BnaCnng08210D protein {ECO:0000313|EMBL:CDY37267.1} OS=Brassica napus (Rape) PE=4 SV=1	BnaCnng08210D [Brassica napus]	PREDICTED: Brassica rapa amyrin synthase LUP2-like (LOC103872450), mRNA
BraC08g004400.1	--	--	--	--	--	BnaC02g27410D protein {ECO:0000313|EMBL:CDY01986.1} OS=Brassica napus (Rape) PE=4 SV=1	BnaC02g27410D [Brassica napus]	PREDICTED: Brassica rapa uncharacterized LOC103834105 (LOC103834105), transcript variant X4, misc_RNA
BraC04g013690.1	--	--	--	--	--	--	--	Brassica rapa subsp. pekinensis clone KBrH072P15, complete sequence
BraC01g025520.1	--	--	--	--	--	BnaA09g27840D protein {ECO:0000313|EMBL:CDY27623.1} OS=Brassica napus (Rape) PE=4 SV=1	BnaA09g27840D [Brassica napus]	Brassica rapa subsp. pekinensis clone KBrH013M23, complete sequence
BraC01g029560.1	--	K05868|1.65147e-13|eus:EUTSA_v10022503mg|K05868 cyclin B | (RefSeq) hypothetical protein	[D]	Cell cycle control, cell division, chromosome partitioning	Cyclin-B1-4 GN=CYCB1-4 OS=Arabidopsis thaliana (Mouse-ear cress) PE=2 SV=1	Uncharacterized protein {ECO:0000313|EMBL:ESQ38826.1} OS=Eutrema salsugineum (Saltwater cress) PE=3 SV=1	hypothetical protein EUTSA_v10022503mg [Eutrema salsugineum]	PREDICTED: Brassica rapa uncharacterized LOC103840844 (LOC103840844), transcript variant X3, ncRNA
BraC09g068200.1	--	--	--
BraC07g015360.1	--	--	[O]	Posttranslational modification, protein turnover, chaperones	Chaperone protein dnaJ 10 GN=F28O16.7 OS=Arabidopsis thaliana (Mouse-ear cress) PE=2 SV=2	BnaA07g11100D protein {ECO:0000313|EMBL:CDY01337.1} OS=Brassica napus (Rape) PE=4 SV=1	BnaA07g11100D [Brassica napus]	Brassica juncea DnaJ-like protein (DnaJ1) mRNA, complete cds
BraC03g050900.1	--	--	--	--	--	BnaCnng39280D protein {ECO:0000313|EMBL:CDY62136.1} OS=Brassica napus (Rape) PE=4 SV=1	BnaCnng39280D [Brassica napus]	PREDICTED: Brassica rapa uncharacterized LOC103848074 (LOC103848074), transcript variant X2, mRNA
BraC10g017630.1	--	--	--	--	--	BnaA10g29580D protein {ECO:0000313|EMBL:CDY52129.1} OS=Brassica napus (Rape) PE=4 SV=1	BnaA10g29580D [Brassica napus]	--
BraC03g031880.1	--	--	--	--	--	--	--	PREDICTED: Brassica rapa uncharacterized LOC103858590 (LOC103858590), ncRNA
BraC03g059140.1	--	--	--	--	--	Uncharacterized protein {ECO:0000313|EnsemblPlants:Bra038134.1-P} OS=Brassica rapa subsp. pekinensis (Chinese cabbage) PE=4 SV=1	BnaC04g03360D [Brassica napus]	Brassica rapa subsp. pekinensis clone KBrB010F06, complete sequence
BraC10g017930.1	Molecular Function: GTPase activity (GO:0003924);; Molecular Function: protein binding (GO:0005515);; Molecular Function: GTP binding (GO:0005525);; Cellular Component: cell wall (GO:0005618);; Cellular Component: nucleus (GO:0005634);; Cellular Component: Golgi apparatus (GO:0005794);; Cellular Component: cytosol (GO:0005829);; Cellular Component: plasma membrane (GO:0005886);; Biological Proces…	K07936|6.34462e-17|brp:103856413|K07936 GTP-binding nuclear protein Ran | (RefSeq) GTP-binding nuclear protein Ran-2	[U]	Intracellular trafficking, secretion, and vesicular transport	GTP-binding nuclear protein Ran-1 GN=RAN1 OS=Arabidopsis thaliana (Mouse-ear cress) PE=1 SV=1	BnaCnng38390D protein {ECO:0000313|EMBL:CDY61737.1} OS=Brassica napus (Rape) PE=4 SV=1	BnaCnng38390D [Brassica napus]	PREDICTED: Brassica rapa GTP-binding nuclear protein Ran-2-like (LOC103851319), mRNA
BraC02g009920.1	--	--	--	--	--	BnaC02g09650D protein {ECO:0000313|EMBL:CDY35699.1} OS=Brassica napus (Rape) PE=4 SV=1	BnaC02g09650D [Brassica napus]	PREDICTED: Brassica rapa uncharacterized LOC103851747 (LOC103851747), mRNA
BraCxxg002660.1	--	--	--	--	--	BnaC07g03190D protein {ECO:0000313|EMBL:CDY13020.1} OS=Brassica napus (Rape) PE=4 SV=1	BnaC07g03190D [Brassica napus]	--
BraCxxg002280.1	--	--	--	--	--	Uncharacterized protein {ECO:0000313|EnsemblPlants:Bra040302.1-P} OS=Brassica rapa subsp. pekinensis (Chinese cabbage) PE=4 SV=1	--	Brassica napus clone p38N7.2 genomic sequence
BraC09g027850.1	--	--	--	--	--	Uncharacterized protein {ECO:0000313|EnsemblPlants:Bra038808.1-P} OS=Brassica rapa subsp. pekinensis (Chinese cabbage) PE=4 SV=1	--	--
BraC01g011910.1	--	--	--	--	--	--	--	PREDICTED: Brassica rapa uncharacterized LOC103867421 (LOC103867421), transcript variant X5, ncRNA
BraC09g046580.1	Cellular Component: extracellular region (GO:0005576);; Biological Process: protein targeting to membrane (GO:0006612);; Biological Process: response to wounding (GO:0009611);; Biological Process: coumarin biosynthetic process (GO:0009805);; Biological Process: positive regulation of flavonoid biosynthetic process (GO:0009963);; Biological Process: regulation of plant-type hypersensitive response…	--	--	--	--	BnaC05g18140D protein {ECO:0000313|EMBL:CDY04775.1} OS=Brassica napus (Rape) PE=4 SV=1	BnaC05g18140D [Brassica napus]	PREDICTED: Brassica rapa uncharacterized LOC103840819 (LOC103840819), transcript variant X2, mRNA
BraC02g025290.1	--	--	--	--	--	BnaUnng02620D protein {ECO:0000313|EMBL:CDY67898.1} OS=Brassica napus (Rape) PE=4 SV=1	BnaUnng02620D [Brassica napus]	Guillardia theta CCMP2712 hypothetical protein (GUITHDRAFT_118715) mRNA, complete cds
BraC09g054660.1	Cellular Component: cytoplasm (GO:0005737);; Molecular Function: hydrolase activity (GO:0016787);;	--	--	--	--	BnaC08g26800D protein {ECO:0000313|EMBL:CDX72194.1} OS=Brassica napus (Rape) PE=4 SV=1	BnaC08g26800D [Brassica napus]	Eutrema salsugineum hypothetical protein (EUTSA_v10010237mg) mRNA, complete cds
BraC09g037380.1	--	--	--	--	--	Uncharacterized protein {ECO:0000313|EnsemblPlants:Bra035376.1-P} OS=Brassica rapa subsp. pekinensis (Chinese cabbage) PE=4 SV=1	BnaA07g05370D [Brassica napus]	PREDICTED: Brassica rapa uncharacterized LOC103849594 (LOC103849594), ncRNA
BraC03g025190.1	--	--	--	--	--	--	--	Eutrema salsugineum hypothetical protein (EUTSA_v10027747mg) mRNA, complete cds
BraC02g033670.1	--	--	[R]	General function prediction only	--	BnaC02g11740D protein {ECO:0000313|EMBL:CDY42241.1} OS=Brassica napus (Rape) PE=4 SV=1	PREDICTED: uncharacterized protein LOC103868323 [Brassica rapa]	PREDICTED: Brassica rapa uncharacterized LOC103868323 (LOC103868323), mRNA
BraC02g025040.1	--	--	--	--	--	BnaCnng09880D protein {ECO:0000313|EMBL:CDY40897.1} OS=Brassica napus (Rape) PE=4 SV=1	BnaCnng09880D [Brassica napus]	--
BraC01g025410.1	Cellular Component: extracellular region (GO:0005576);;	--	--	--	--	BnaC01g26030D protein {ECO:0000313|EMBL:CDX68525.1} OS=Brassica napus (Rape) PE=4 SV=1	BnaC01g26030D [Brassica napus]	Arabidopsis lyrata subsp. lyrata hypothetical protein, mRNA
BraCxxg000980.1	--	--	--	--	--	--	--	Brassica rapa subsp. pekinensis clone KBrB080J22, complete sequence
BraC03g031870.1	--	--	--	--	--	BnaC06g28740D protein {ECO:0000313|EMBL:CDY01834.1} OS=Brassica napus (Rape) PE=4 SV=1	BnaC06g28720D [Brassica napus]	PREDICTED: Brassica rapa uncharacterized LOC103858590 (LOC103858590), ncRNA
BraC01g036050.1	--	--	--	--	Phospholipid-transporting ATPase 1 GN=ALA1 OS=Arabidopsis thaliana (Mouse-ear cress) PE=2 SV=1	BnaC05g49980D protein {ECO:0000313|EMBL:CDY59497.1} OS=Brassica napus (Rape) PE=4 SV=1	BnaC05g49980D [Brassica napus]	PREDICTED: Brassica rapa phospholipid-transporting ATPase 1 (LOC103847240), mRNA
BraC04g018190.1	--	--	--	--	--	BnaA04g12660D protein {ECO:0000313|EMBL:CDY15845.1} OS=Brassica napus (Rape) PE=4 SV=1	BnaA04g12660D [Brassica napus]	Arabidopsis thaliana chromosome 2, complete sequence
BraC07g001010.1	--	--	--
BraCxxg004760.1	--	--	--	--	--	Uncharacterized protein {ECO:0000313|EnsemblPlants:Bra040302.1-P} OS=Brassica rapa subsp. pekinensis (Chinese cabbage) PE=4 SV=1	--	Brassica napus clone p38N7.2 genomic sequence
Chiifu specific genes
#GeneID	GO_annotation	KEGG_annotation	KOG_class	KOG_class_annotation	Swissprot_annotation	TrEMBL_annotation	nr_annotation	nt_annotation
BraA04g021910.3C	--	--	--	--	--	--	--	PREDICTED: Brassica rapa uncharacterized LOC103865061 (LOC103865061), ncRNA
BraA09g048980.3C	--	--	--	--	--	Orf115c {ECO:0000313|EMBL:AEH43555.1} OS=Brassica carinata (Ethiopian mustard) PE=4 SV=1	hypothetical protein BrnapMp035 [Brassica napus]	Brassica rapa subsp. pekinensis clone KBrB010L05, complete sequence
BraA03g017100.3C	--	--	--	--	--	--	--	Brassica rapa subsp. pekinensis clone KBrH003D18, complete sequence
BraA09g045750.3C	--	--	--	--	--	--	--	Brassica rapa subsp. oleifera clone KBrH004A06, complete sequence
BraA10g012190.3C	--	--	--	--	--	Uncharacterized protein {ECO:0000313|EnsemblPlants:Bra003020.1-P} OS=Brassica rapa subsp. pekinensis (Chinese cabbage) PE=4 SV=1	BnaC01g44010D, partial [Brassica napus]	PREDICTED: Brassica rapa uncharacterized LOC103856994 (LOC103856994), mRNA
BraA02g031360.3C	--	--	--	--	--	Uncharacterized protein {ECO:0000313|EnsemblPlants:Bra039517.1-P} OS=Brassica rapa subsp. pekinensis (Chinese cabbage) PE=4 SV=1	--	PREDICTED: Brassica rapa uncharacterized LOC103858761 (LOC103858761), mRNA
BraA03g038150.3C	--	--	--	--	--	--	--	PREDICTED: Brassica rapa glutamine synthetase cytosolic isozyme 1-3-like (LOC103859729), mRNA
BraA02g032960.3C	--	--	--	--	--	Uncharacterized protein {ECO:0000313|EnsemblPlants:Bra022042.1-P} OS=Brassica rapa subsp. pekinensis (Chinese cabbage) PE=4 SV=1	BnaA02g24590D [Brassica napus]	PREDICTED: Brassica rapa uncharacterized LOC103853717 (LOC103853717), transcript variant X10, mRNA
BraA04g003150.3C	--	--	--	--	--	--	--	Brassica rapa subsp. pekinensis clone KBrB078G17, complete sequence
BraA09g063930.3C	--	--	--	--	--	Uncharacterized protein {ECO:0000313|EnsemblPlants:Bra032418.1-P} OS=Brassica rapa subsp. pekinensis (Chinese cabbage) PE=4 SV=1	--	PREDICTED: Brassica rapa probable sugar phosphate/phosphate translocator At1g06470 (LOC103844036), transcript variant X2, mRNA
BraA01g025760.3C	--	--	--	--	--	--	--	PREDICTED: Brassica rapa uncharacterized LOC103873350 (LOC103873350), mRNA
BraA09g055690.3C	--	--	--	--	--	Uncharacterized protein {ECO:0000313|EnsemblPlants:Bra033617.1-P} OS=Brassica rapa subsp. pekinensis (Chinese cabbage) PE=4 SV=1	BnaC06g00820D [Brassica napus]	Brassica rapa subsp. pekinensis clone KBrB082F21, complete sequence
BraA01g026520.3C	--	--	[K]	Transcription	--	BnaC01g18610D protein {ECO:0000313|EMBL:CDX94323.1} OS=Brassica napus (Rape) PE=4 SV=1	BnaC01g18610D [Brassica napus]	PREDICTED: Brassica rapa uncharacterized LOC103833299 (LOC103833299), transcript variant X2, mRNA
BraA01g044310.3C	--	--	--
BraA06g019010.3C	--	--	--	--	--	BnaA09g22300D protein {ECO:0000313|EMBL:CDX86840.1} OS=Brassica napus (Rape) PE=4 SV=1	BnaA09g22300D [Brassica napus]	--
BraA09g022250.3C	--	--	--	--	--	Uncharacterized protein {ECO:0000313|EnsemblPlants:Bra010230.1-P} OS=Brassica rapa subsp. pekinensis (Chinese cabbage) PE=4 SV=1	BnaC07g27930D [Brassica napus]	Brassica rapa subsp. pekinensis clone KBrB034P04, complete sequence
BraA07g032260.3C	--	--	--	--	--	Uncharacterized protein {ECO:0000313|EnsemblPlants:Bra004181.1-P} OS=Brassica rapa subsp. pekinensis (Chinese cabbage) PE=4 SV=1	BnaC01g01220D [Brassica napus]	Brassica rapa SRK-60, SLG-60 genes for S receptor kinase, S-locus glycoprotein, partial cds
BraA04g008440.3C	--	K13099|1.61357e-07|eus:EUTSA_v10013574mg|K13099 CD2 antigen cytoplasmic tail-binding protein 2 | (RefSeq) hypothetical protein	[R]	General function prediction only	--	Uncharacterized protein {ECO:0000313|EMBL:KFK25249.1} OS=Arabis alpina (Alpine rock-cress) PE=4 SV=1	hypothetical protein AALP_AA8G087200 [Arabis alpina]	PREDICTED: Brassica rapa uncharacterized LOC103849164 (LOC103849164), ncRNA
BraA01g015660.3C	--	--	--
BraA07g019760.3C	--	--	--	--	--	BnaC06g05170D protein {ECO:0000313|EMBL:CDY47826.1} OS=Brassica napus (Rape) PE=4 SV=1	--	PREDICTED: Brassica rapa uncharacterized LOC103871947 (LOC103871947), ncRNA
BraA01g003750.3C	--	--	--	--	--	--	--	Brassica rapa subsp. pekinensis clone KBrB092P05, complete sequence
BraA08g031820.3C	--	--	--	--	--	--	--	PREDICTED: Brassica rapa uncharacterized LOC103858634 (LOC103858634), transcript variant X6, mRNA
BraA08g017110.3C	--	--	--	--	--	BnaC09g53470D protein {ECO:0000313|EMBL:CDY53980.1} OS=Brassica napus (Rape) PE=4 SV=1	BnaC09g53470D [Brassica napus]	PREDICTED: Brassica rapa homeobox-leucine zipper protein REVOLUTA-like (LOC103851488), mRNA
BraA07g011680.3C	--	--	[R]	General function prediction only	--	Uncharacterized protein {ECO:0000313|EnsemblPlants:Bra030093.1-P} OS=Brassica rapa subsp. pekinensis (Chinese cabbage) PE=4 SV=1	hypothetical protein EUTSA_v10000970mg [Eutrema salsugineum]	PREDICTED: Brassica rapa uncharacterized LOC103829014 (LOC103829014), ncRNA
BraA03g045440.3C	--	--	--	--	--	--	--	Brassica rapa subsp. pekinensis clone KBrS001M03, complete sequence
BraA08g014290.3C	--	K17500|5.38659e-07|ath:AT1G18030|K17500 integrin-linked kinase-associated serine/threonine phosphatase 2C [EC:3.1.3.16] | (RefSeq) Protein phosphatase 2C family protein	[T]	Signal transduction mechanisms	Probable protein phosphatase 2C 8 GN=At1g18030 OS=Arabidopsis thaliana (Mouse-ear cress) PE=2 SV=2	Uncharacterized protein {ECO:0000313|EnsemblPlants:Bra020907.1-P} OS=Brassica rapa subsp. pekinensis (Chinese cabbage) PE=4 SV=1	putative protein phosphatase 2C 8 [Arabidopsis thaliana]	PREDICTED: Brassica rapa uncharacterized LOC103834179 (LOC103834179), transcript variant X2, ncRNA
BraA08g003950.3C	Molecular Function: DNA binding (GO:0003677);; Cellular Component: chloroplast (GO:0009507);;	--	--	--	--	Putative uncharacterized protein At2g16140 {ECO:0000313|EMBL:AAD26956.1} OS=Arabidopsis thaliana (Mouse-ear cress) PE=2 SV=1	PREDICTED: glutathione S-transferase T3-like [Brassica rapa]	PREDICTED: Brassica rapa glutathione S-transferase T3-like (LOC103846636), mRNA
BraA09g006300.3C	--	--	--	--	--	--	--	PREDICTED: Brassica rapa uncharacterized LOC103847954 (LOC103847954), ncRNA
BraA03g002780.3C	--	--	[A]	RNA processing and modification	--	SWAP (Suppressor-of-White-APricot)/surp RNA-binding domain-containing protein {ECO:0000313|EMBL:AEE78502.1} OS=Arabidopsis thaliana (Mouse-ear cress) PE=4 SV=1	PREDICTED: uncharacterized protein LOC103856840 [Brassica rapa]	Brassica rapa subsp. pekinensis clone KBrB046M04, complete sequence
BraA10g030350.3C	Cellular Component: plasmodesma (GO:0009506);;	--	--	--	--	Uncharacterized protein {ECO:0000313|EMBL:ESQ40737.1} OS=Eutrema salsugineum (Saltwater cress) PE=4 SV=1	hypothetical protein EUTSA_v10012434mg [Eutrema salsugineum]	Brassica rapa subsp. pekinensis clone KBrB038E05, complete sequence
BraA07g005340.3C	--	--	--	--	--	--	PREDICTED: uncharacterized protein LOC103844473 [Brassica rapa]	PREDICTED: Brassica rapa uncharacterized LOC103844473 (LOC103844473), mRNA
BraA03g010940.3C	--	--	--	--	--	--	--	Brassica rapa subsp. pekinensis clone KBrB039N20, complete sequence
BraA09g055670.3C	--	--	--	--	--	--	--	Brassica rapa subsp. pekinensis clone KBrB082F21, complete sequence
BraA09g040680.3C	Cellular Component: nucleus (GO:0005634);;	--	--	--	--	BnaA08g07460D protein {ECO:0000313|EMBL:CDY27108.1} OS=Brassica napus (Rape) PE=4 SV=1	BnaA08g07460D [Brassica napus]	PREDICTED: Brassica rapa uncharacterized LOC103869059 (LOC103869059), ncRNA
BraA02g035610.3C	--	--	--	--	--	BnaC09g23420D protein {ECO:0000313|EMBL:CDX94494.1} OS=Brassica napus (Rape) PE=4 SV=1	BnaC09g23420D [Brassica napus]	PREDICTED: Brassica rapa uncharacterized LOC103853995 (LOC103853995), transcript variant X2, ncRNA
BraA02g010890.3C	--	--	--	--	--	Uncharacterized protein {ECO:0000313|EnsemblPlants:Bra020308.1-P} OS=Brassica rapa subsp. pekinensis (Chinese cabbage) PE=4 SV=1	--	Brassica rapa subsp. pekinensis clone KBrH001K17, complete sequence
BraA06g010820.3C	--	--	--	--	--	Uncharacterized protein {ECO:0000313|EnsemblPlants:Bra017917.1-P} OS=Brassica rapa subsp. pekinensis (Chinese cabbage) PE=4 SV=1	PREDICTED: uncharacterized protein LOC103873325 [Brassica rapa]	Brassica rapa subsp. pekinensis clone KBrB086M23, complete sequence
BraA08g027190.3C	--	--	--	--	--	Uncharacterized protein {ECO:0000313|EnsemblPlants:Bra016406.1-P} OS=Brassica rapa subsp. pekinensis (Chinese cabbage) PE=4 SV=1	BnaC01g33880D [Brassica napus]	PREDICTED: Brassica rapa uncharacterized LOC103835730 (LOC103835730), transcript variant X2, ncRNA
BraA09g016350.3C	--	--	--	--	--	Sulfotransferase {ECO:0000256|RuleBase:RU361155} OS=Brassica rapa subsp. pekinensis (Chinese cabbage) PE=3 SV=1	PREDICTED: cytosolic sulfotransferase 12-like [Brassica rapa]	Brassica rapa subsp. pekinensis clone KBrB092B15, complete sequence
BraA06g018930.3C	--	--	--	--	--	Uncharacterized protein {ECO:0000313|EnsemblPlants:Bra018093.1-P} OS=Brassica rapa subsp. pekinensis (Chinese cabbage) PE=4 SV=1	--	Brassica rapa subsp. pekinensis clone KBrB073I16, complete sequence
BraA04g021800.3C	--	--	--
BraA08g029070.3C	--	--	--	--	--	BnaA08g22900D protein {ECO:0000313|EMBL:CDX96747.1} OS=Brassica napus (Rape) PE=4 SV=1	BnaA08g22900D [Brassica napus]	--
BraA05g009490.3C	--	--	--	--	--	--	--	Brassica rapa subsp. pekinensis clone KBrB050K06, complete sequence
BraA08g022410.3C	Molecular Function: translation elongation factor activity (GO:0003746);; Cellular Component: vacuole (GO:0005773);; Cellular Component: cytosol (GO:0005829);; Cellular Component: eukaryotic translation elongation factor 1 complex (GO:0005853);; Biological Process: translational elongation (GO:0006414);; Cellular Component: plasmodesma (GO:0009506);; Cellular Component: apoplast (GO:0048046);;	K03232|5.83449e-25|crb:CARUB_v10001845mg|K03232 elongation factor 1-beta | (RefSeq) hypothetical protein	[K]	Transcription	Elongation factor 1-beta 1 GN=At5g12110 OS=Arabidopsis thaliana (Mouse-ear cress) PE=2 SV=2	Uncharacterized protein {ECO:0000313|EnsemblPlants:Bra010682.1-P} OS=Brassica rapa subsp. pekinensis (Chinese cabbage) PE=4 SV=1	BnaC09g48780D [Brassica napus]	PREDICTED: Brassica rapa elongation factor 1-beta 2-like (LOC103835120), transcript variant X3, misc_RNA
BraA07g009760.3C	--	--	--	--	--	--	--	PREDICTED: Brassica rapa uncharacterized LOC103837493 (LOC103837493), mRNA
BraA09g021840.3C	--	K13448|1.3023e-08|brp:103866555|K13448 calcium-binding protein CML | (RefSeq) probable calcium-binding protein CML35	[T]	Signal transduction mechanisms	Probable calcium-binding protein CML35 GN=CML35 OS=Arabidopsis thaliana (Mouse-ear cress) PE=2 SV=2	BnaC04g01850D protein {ECO:0000313|EMBL:CDY23852.1} OS=Brassica napus (Rape) PE=4 SV=1	BnaC04g01850D [Brassica napus]	PREDICTED: Brassica rapa uncharacterized LOC103839609 (LOC103839609), transcript variant X4, ncRNA
BraA08g013620.3C	--	--	--	--	--	Uncharacterized protein {ECO:0000313|EnsemblPlants:Bra023885.1-P} OS=Brassica rapa subsp. pekinensis (Chinese cabbage) PE=4 SV=1	--	Brassica rapa subsp. pekinensis clone KBrB010F13, complete sequence
BraA06g043360.3C	--	--	--	--	--	--	--	Brassica rapa subsp. pekinensis clone KBrB057L05, complete sequence
BraA01g003190.3C	--	--	--	--	Microtubule-associated protein TORTIFOLIA1 GN=T24A18.10 OS=Arabidopsis thaliana (Mouse-ear cress) PE=1 SV=2	BnaAnng11550D protein {ECO:0000313|EMBL:CDY52640.1} OS=Brassica napus (Rape) PE=4 SV=1	PREDICTED: uncharacterized protein LOC103830508 [Brassica rapa]	PREDICTED: Brassica rapa uncharacterized LOC103830508 (LOC103830508), mRNA
BraA08g007320.3C	--	--	[K]	Transcription	--	BnaC01g18610D protein {ECO:0000313|EMBL:CDX94323.1} OS=Brassica napus (Rape) PE=4 SV=1	PREDICTED: uncharacterized protein LOC103833299 [Brassica rapa]	PREDICTED: Brassica rapa uncharacterized LOC103833299 (LOC103833299), transcript variant X2, mRNA
BraA04g030520.3C	Biological Process: endonucleolytic cleavage involved in rRNA processing (GO:0000478);; Biological Process: RNA methylation (GO:0001510);; Cellular Component: nucleolus (GO:0005730);; Cellular Component: mitochondrion (GO:0005739);; Cellular Component: cytosol (GO:0005829);; Biological Process: pyrimidine ribonucleotide biosynthetic process (GO:0009220);; Biological Process: leaf vascular tissue …	--	[K]	Transcription	Nucleolin 1 GN=F27K7.6 OS=Arabidopsis thaliana (Mouse-ear cress) PE=1 SV=1	Uncharacterized protein {ECO:0000313|EnsemblPlants:Bra037733.1-P} OS=Brassica rapa subsp. pekinensis (Chinese cabbage) PE=4 SV=1	hypothetical protein EUTSA_v10027521mg [Eutrema salsugineum]	Eutrema salsugineum hypothetical protein (EUTSA_v10027521mg) mRNA, complete cds
BraA08g026900.3C	--	--	--	--	--	--	PREDICTED: uncharacterized protein LOC103836259 [Brassica rapa]	PREDICTED: Brassica rapa uncharacterized LOC103836259 (LOC103836259), mRNA
BraA07g010110.3C	Cellular Component: extracellular region (GO:0005576);; Cellular Component: plasma membrane (GO:0005886);;	--	[OR]	--	--	BnaA07g06890D protein {ECO:0000313|EMBL:CDX77551.1} OS=Brassica napus (Rape) PE=4 SV=1	PREDICTED: uncharacterized protein LOC103828781 [Brassica rapa]	PREDICTED: Brassica rapa uncharacterized LOC103828781 (LOC103828781), mRNA
BraA01g030070.3C	--	--	--	--	--	--	--	Brassica rapa subsp. pekinensis clone KBrB038E05, complete sequence
BraA06g040520.3C	--	--	--	--	--	BnaC01g26850D protein {ECO:0000313|EMBL:CDY17561.1} OS=Brassica napus (Rape) PE=4 SV=1	BnaC01g26850D [Brassica napus]	Brassica oleracea mitochondrial DNA, complete sequence, cultivar: Fujiwase
BraA09g018460.3C	--	--	--
BraA01g011810.3C	--	--	--	--	--	--	--	PREDICTED: Brassica rapa uncharacterized LOC103858634 (LOC103858634), transcript variant X6, mRNA
BraA09g019860.3C	--	--	--	--	--	Uncharacterized protein {ECO:0000313|EnsemblPlants:Bra027494.1-P} OS=Brassica rapa subsp. pekinensis (Chinese cabbage) PE=4 SV=1	--	PREDICTED: Brassica rapa uncharacterized LOC103871002 (LOC103871002), mRNA
BraA03g047340.3C	--	--	--	--	--	BnaC07g34130D protein {ECO:0000313|EMBL:CDY09648.1} OS=Brassica napus (Rape) PE=4 SV=1	BnaC07g34130D [Brassica napus]	Brassica napus clone JBnB074N14, complete sequence
BraA09g032220.3C	--	--	--	--	--	--	--	PREDICTED: Brassica rapa uncharacterized LOC103846015 (LOC103846015), transcript variant X5, ncRNA
BraA03g021760.3C	--	--	--	--	--	--	PREDICTED: uncharacterized protein LOC103860052 [Brassica rapa]	PREDICTED: Brassica rapa uncharacterized LOC103860052 (LOC103860052), mRNA
BraA05g009700.3C	--	--	--	--	--	Uncharacterized protein {ECO:0000313|EnsemblPlants:Bra008637.1-P} OS=Brassica rapa subsp. pekinensis (Chinese cabbage) PE=4 SV=1	PREDICTED: lipid phosphate phosphatase epsilon 2, chloroplastic-like isoform X1 [Brassica rapa]	PREDICTED: Brassica rapa uncharacterized LOC103846348 (LOC103846348), transcript variant X2, ncRNA
BraA01g006930.3C	Cellular Component: nucleus (GO:0005634);;	--	--	--	--	Uncharacterized protein {ECO:0000313|EMBL:KFK30933.1} OS=Arabis alpina (Alpine rock-cress) PE=4 SV=1	hypothetical protein AALP_AA6G044800 [Arabis alpina]	PREDICTED: Brassica rapa uncharacterized LOC103852344 (LOC103852344), mRNA
BraA01g028170.3C	--	--	--	--	--	--	--	Brassica rapa subsp. pekinensis clone KBrB019O20, complete sequence
BraA03g022410.3C	--	--	--	--	--	BnaC02g20670D protein {ECO:0000313|EMBL:CDY37944.1} OS=Brassica napus (Rape) PE=4 SV=1	BnaC02g20670D [Brassica napus]	--
BraA10g014160.3C	--	--	--
BraA10g012860.3C	--	--	--	--	--	--	--	Brassica rapa subsp. pekinensis clone KBrH007I21, complete sequence
BraA01g024450.3C	--	--	--	--	--	--	--	PREDICTED: Brassica rapa nucleolin 1-like (LOC103871689), mRNA
BraA02g010270.3C	--	--	--	--	--	--	--	PREDICTED: Brassica rapa serine/threonine-protein kinase GRIK2-like (LOC103851497), transcript variant X2, mRNA
BraA07g026880.3C	Cellular Component: cytoplasm (GO:0005737);; Molecular Function: zinc ion binding (GO:0008270);;	--	[O]	Posttranslational modification, protein turnover, chaperones	E3 ubiquitin-protein ligase MBR2 GN=MBR2 OS=Arabidopsis thaliana (Mouse-ear cress) PE=1 SV=1	Uncharacterized protein {ECO:0000313|EnsemblPlants:Bra003667.1-P} OS=Brassica rapa subsp. pekinensis (Chinese cabbage) PE=4 SV=1	hypothetical protein EUTSA_v10019846mg [Eutrema salsugineum]	PREDICTED: Brassica rapa E3 ubiquitin-protein ligase RNF181 (LOC103831428), partial mRNA
BraA01g032670.3C	--	--	--	--	--	BnaAnng25790D protein {ECO:0000313|EMBL:CDY67991.1} OS=Brassica napus (Rape) PE=4 SV=1	BnaAnng25790D [Brassica napus]	PREDICTED: Brassica rapa uncharacterized LOC103835582 (LOC103835582), transcript variant X4, misc_RNA
BraA07g041920.3C	--	--	--	--	--	Uncharacterized protein {ECO:0000313|EnsemblPlants:Bra035069.1-P} OS=Brassica rapa subsp. pekinensis (Chinese cabbage) PE=4 SV=1	PREDICTED: uncharacterized protein LOC103832361 [Brassica rapa]	PREDICTED: Brassica rapa uncharacterized LOC103832361 (LOC103832361), mRNA
BraA08g001440.3C	--	--	--	--	--	--	--	PREDICTED: Brassica rapa uncharacterized LOC103842013 (LOC103842013), transcript variant X5, ncRNA
BraA09g002850.3C	--	--	--	--	--	--	--	Brassica rapa subsp. pekinensis clone KBrB092B15, complete sequence
BraA09g040130.3C	Cellular Component: intracellular membrane-bounded organelle (GO:0043231);; Cellular Component: cytoplasmic part (GO:0044444);;	--	--	--	--	Uncharacterized protein {ECO:0000313|EnsemblPlants:Bra024553.1-P} OS=Brassica rapa subsp. pekinensis (Chinese cabbage) PE=4 SV=1	BnaA09g30230D [Brassica napus]	PREDICTED: Brassica rapa uncharacterized LOC103840809 (LOC103840809), transcript variant X1, ncRNA
BraA01g028260.3C	--	--	--	--	--	BnaC05g28800D protein {ECO:0000313|EMBL:CDY32302.1} OS=Brassica napus (Rape) PE=4 SV=1	BnaC05g28800D [Brassica napus]	Eutrema salsugineum hypothetical protein (EUTSA_v10022309mg) mRNA, complete cds
BraA01g023980.3C	--	--	--	--	--	Uncharacterized protein {ECO:0000313|EnsemblPlants:Bra029926.1-P} OS=Brassica rapa subsp. pekinensis (Chinese cabbage) PE=4 SV=1	BnaC05g28740D [Brassica napus]	Brassica rapa subsp. pekinensis clone KBrH014P02, complete sequence
BraA10g007530.3C	--	--	--	--	--	--	--	Brassica oleracea Contig A, complete sequence
BraA09g012260.3C	--	--	--	--	--	BnaC04g56050D protein {ECO:0000313|EMBL:CDY56947.1} OS=Brassica napus (Rape) PE=4 SV=1	BnaC04g56050D [Brassica napus]	PREDICTED: Brassica rapa uncharacterized LOC103851796 (LOC103851796), transcript variant X2, ncRNA
BraA05g023280.3C	--	--	--	--	--	BnaC03g36640D protein {ECO:0000313|EMBL:CDY00680.1} OS=Brassica napus (Rape) PE=4 SV=1	BnaC03g36640D [Brassica napus]	PREDICTED: Brassica rapa uncharacterized LOC103853019 (LOC103853019), ncRNA
BraA04g006910.3C	--	K00128|3.4069e-07|pvu:PHAVU_003G199100g|K00128 aldehyde dehydrogenase (NAD+) [EC:1.2.1.3] | (RefSeq) hypothetical protein	[C]	Energy production and conversion	Aldehyde dehydrogenase family 2 member B4, mitochondrial (Precursor) GN=T17F15.130 OS=Arabidopsis thaliana (Mouse-ear cress) PE=2 SV=1	BnaAnng30530D protein {ECO:0000313|EMBL:CDY69469.1} OS=Brassica napus (Rape) PE=4 SV=1	BnaAnng30530D [Brassica napus]	PREDICTED: Brassica rapa aldehyde dehydrogenase family 2 member B4, mitochondrial (LOC103873180), mRNA
BraA08g026140.3C	--	K03094|1.96688e-08|pper:PRUPE_ppa024856mg|K03094 S-phase kinase-associated protein 1 | (RefSeq) hypothetical protein	[O]	Posttranslational modification, protein turnover, chaperones	SKP1-like protein 11 GN=ASK11 OS=Arabidopsis thaliana (Mouse-ear cress) PE=1 SV=1	BnaA08g20130D protein {ECO:0000313|EMBL:CDY46417.1} OS=Brassica napus (Rape) PE=4 SV=1	BnaA08g20130D [Brassica napus]	--
BraA10g020000.3C	Molecular Function: obsolete signal transducer activity (GO:0004871);; Cellular Component: heterotrimeric G-protein complex (GO:0005834);; Biological Process: G protein-coupled receptor signaling pathway (GO:0007186);;	--	--	--	Guanine nucleotide-binding protein subunit gamma 3 (Precursor) GN=GG3 OS=Arabidopsis thaliana (Mouse-ear cress) PE=2 SV=1	BnaC09g37230D protein {ECO:0000313|EMBL:CDY16550.1} OS=Brassica napus (Rape) PE=4 SV=1	PREDICTED: guanine nucleotide-binding protein subunit gamma 3-like isoform X1 [Brassica rapa]	PREDICTED: Brassica rapa guanine nucleotide-binding protein subunit gamma 3-like (LOC103845657), transcript variant X2, mRNA
BraA09g004410.3C	--	--	--	--	--	Uncharacterized protein {ECO:0000313|EnsemblPlants:Bra036152.1-P} OS=Brassica rapa subsp. pekinensis (Chinese cabbage) PE=4 SV=1	BnaC03g73090D [Brassica napus]	Brassica rapa subsp. pekinensis clone KBrB057L05, complete sequence
BraA05g017330.3C	--	--	--	--	--	--	--	Brassica rapa subsp. pekinensis clone KBrH005L20, complete sequence
BraA03g021000.3C	--	--	--	--	--	--	--	Brassica rapa subsp. pekinensis clone KBrB032C14, complete sequence
BraA03g016480.3C	--	--	--	--	--	--	--	PREDICTED: Brassica rapa uncharacterized LOC103857347 (LOC103857347), ncRNA
BraA08g023410.3C	--	--	--	--	--	Uncharacterized protein {ECO:0000313|EMBL:ESQ33844.1} OS=Eutrema salsugineum (Saltwater cress) PE=4 SV=1	hypothetical protein EUTSA_v10007518mg [Eutrema salsugineum]	PREDICTED: Brassica rapa uncharacterized LOC103846015 (LOC103846015), transcript variant X5, ncRNA
BraA03g022830.3C	--	--	--	--	--	--	--	PREDICTED: Brassica rapa uncharacterized LOC103858077 (LOC103858077), transcript variant X5, ncRNA
BraA09g027180.3C	--	--	--	--	--	Uncharacterized protein {ECO:0000313|EnsemblPlants:Bra035229.1-P} OS=Brassica rapa subsp. pekinensis (Chinese cabbage) PE=4 SV=1	BnaA09g21790D [Brassica napus]	PREDICTED: Brassica rapa uncharacterized LOC103842779 (LOC103842779), mRNA
BraA02g010900.3C	--	--	--
BraA06g004340.3C	--	--	--
BraA06g003320.3C	--	--	--	--	--	--	--	Brassica rapa subsp. pekinensis clone KBrB030D08, complete sequence
BraA07g013920.3C	--	--	--	--	UPF0725 protein At1g23960 GN=At1g23960 OS=Arabidopsis thaliana (Mouse-ear cress) PE=1 SV=1	Uncharacterized protein {ECO:0000313|EnsemblPlants:Bra012391.1-P} OS=Brassica rapa subsp. pekinensis (Chinese cabbage) PE=4 SV=1	BnaC07g12980D [Brassica napus]	Eutrema salsugineum hypothetical protein (EUTSA_v10006773mg) mRNA, complete cds
BraA03g034580.3C	--	--	--	--	--	--	--	Brassica rapa subsp. pekinensis clone KBrB068B07, complete sequence
BraA09g037480.3C	--	--	--	--	--	--	--	PREDICTED: Brassica rapa uncharacterized LOC103839081 (LOC103839081), ncRNA
BraA10g026630.3C	--	--	--	--	--	--	--	Brassica rapa subsp. pekinensis clone KBrF203I22, complete sequence
BraA01g026820.3C	--	--	[R]	General function prediction only	--	Uncharacterized protein {ECO:0000313|EMBL:KFK28753.1} OS=Arabis alpina (Alpine rock-cress) PE=4 SV=1	PREDICTED: uncharacterized protein LOC104772873 [Camelina sativa]	PREDICTED: Brassica rapa uncharacterized LOC103844269 (LOC103844269), transcript variant X2, ncRNA
BraA09g048350.3C	Molecular Function: kinase activity (GO:0016301);;	--	[T]	Signal transduction mechanisms	Probable inactive receptor-like protein kinase At1g65250 GN=At1g65250 OS=Arabidopsis thaliana (Mouse-ear cress) PE=2 SV=1	BnaA09g37000D protein {ECO:0000313|EMBL:CDY06080.1} OS=Brassica napus (Rape) PE=4 SV=1	BnaA09g37000D [Brassica napus]	Eutrema salsugineum hypothetical protein (EUTSA_v10006391mg) mRNA, complete cds
BraA10g002370.3C	--	--	--	--	--	BnaC04g13920D protein {ECO:0000313|EMBL:CDY40164.1} OS=Brassica napus (Rape) PE=4 SV=1	--	Eutrema salsugineum hypothetical protein (EUTSA_v10005750mg) mRNA, complete cds
BraA03g032910.3C	--	--	--	--	--	--	--	Brassica rapa subsp. pekinensis clone KBrH005H18, complete sequence
BraA07g001360.3C	--	K13484|2.7249e-10|aly:ARALYDRAFT_495929|K13484 5-hydroxyisourate hydrolase / 2-oxo-4-hydroxy-4-carboxy-5-ureidoimidazoline decarboxylase [EC:3.5.2.17 4.1.1.97] | (RefSeq) steroid binding protein	[I]	Lipid transport and metabolism	5-hydroxyisourate hydrolase GN=TTL OS=Arabidopsis thaliana (Mouse-ear cress) PE=1 SV=1	Uncharacterized protein {ECO:0000313|EnsemblPlants:Bra040672.1-P} OS=Brassica rapa subsp. pekinensis (Chinese cabbage) PE=4 SV=1	--	PREDICTED: Brassica rapa uncharacterized LOC103849251 (LOC103849251), transcript variant X2, ncRNA
BraA07g027320.3C	--	--	--	--	--	--	--	Brassica rapa subsp. pekinensis clone KBrB041J04, complete sequence
BraA06g025810.3C	--	--	--	--	--	--	PREDICTED: uncharacterized protein LOC103874844 [Brassica rapa]	PREDICTED: Brassica rapa uncharacterized LOC103874844 (LOC103874844), mRNA
BraA08g031050.3C	--	--	--	--	--	--	--	PREDICTED: Brassica rapa uncharacterized LOC103843847 (LOC103843847), mRNA
BraA02g021360.3C	--	--	--	--	--	Uncharacterized protein {ECO:0000313|EnsemblPlants:Bra008059.1-P} OS=Brassica rapa subsp. pekinensis (Chinese cabbage) PE=4 SV=1	--	PREDICTED: Brassica rapa putative ER lumen protein-retaining receptor C28H8.4 (LOC103832023), mRNA
BraA07g029360.3C	--	--	[TU]	--	--	Uncharacterized protein {ECO:0000313|EnsemblPlants:Bra003907.1-P} OS=Brassica rapa subsp. pekinensis (Chinese cabbage) PE=4 SV=1	BnaC03g07630D [Brassica napus]	Brassica rapa subsp. pekinensis clone KBrB038O16, complete sequence
BraA09g034650.3C	--	--	--	--	--	Uncharacterized protein {ECO:0000313|EnsemblPlants:Bra032386.1-P} OS=Brassica rapa subsp. pekinensis (Chinese cabbage) PE=3 SV=1	PREDICTED: ABC transporter C family member 12-like isoform X2 [Brassica rapa]	Brassica rapa subsp. pekinensis clone KBrB042D24, complete sequence
BraA06g031810.3C	--	--	--	--	--	--	--	Brassica rapa subsp. pekinensis clone KBrB041J02, complete sequence
BraA09g023420.3C	--	--	--	--	--	--	--	PREDICTED: Brassica rapa uncharacterized LOC103830040 (LOC103830040), ncRNA
BraA09g050190.3C	--	--	--	--	--	BnaA09g38460D protein {ECO:0000313|EMBL:CDY41169.1} OS=Brassica napus (Rape) PE=4 SV=1	BnaA09g38460D [Brassica napus]	--
BraA07g013290.3C	--	--	--	--	--	--	--	Genomic sequence for Brassica oleracea, clone B21H13, complete sequence
BraA07g005780.3C	--	--	--	--	--	Uncharacterized protein {ECO:0000313|EMBL:KFK22447.1} (Fragment) OS=Arabis alpina (Alpine rock-cress) PE=4 SV=1	hypothetical protein AALP_AAs52132U000100, partial [Arabis alpina]	--
BraA07g017030.3C	--	--	--
BraA05g023990.3C	--	--	--	--	--	--	--	Brassica rapa subsp. pekinensis clone KBrB051E01, complete sequence
BraA07g003890.3C	--	--	[P]	Inorganic ion transport and metabolism	--	Uncharacterized protein {ECO:0000313|EnsemblPlants:Bra002029.1-P} OS=Brassica rapa subsp. pekinensis (Chinese cabbage) PE=4 SV=1	putative potassium transport protein [Arabidopsis thaliana]	PREDICTED: Brassica rapa K(+) efflux antiporter 6-like (LOC103850795), mRNA
BraA07g008520.3C	--	--	--	--	--	--	--	Medicago truncatula chromosome 5 clone mtf83-16f21, COMPLETE SEQUENCE
BraA01g026750.3C	--	--	[K]	Transcription	--	BnaC01g26690D protein {ECO:0000313|EMBL:CDY17545.1} OS=Brassica napus (Rape) PE=4 SV=1	PREDICTED: uncharacterized protein LOC103844308 [Brassica rapa]	PREDICTED: Brassica rapa uncharacterized LOC103844308 (LOC103844308), mRNA
BraA09g061580.3C	--	--	--	--	--	--	--	PREDICTED: Brassica rapa cytochrome c oxidase assembly factor 5 (LOC103843267), transcript variant X2, mRNA
BraAnng000380.3C	--	--	--	--	--	Uncharacterized protein {ECO:0000313|EnsemblPlants:Bra036368.1-P} OS=Brassica rapa subsp. pekinensis (Chinese cabbage) PE=4 SV=1	BnaA06g20510D [Brassica napus]	--
BraA01g036440.3C	--	--	[G]	Carbohydrate transport and metabolism	--	BnaAnng38600D protein {ECO:0000313|EMBL:CDY71725.1} (Fragment) OS=Brassica napus (Rape) PE=4 SV=1	PREDICTED: uncharacterized protein LOC103847483 [Brassica rapa]	PREDICTED: Brassica rapa uncharacterized LOC103847483 (LOC103847483), mRNA
BraA09g060190.3C	--	--	--	--	--	--	--	PREDICTED: Brassica rapa uncharacterized LOC103843060 (LOC103843060), transcript variant X7, ncRNA
BraA10g002670.3C	--	--	--	--	--	BnaC03g60890D protein {ECO:0000313|EMBL:CDY39479.1} OS=Brassica napus (Rape) PE=4 SV=1	--	Brassica oleracea clone BAC B77C13, complete sequence
BraA10g019990.3C	--	--	--
BraA07g001770.3C	Molecular Function: ATP binding (GO:0005524);; Biological Process: obsolete ATP catabolic process (GO:0006200);; Biological Process: protein N-linked glycosylation (GO:0006487);; Cellular Component: chloroplast (GO:0009507);; Biological Process: gravitropism (GO:0009630);; Molecular Function: ATPase activity (GO:0016887);;	--	--	--	--	T14P8.8 {ECO:0000313|EMBL:AAC19277.1} OS=Arabidopsis thaliana (Mouse-ear cress) PE=4 SV=1	T14P8.8 [Arabidopsis thaliana]	PREDICTED: Brassica rapa uncharacterized LOC103858761 (LOC103858761), mRNA
BraA01g034040.3C	--	--	--	--	--	--	--	Brassica rapa subsp. pekinensis clone KBrH054E04, complete sequence
BraA05g010490.3C	--	--	--
BraA04g010010.3C	--	--	--	--	--	--	--	PREDICTED: Brassica rapa uncharacterized LOC103849164 (LOC103849164), ncRNA
BraA05g023310.3C	--	--	--	--	--	BnaC03g35890D protein {ECO:0000313|EMBL:CDY07934.1} OS=Brassica napus (Rape) PE=4 SV=1	BnaC03g35890D [Brassica napus]	PREDICTED: Brassica rapa uncharacterized LOC103874744 (LOC103874744), transcript variant X2, mRNA
BraA08g007850.3C	--	--	--	--	--	Uncharacterized protein {ECO:0000313|EnsemblPlants:Bra010316.1-P} OS=Brassica rapa subsp. pekinensis (Chinese cabbage) PE=4 SV=1	PREDICTED: uncharacterized protein LOC103854993 [Brassica rapa]	PREDICTED: Brassica rapa uncharacterized LOC103854993 (LOC103854993), mRNA
BraA01g025780.3C	--	K07466|1.8992e-14|brp:103844716|K07466 replication factor A1 | (RefSeq) replication protein A 70 kDa DNA-binding subunit C-like	--	--	--	Uncharacterized protein {ECO:0000313|EnsemblPlants:Bra037619.1-P} OS=Brassica rapa subsp. pekinensis (Chinese cabbage) PE=4 SV=1	BnaC01g24120D [Brassica napus]	PREDICTED: Brassica rapa replication protein A 70 kDa DNA-binding subunit C-like (LOC103844716), mRNA
BraA01g040400.3C	--	--	--	--	--	BnaC04g19350D protein {ECO:0000313|EMBL:CDY08626.1} OS=Brassica napus (Rape) PE=4 SV=1	BnaC04g19350D [Brassica napus]	PREDICTED: Brassica rapa probable mediator of RNA polymerase II transcription subunit 37e (LOC103847667), transcript variant X3, mRNA
BraA04g007860.3C	--	--	--	--	--	--	--	PREDICTED: Tarenaya hassleriana uncharacterized LOC104809111 (LOC104809111), mRNA
BraA06g000290.3C	--	--	--	--	Auxin response factor 6 GN=ARF6 OS=Arabidopsis thaliana (Mouse-ear cress) PE=1 SV=2	Uncharacterized protein {ECO:0000313|EnsemblPlants:Bra038024.1-P} OS=Brassica rapa subsp. pekinensis (Chinese cabbage) PE=4 SV=1	PREDICTED: auxin response factor 12-like [Malus domestica]	PREDICTED: Brassica rapa uncharacterized LOC103871014 (LOC103871014), transcript variant X2, ncRNA
BraA01g014420.3C	--	--	--	--	--	--	--	Brassica rapa subsp. pekinensis clone KBrB038E05, complete sequence
BraAnng003880.3C	--	K20285|1.91511e-11|eus:EUTSA_v100194641m|K20285 Rab9 effector protein with kelch motifs | (RefSeq) hypothetical protein	[R]	General function prediction only	--	BnaC01g42650D protein {ECO:0000313|EMBL:CDY57679.1} OS=Brassica napus (Rape) PE=4 SV=1	BnaC01g42650D [Brassica napus]	PREDICTED: Brassica rapa uncharacterized LOC103837817 (LOC103837817), ncRNA
BraA09g024140.3C	--	--	--	--	--	BnaC08g11380D protein {ECO:0000313|EMBL:CDY08908.1} OS=Brassica napus (Rape) PE=4 SV=1	BnaC08g11380D [Brassica napus]	PREDICTED: Brassica rapa uncharacterized LOC103844851 (LOC103844851), transcript variant X4, ncRNA
BraA09g063910.3C	--	--	--	--	--	Uncharacterized protein {ECO:0000313|EnsemblPlants:Bra032417.1-P} OS=Brassica rapa subsp. pekinensis (Chinese cabbage) PE=4 SV=1	BnaA09g48370D [Brassica napus]	--
BraA02g032640.3C	--	--	--
BraA03g032460.3C	--	--	--
BraA09g018810.3C	--	--	--	--	--	BnaC02g02340D protein {ECO:0000313|EMBL:CDY14117.1} OS=Brassica napus (Rape) PE=4 SV=1	BnaC02g02340D [Brassica napus]	Brassica rapa subsp. pekinensis clone KBrB034A02, complete sequence
BraA10g007440.3C	--	--	--	--	--	--	--	Brassica oleracea Contig A, complete sequence
BraA03g008670.3C	--	--	--	--	--	Uncharacterized protein {ECO:0000313|EnsemblPlants:Bra006468.1-P} OS=Brassica rapa subsp. pekinensis (Chinese cabbage) PE=4 SV=1	PREDICTED: uncharacterized protein LOC103856322 isoform X1 [Brassica rapa]	PREDICTED: Brassica rapa uncharacterized LOC103856322 (LOC103856322), transcript variant X1, mRNA
BraA02g032630.3C	--	--	--
BraA03g010550.3C	--	--	--	--	--	BnaA03g08780D protein {ECO:0000313|EMBL:CDX88771.1} OS=Brassica napus (Rape) PE=4 SV=1	BnaA03g08780D [Brassica napus]	PREDICTED: Brassica rapa uncharacterized LOC103856895 (LOC103856895), mRNA
BraA06g038790.3C	--	--	--	--	--	--	--	Brassica rapa subsp. pekinensis clone KBrB008D15, complete sequence
BraA08g018740.3C	--	--	--	--	Protein TWIN LOV 1 GN=T20F6.15 OS=Arabidopsis thaliana (Mouse-ear cress) PE=1 SV=2	Uncharacterized protein {ECO:0000313|EnsemblPlants:Bra010344.1-P} OS=Brassica rapa subsp. pekinensis (Chinese cabbage) PE=4 SV=1	PREDICTED: uncharacterized protein LOC103834736 [Brassica rapa]	PREDICTED: Brassica rapa uncharacterized LOC103834736 (LOC103834736), transcript variant X5, mRNA
BraA06g032030.3C	--	--	--	--	--	Uncharacterized protein {ECO:0000313|EnsemblPlants:Bra009784.1-P} OS=Brassica rapa subsp. pekinensis (Chinese cabbage) PE=4 SV=1	BnaA06g27140D [Brassica napus]	PREDICTED: Brassica rapa uncharacterized LOC103874812 (LOC103874812), mRNA
BraA06g002960.3C	--	--	--	--	--	--	--	PREDICTED: Brassica rapa uncharacterized LOC103833410 (LOC103833410), mRNA
BraA10g009240.3C	--	--	--	--	--	--	--	Brassica rapa subsp. pekinensis clone KBrB013C03, complete sequence
BraA06g012420.3C	--	--	--	--	--	BnaA06g11090D protein {ECO:0000313|EMBL:CDY35099.1} OS=Brassica napus (Rape) PE=4 SV=1	BnaA06g11090D [Brassica napus]	--
BraA07g006370.3C	--	--	--
BraA02g042720.3C	--	--	--	--	--	--	--	PREDICTED: Brassica rapa uncharacterized LOC103854922 (LOC103854922), ncRNA
BraA02g024170.3C	--	--	--	--	--	--	--	Arabidopsis thaliana chromosome 1 sequence
BraA01g026320.3C	--	--	--	--	--	Uncharacterized protein {ECO:0000313|EnsemblPlants:Bra038173.1-P} OS=Brassica rapa subsp. pekinensis (Chinese cabbage) PE=4 SV=1	--	PREDICTED: Brassica rapa uncharacterized LOC103847655 (LOC103847655), transcript variant X2, ncRNA
BraA07g029990.3C	--	--	--
BraA09g056100.3C	--	--	--	--	--	BnaA05g24750D protein {ECO:0000313|EMBL:CDX97604.1} OS=Brassica napus (Rape) PE=4 SV=1	BnaA05g24750D [Brassica napus]	Brassica rapa subsp. pekinensis clone KBrB048L11, complete sequence
BraA04g006650.3C	--	--	--
BraA05g010770.3C	--	--	--	--	--	BnaCnng46550D protein {ECO:0000313|EMBL:CDY65307.1} OS=Brassica napus (Rape) PE=4 SV=1	PREDICTED: uncharacterized protein LOC103867818 [Brassica rapa]	PREDICTED: Brassica rapa uncharacterized LOC103867818 (LOC103867818), mRNA
BraA09g014230.3C	--	--	--	--	--	--	--	PREDICTED: Brassica rapa uncharacterized LOC103830040 (LOC103830040), ncRNA
BraA10g016890.3C	--	--	--	--	--	BnaAnng39100D protein {ECO:0000313|EMBL:CDY71870.1} OS=Brassica napus (Rape) PE=4 SV=1	BnaAnng39100D [Brassica napus]	Brassica rapa subsp. pekinensis clone KBrB019O20, complete sequence
BraA10g008200.3C	--	--	--
BraA07g005010.3C	--	--	--	--	--	--	--	PREDICTED: Brassica rapa uncharacterized LOC103838402 (LOC103838402), transcript variant X2, ncRNA
BraA08g012360.3C	--	--	--
BraA04g023320.3C	--	--	--	--	--	Uncharacterized protein {ECO:0000313|EnsemblPlants:Bra021792.1-P} OS=Brassica rapa subsp. pekinensis (Chinese cabbage) PE=4 SV=1	BnaA08g02270D [Brassica napus]	Brassica rapa subsp. pekinensis clone KBrB080N15, complete sequence
BraA03g005560.3C	--	--	--	--	--	--	--	Brassica rapa subsp. pekinensis clone KBrH014H10, complete sequence
BraA02g027710.3C	--	--	--	--	--	BnaA02g21190D protein {ECO:0000313|EMBL:CDX97328.1} OS=Brassica napus (Rape) PE=4 SV=1	BnaA02g21190D [Brassica napus]	--
BraA10g005770.3C	--	--	--	--	--	--	--	Brassica rapa subsp. pekinensis clone KBrB067F22, complete sequence
BraA08g027180.3C	--	--	--	--	--	Uncharacterized protein {ECO:0000313|EnsemblPlants:Bra016406.1-P} OS=Brassica rapa subsp. pekinensis (Chinese cabbage) PE=4 SV=1	BnaC01g33880D [Brassica napus]	PREDICTED: Brassica rapa uncharacterized LOC103835730 (LOC103835730), transcript variant X2, ncRNA
BraA08g002780.3C	--	--	--	--	--	--	--	Brassica rapa subsp. pekinensis clone KBrB080J22, complete sequence
BraA08g008390.3C	--	--	--	--	--	--	--	Brassica rapa subsp. pekinensis clone KBrB061E18, complete sequence
BraA09g025020.3C	--	--	--	--	--	--	--	Brassica rapa subsp. pekinensis clone KBrB041J02, complete sequence
BraA09g020060.3C	--	--	--	--	--	--	--	Brassica rapa subsp. pekinensis clone KBrB037C07, complete sequence
BraA01g035930.3C	--	--	--	--	--	Uncharacterized protein {ECO:0000313|EnsemblPlants:Bra021183.1-P} OS=Brassica rapa subsp. pekinensis (Chinese cabbage) PE=4 SV=1	BnaA01g27780D [Brassica napus]	Brassica rapa subsp. pekinensis clone KBrH001K17, complete sequence
BraA03g023870.3C	--	--	--	--	--	--	--	Brassica rapa subsp. pekinensis clone KBrH011O17, complete sequence
BraA07g041370.3C	--	--	--	--	--	BnaC03g69360D protein {ECO:0000313|EMBL:CDY47526.1} OS=Brassica napus (Rape) PE=4 SV=1	BnaC03g69360D [Brassica napus]	PREDICTED: Brassica rapa 14-3-3-like protein GF14 epsilon (LOC103832305), transcript variant X3, mRNA
BraA06g008800.3C	--	--	--	--	--	BnaC09g25340D protein {ECO:0000313|EMBL:CDX75148.1} OS=Brassica napus (Rape) PE=4 SV=1	BnaC09g25340D [Brassica napus]	Brassica rapa subsp. pekinensis clone KBrB065H17, complete sequence
BraA05g015440.3C	--	--	--
BraA06g035680.3C	Biological Process: cellular process (GO:0009987);; Cellular Component: membrane (GO:0016020);; Cellular Component: intracellular membrane-bounded organelle (GO:0043231);; Cellular Component: cytoplasmic part (GO:0044444);; Cellular Component: intracellular organelle part (GO:0044446);; Biological Process: biological_process (GO:0044699);;	K11087|3.3288e-12|osa:4329810|K11087 small nuclear ribonucleoprotein D1 | (RefSeq) small nuclear ribonucleoprotein Sm D1	[A]	RNA processing and modification	--	Uncharacterized protein {ECO:0000313|EnsemblPlants:Bra037496.1-P} OS=Brassica rapa subsp. pekinensis (Chinese cabbage) PE=4 SV=1	BnaA06g30320D [Brassica napus]	Eutrema salsugineum hypothetical protein (EUTSA_v10005157mg) mRNA, complete cds
BraA02g033820.3C	--	--	--	--	--	--	--	Brassica napus clone BAC CZ7N2, complete sequence
BraA03g014450.3C	Cellular Component: nucleus (GO:0005634);; Molecular Function: Ran GTPase binding (GO:0008536);;	--	[S]	Function unknown	--	F6F9.7 protein {ECO:0000313|EMBL:AAG12544.1} OS=Arabidopsis thaliana (Mouse-ear cress) PE=4 SV=1	Unknown Protein [Arabidopsis thaliana]	Brassica rapa protein RCC2-like (LOC103829472), mRNA >gi|157849749|gb|EU186369.1| Brassica rapa clone S46 UVB-resistance protein UVR8 mRNA, complete cds
BraA10g006320.3C	--	--	--	--	--	BnaC03g31500D protein {ECO:0000313|EMBL:CDX91848.1} OS=Brassica napus (Rape) PE=4 SV=1	BnaC03g31500D [Brassica napus]	PREDICTED: Brassica rapa uncharacterized LOC103845696 (LOC103845696), transcript variant X4, ncRNA
BraA01g030930.3C	--	--	--
BraA08g003590.3C	--	--	--
BraA04g015330.3C	--	--	--	--	--	Uncharacterized protein {ECO:0000313|EnsemblPlants:Bra030324.1-P} OS=Brassica rapa subsp. pekinensis (Chinese cabbage) PE=4 SV=1	BnaA04g11920D [Brassica napus]	PREDICTED: Brassica rapa DNA polymerase delta small subunit-like (LOC103848582), mRNA
BraA02g010870.3C	Cellular Component: mitochondrial respiratory chain complex III (GO:0005750);; Cellular Component: mitochondrial proton-transporting ATP synthase complex (GO:0005753);; Cellular Component: Golgi apparatus (GO:0005794);; Biological Process: photorespiration (GO:0009853);;	--	--	--	ATP synthase 6 kDa subunit, mitochondrial (Fragment) OS=Solanum tuberosum (Potato) PE=1 SV=1	Uncharacterized protein {ECO:0000313|EnsemblPlants:Bra020305.1-P} OS=Brassica rapa subsp. pekinensis (Chinese cabbage) PE=4 SV=1	PREDICTED: uncharacterized protein LOC103851567 [Brassica rapa]	PREDICTED: Brassica rapa uncharacterized LOC103851567 (LOC103851567), mRNA
BraA01g014430.3C	--	--	--
BraA04g016880.3C	--	--	--	--	--	Uncharacterized protein {ECO:0000313|EnsemblPlants:Bra032253.1-P} OS=Brassica rapa subsp. pekinensis (Chinese cabbage) PE=4 SV=1	--	--
BraA08g031810.3C	--	--	--	--	--	--	--	PREDICTED: Brassica rapa uncharacterized LOC103858634 (LOC103858634), transcript variant X6, mRNA
BraA01g020450.3C	--	--	--	--	--	--	--	PREDICTED: Brassica rapa uncharacterized LOC103873178 (LOC103873178), mRNA
BraA03g041040.3C	--	--	--	--	--	Uncharacterized protein {ECO:0000313|EnsemblPlants:Bra001936.1-P} OS=Brassica rapa subsp. pekinensis (Chinese cabbage) PE=4 SV=1	BnaC03g74110D [Brassica napus]	Brassica rapa subsp. pekinensis clone KBrB084M06, complete sequence
BraA03g052820.3C	--	--	--	--	--	--	--	PREDICTED: Brassica rapa glutathione S-transferase T3-like (LOC103874917), transcript variant X2, mRNA
BraAnng003700.3C	--	--	--
BraA10g020550.3C	--	--	--	--	--	BnaA08g28590D protein {ECO:0000313|EMBL:CDY15575.1} OS=Brassica napus (Rape) PE=4 SV=1	PREDICTED: uncharacterized protein LOC103832843 isoform X3 [Brassica rapa]	Brassica rapa subsp. pekinensis clone KBrB067F22, complete sequence
BraA04g028750.3C	--	--	--	--	--	Uncharacterized protein {ECO:0000313|EnsemblPlants:Bra016982.1-P} OS=Brassica rapa subsp. pekinensis (Chinese cabbage) PE=4 SV=1	BnaA04g23380D [Brassica napus]	--
BraA08g003190.3C	--	--	--	--	--	BnaA08g02270D protein {ECO:0000313|EMBL:CDY45048.1} OS=Brassica napus (Rape) PE=4 SV=1	BnaA08g02270D [Brassica napus]	Brassica rapa subsp. pekinensis clone KBrB080N15, complete sequence
BraA02g022820.3C	--	--	--	--	--	--	--	PREDICTED: Brassica rapa uncharacterized LOC103852958 (LOC103852958), transcript variant X2, ncRNA
BraA07g012350.3C	--	--	--	--	--	--	--	Brassica rapa subsp. pekinensis chromosome Cytogenetic chromosome 1 clone KBrH001H24, complete sequence
BraA08g010300.3C	--	--	--	--	--	--	--	Brassica rapa subsp. pekinensis clone KBrB053L06, complete sequence
BraA07g039830.3C	--	--	--	--	Protein LYK5 (Precursor) GN=LYK5 OS=Arabidopsis thaliana (Mouse-ear cress) PE=2 SV=1	BnaA04g19600D protein {ECO:0000313|EMBL:CDY37708.1} OS=Brassica napus (Rape) PE=4 SV=1	BnaA04g19600D [Brassica napus]	Brassica rapa subsp. pekinensis clone KBrB036G18, complete sequence
BraA10g017520.3C	--	--	--	--	--	--	--	PREDICTED: Brassica rapa uncharacterized LOC103845388 (LOC103845388), ncRNA
BraA03g010540.3C	--	--	--	--	--	BnaA03g08780D protein {ECO:0000313|EMBL:CDX88771.1} OS=Brassica napus (Rape) PE=4 SV=1	BnaA03g08780D [Brassica napus]	PREDICTED: Brassica rapa uncharacterized LOC103856895 (LOC103856895), mRNA
BraA10g005110.3C	--	--	--	--	--	--	--	PREDICTED: Brassica rapa uncharacterized LOC103848140 (LOC103848140), ncRNA
BraA09g026170.3C	--	--	--	--	--	Uncharacterized protein {ECO:0000313|EnsemblPlants:Bra034503.1-P} OS=Brassica rapa subsp. pekinensis (Chinese cabbage) PE=4 SV=1	--	PREDICTED: Brassica rapa mitochondrial pyruvate carrier 2 (LOC103839865), mRNA
BraA06g039560.3C	--	--	--
BraA10g021690.3C	--	--	--
BraA04g016120.3C	--	--	--	--	--	Uncharacterized protein {ECO:0000313|EnsemblPlants:Bra030260.1-P} OS=Brassica rapa subsp. pekinensis (Chinese cabbage) PE=4 SV=1	BnaC09g10730D [Brassica napus]	PREDICTED: Brassica rapa uncharacterized LOC103864322 (LOC103864322), ncRNA
BraA03g010530.3C	--	--	--	--	--	BnaA03g08780D protein {ECO:0000313|EMBL:CDX88771.1} OS=Brassica napus (Rape) PE=4 SV=1	BnaA03g08780D [Brassica napus]	PREDICTED: Brassica rapa uncharacterized LOC103856895 (LOC103856895), mRNA
BraA06g031230.3C	--	--	--	--	--	BnaA06g26470D protein {ECO:0000313|EMBL:CDX88056.1} OS=Brassica napus (Rape) PE=4 SV=1	BnaA06g26470D [Brassica napus]	PREDICTED: Brassica rapa uncharacterized LOC103874795 (LOC103874795), mRNA
BraA02g027700.3C	--	--	--
BraA04g023300.3C	--	--	--	--	--	--	--	Brassica rapa subsp. pekinensis clone KBrH009P18, complete sequence
BraA01g039950.3C	--	--	--	--	--	--	--	PREDICTED: Brassica rapa serine/arginine repetitive matrix protein 1-like (LOC103848535), mRNA
BraA02g001620.3C	Cellular Component: chloroplast (GO:0009507);;	--	--	--	--	Uncharacterized protein {ECO:0000313|EnsemblPlants:Bra028766.1-P} OS=Brassica rapa subsp. pekinensis (Chinese cabbage) PE=4 SV=1	BnaC02g02420D [Brassica napus]	Brassica rapa subsp. pekinensis clone KBrS003K07, complete sequence
BraA07g026750.3C	--	--	--	--	--	--	--	PREDICTED: Brassica rapa uncharacterized LOC103848140 (LOC103848140), ncRNA
BraA07g039810.3C	--	--	--	--	--	--	--	Brassica rapa subsp. pekinensis clone KBrB036G18, complete sequence
BraA09g001950.3C	--	--	--
BraA03g018470.3C	--	--	--	--	--	BnaA03g51460D protein {ECO:0000313|EMBL:CDY13428.1} OS=Brassica napus (Rape) PE=4 SV=1	BnaA03g51460D [Brassica napus]	Brassica rapa subsp. pekinensis clone KBrH111N19, complete sequence
BraA06g009360.3C	Biological Process: defense response (GO:0006952);;	--	[T]	Signal transduction mechanisms	Putative disease resistance protein At4g10780 GN=At4g10780 OS=Arabidopsis thaliana (Mouse-ear cress) PE=3 SV=1	Uncharacterized protein {ECO:0000313|EnsemblPlants:Bra002495.1-P} OS=Brassica rapa subsp. pekinensis (Chinese cabbage) PE=4 SV=1	PREDICTED: disease resistance protein RPS5-like isoform X2 [Brassica rapa]	PREDICTED: Brassica rapa disease resistance protein RPS5-like (LOC103845448), transcript variant X5, misc_RNA
BraA04g007840.3C	--	--	[G]	Carbohydrate transport and metabolism	Triosephosphate isomerase, cytosolic OS=Zea mays (Maize) PE=3 SV=3	Uncharacterized protein {ECO:0000313|EnsemblPlants:Bra018211.1-P} OS=Brassica rapa subsp. pekinensis (Chinese cabbage) PE=4 SV=1	--	PREDICTED: Brassica rapa uncharacterized LOC103863550 (LOC103863550), transcript variant X4, ncRNA
BraA01g025790.3C	--	--	--	--	--	Uncharacterized protein {ECO:0000313|EnsemblPlants:Bra037618.1-P} OS=Brassica rapa subsp. pekinensis (Chinese cabbage) PE=4 SV=1	PREDICTED: uncharacterized protein LOC103873158 [Brassica rapa]	PREDICTED: Brassica rapa uncharacterized LOC103873158 (LOC103873158), mRNA
BraA05g009030.3C	--	--	--	--	--	Uncharacterized protein {ECO:0000313|EnsemblPlants:Bra014996.1-P} OS=Brassica rapa subsp. pekinensis (Chinese cabbage) PE=4 SV=1	BnaC07g17380D [Brassica napus]	--
BraA02g023720.3C	--	--	--
BraA06g028130.3C	--	--	--	--	--	Uncharacterized protein {ECO:0000313|EnsemblPlants:Bra024321.1-P} OS=Brassica rapa subsp. pekinensis (Chinese cabbage) PE=4 SV=1	BnaC03g49580D [Brassica napus]	PREDICTED: Brassica rapa uncharacterized LOC103873895 (LOC103873895), mRNA
BraA07g016050.3C	--	--	--	--	--	Uncharacterized protein {ECO:0000313|EnsemblPlants:Bra012202.1-P} OS=Brassica rapa subsp. pekinensis (Chinese cabbage) PE=4 SV=1	PREDICTED: uncharacterized protein LOC103829459 [Brassica rapa]	PREDICTED: Brassica rapa uncharacterized LOC103829459 (LOC103829459), mRNA
BraA09g022060.3C	--	--	--	--	--	Putative uncharacterized protein {ECO:0000313|EMBL:EFH61876.1} OS=Arabidopsis lyrata subsp. lyrata (Lyre-leaved rock-cress) PE=4 SV=1	PREDICTED: uncharacterized protein LOC103839717, partial [Brassica rapa]	PREDICTED: Brassica rapa uncharacterized LOC103839717 (LOC103839717), partial mRNA
BraA01g026780.3C	--	--	--
BraA02g006400.3C	--	--	[A]	RNA processing and modification	Probable splicing factor 3A subunit 1 GN=At1g14650 OS=Arabidopsis thaliana (Mouse-ear cress) PE=1 SV=2	Uncharacterized protein {ECO:0000313|EnsemblPlants:Bra023557.1-P} OS=Brassica rapa subsp. pekinensis (Chinese cabbage) PE=4 SV=1	BnaC02g06450D [Brassica napus]	Arabidopsis lyrata subsp. lyrata hypothetical protein, mRNA
BraA03g054790.3C	--	--	--	--	--	Uncharacterized protein {ECO:0000313|EnsemblPlants:Bra024173.1-P} OS=Brassica rapa subsp. pekinensis (Chinese cabbage) PE=4 SV=1	--	--
BraA07g013600.3C	--	--	--
BraA06g020920.3C	--	--	--
BraA03g008740.3C	--	--	--	--	--	Uncharacterized protein {ECO:0000313|EMBL:ESQ45226.1} OS=Eutrema salsugineum (Saltwater cress) PE=4 SV=1	hypothetical protein EUTSA_v10010872mg [Eutrema salsugineum]	PREDICTED: Brassica rapa uncharacterized LOC103833006 (LOC103833006), transcript variant X4, ncRNA
BraA07g007980.3C	--	--	--	--	--	BnaAnng31600D protein {ECO:0000313|EMBL:CDY69807.1} OS=Brassica napus (Rape) PE=4 SV=1	BnaAnng31600D [Brassica napus]	PREDICTED: Brassica rapa uncharacterized LOC103861580 (LOC103861580), ncRNA
BraA08g001430.3C	--	--	--	--	--	Uncharacterized protein {ECO:0000313|EnsemblPlants:Bra030930.1-P} OS=Brassica rapa subsp. pekinensis (Chinese cabbage) PE=4 SV=1	--	PREDICTED: Brassica rapa transcription factor TGA2-like (LOC103855703), transcript variant X1, mRNA
BraA07g028900.3C	Molecular Function: histone binding (GO:0042393);;	--	[K]	Transcription	Transcription factor GTE3, chloroplastic (Precursor) GN=GTE3 OS=Arabidopsis thaliana (Mouse-ear cress) PE=1 SV=1	Uncharacterized protein {ECO:0000313|EMBL:ESQ27875.1} OS=Eutrema salsugineum (Saltwater cress) PE=4 SV=1	hypothetical protein EUTSA_v10018464mg [Eutrema salsugineum]	Eutrema salsugineum hypothetical protein (EUTSA_v10018464mg) mRNA, complete cds
BraA02g043790.3C	--	--	--	--	--	BnaA02g33510D protein {ECO:0000313|EMBL:CDY30729.1} OS=Brassica napus (Rape) PE=4 SV=1	BnaA02g33510D [Brassica napus]	Brassica rapa subsp. pekinensis clone KBrB036H12, complete sequence
BraA02g032650.3C	--	--	--
BraA09g024490.3C	--	--	--	--	--	BnaC03g46640D protein {ECO:0000313|EMBL:CDX89750.1} OS=Brassica napus (Rape) PE=4 SV=1	BnaC03g46640D [Brassica napus]	--
BraA03g031390.3C	--	--	--	--	--	Uncharacterized protein {ECO:0000313|EnsemblPlants:Bra001086.1-P} OS=Brassica rapa subsp. pekinensis (Chinese cabbage) PE=4 SV=1	PREDICTED: uncharacterized protein LOC103859009 [Brassica rapa]	PREDICTED: Brassica rapa uncharacterized LOC103859009 (LOC103859009), mRNA
BraA03g038740.3C	--	--	--	--	--	--	--	Brassica rapa subsp. pekinensis clone KBrH040N18, complete sequence
BraA07g008790.3C	--	--	[J]	Translation, ribosomal structure and biogenesis	Pumilio homolog 5 GN=APUM5 OS=Arabidopsis thaliana (Mouse-ear cress) PE=1 SV=2	Uncharacterized protein {ECO:0000313|EnsemblPlants:Bra015027.1-P} OS=Brassica rapa subsp. pekinensis (Chinese cabbage) PE=4 SV=1	BnaA07g05770D [Brassica napus]	PREDICTED: Brassica rapa pumilio homolog 5-like (LOC103828650), transcript variant X2, mRNA
BraA10g014720.3C	--	--	--	--	--	Uncharacterized protein {ECO:0000313|EnsemblPlants:Bra034730.1-P} OS=Brassica rapa subsp. pekinensis (Chinese cabbage) PE=4 SV=1	--	Brassica rapa subsp. pekinensis clone KBrB039A19, complete sequence
BraA06g016450.3C	--	--	--	--	--	Uncharacterized protein {ECO:0000313|EnsemblPlants:Bra025861.1-P} OS=Brassica rapa subsp. pekinensis (Chinese cabbage) PE=4 SV=1	BnaC02g35730D [Brassica napus]	Brassica rapa subsp. pekinensis clone KBrB011L09, complete sequence
BraA08g005060.3C	--	K14721|5.22544e-08|crb:CARUB_v10025904mg|K14721 DNA-directed RNA polymerase III subunit RPC5 | (RefSeq) hypothetical protein	[K]	Transcription	--	Uncharacterized protein {ECO:0000313|EnsemblPlants:Bra014082.1-P} OS=Brassica rapa subsp. pekinensis (Chinese cabbage) PE=4 SV=1	BnaA08g01870D [Brassica napus]	PREDICTED: Brassica rapa uncharacterized LOC103869572 (LOC103869572), transcript variant X2, ncRNA
BraA10g014300.3C	--	--	--	--	--	--	--	PREDICTED: Brassica rapa uncharacterized LOC103845080 (LOC103845080), transcript variant X5, ncRNA
BraA07g005570.3C	--	--	--	--	--	--	--	Brassica rapa subsp. pekinensis clone KBrH054E04, complete sequence
BraA03g029400.3C	--	--	--	--	--	--	--	PREDICTED: Brassica rapa uncharacterized LOC103860104 (LOC103860104), mRNA
BraA09g043650.3C	--	--	--	--	--	--	--	Brassica rapa subsp. pekinensis clone KBrB053L06, complete sequence
BraA05g023810.3C	--	--	--	--	--	--	--	Arabidopsis lyrata subsp. lyrata hypothetical protein, mRNA
BraA08g034230.3C	--	--	--	--	--	BnaC03g65380D protein {ECO:0000313|EMBL:CDY17525.1} OS=Brassica napus (Rape) PE=4 SV=1	BnaC03g65380D [Brassica napus]	Brassica rapa subsp. pekinensis clone KBrB013C03, complete sequence
BraA09g013330.3C	--	K03189|3.10903e-06|crb:CARUB_v10023840mg|K03189 urease accessory protein | (RefSeq) hypothetical protein	--	--	Urease accessory protein G GN=UREG OS=Arabidopsis thaliana (Mouse-ear cress) PE=1 SV=1	Uncharacterized protein {ECO:0000313|EnsemblPlants:Bra027657.1-P} OS=Brassica rapa subsp. pekinensis (Chinese cabbage) PE=4 SV=1	BnaA10g08980D [Brassica napus]	PREDICTED: Brassica rapa uncharacterized LOC103838257 (LOC103838257), ncRNA
BraA10g014310.3C	--	--	--	--	--	--	--	PREDICTED: Brassica rapa uncharacterized LOC103845080 (LOC103845080), transcript variant X5, ncRNA
BraA08g001690.3C	--	--	--	--	--	BnaC08g47290D protein {ECO:0000313|EMBL:CDY54089.1} OS=Brassica napus (Rape) PE=4 SV=1	--	PREDICTED: Brassica rapa uncharacterized LOC103833652 (LOC103833652), transcript variant X3, mRNA
BraA02g027560.3C	--	--	--
BraA02g021300.3C	--	--	--	--	--	--	--	PREDICTED: Brassica rapa uncharacterized LOC103852807 (LOC103852807), ncRNA
BraA09g026670.3C	--	--	--	--	--	BnaA09g21300D protein {ECO:0000313|EMBL:CDX86740.1} OS=Brassica napus (Rape) PE=4 SV=1	PREDICTED: uncharacterized protein LOC103839921 isoform X2 [Brassica rapa]	PREDICTED: Brassica rapa uncharacterized LOC103839921 (LOC103839921), transcript variant X2, mRNA
BraA04g013480.3C	--	--	--	--	--	--	--	Brassica rapa subsp. pekinensis clone KBrB042J11, complete sequence
BraA06g000780.3C	--	--	[O]	Posttranslational modification, protein turnover, chaperones	--	Uncharacterized protein {ECO:0000313|EnsemblPlants:Bra037975.1-P} OS=Brassica rapa subsp. pekinensis (Chinese cabbage) PE=4 SV=1	PREDICTED: proline-rich receptor-like protein kinase PERK2 [Brassica rapa]	PREDICTED: Brassica rapa proline-rich receptor-like protein kinase PERK2 (LOC103871095), mRNA
BraA02g010300.3C	--	--	--	--	--	--	--	PREDICTED: Brassica rapa uncharacterized LOC103851503 (LOC103851503), transcript variant X2, ncRNA
BraA05g029900.3C	--	--	--	--	--	Uncharacterized protein {ECO:0000313|EnsemblPlants:Bra022234.1-P} OS=Brassica rapa subsp. pekinensis (Chinese cabbage) PE=4 SV=1	BnaA01g24720D [Brassica napus]	PREDICTED: Brassica rapa uncharacterized LOC103869664 (LOC103869664), transcript variant X11, ncRNA
BraA07g014830.3C	--	--	--
BraA05g013130.3C	--	--	--	--	--	Uncharacterized protein {ECO:0000313|EnsemblPlants:Bra018235.1-P} OS=Brassica rapa subsp. pekinensis (Chinese cabbage) PE=4 SV=1	--	Brassica rapa subsp. pekinensis clone KBrB010L05, complete sequence
BraA03g037050.3C	--	--	--	--	--	Uncharacterized protein {ECO:0000313|EnsemblPlants:Bra041141.1-P} OS=Brassica rapa subsp. pekinensis (Chinese cabbage) PE=4 SV=1	BnaC03g51960D [Brassica napus]	PREDICTED: Brassica rapa uncharacterized LOC103859631 (LOC103859631), transcript variant X13, ncRNA
BraA02g018450.3C	--	--	--	--	--	--	--	Brassica rapa subsp. pekinensis clone KBrB056C05, complete sequence
BraA09g057640.3C	--	--	--	--	--	--	--	Brassica rapa subsp. oleifera clone KBrB023K01, complete sequence
BraA01g032200.3C	--	--	--	--	--	--	--	PREDICTED: Brassica rapa probable serine/threonine-protein kinase WNK6 (LOC103837871), mRNA
BraA02g026440.3C	--	--	[K]	Transcription	DNA-directed RNA polymerase II subunit 4 GN=MYH9.13 OS=Arabidopsis thaliana (Mouse-ear cress) PE=1 SV=1	Uncharacterized protein {ECO:0000313|EnsemblPlants:Bra006039.1-P} OS=Brassica rapa subsp. pekinensis (Chinese cabbage) PE=4 SV=1	PREDICTED: DNA-directed RNA polymerase II subunit 4-like [Brassica rapa]	PREDICTED: Brassica rapa DNA-directed RNA polymerase II subunit 4-like (LOC103828417), mRNA
BraAnng002080.3C	--	--	--	--	--	BnaC09g12800D protein {ECO:0000313|EMBL:CDY08316.1} OS=Brassica napus (Rape) PE=4 SV=1	--	PREDICTED: Brassica rapa mitochondrial pyruvate carrier 2 (LOC103839865), mRNA
BraA02g007370.3C	--	--	--	--	--	Uncharacterized protein {ECO:0000313|EnsemblPlants:Bra023650.1-P} OS=Brassica rapa subsp. pekinensis (Chinese cabbage) PE=4 SV=1	--	Brassica rapa subsp. pekinensis clone KBrB007M04, complete sequence
BraA10g019170.3C	--	--	[C]	Energy production and conversion	--	Uncharacterized protein {ECO:0000313|EnsemblPlants:Bra006613.1-P} OS=Brassica rapa subsp. pekinensis (Chinese cabbage) PE=4 SV=1	PREDICTED: apoptosis-inducing factor 2-like [Brassica rapa]	PREDICTED: Brassica rapa uncharacterized LOC103845570 (LOC103845570), mRNA
BraA02g028030.3C	--	--	--
BraA03g000860.3C	Cellular Component: mitochondrion (GO:0005739);; Biological Process: glutamyl-tRNA aminoacylation (GO:0006424);; Cellular Component: chloroplast stroma (GO:0009570);; Biological Process: mRNA modification (GO:0016556);; Molecular Function: glutaminyl-tRNA synthase (glutamine-hydrolyzing) activity (GO:0050567);;	K02434|7.95922e-10|pda:103711869|K02434 aspartyl-tRNA(Asn)/glutamyl-tRNA(Gln) amidotransferase subunit B [EC:6.3.5.6 6.3.5.7] | (RefSeq) glutamyl-tRNA(Gln) amidotransferase subunit B, chloroplastic/mitochondrial	[J]	Translation, ribosomal structure and biogenesis	Glutamyl-tRNA(Gln) amidotransferase subunit B, chloroplastic/mitochondrial {ECO:0000255|HAMAP-Rule:MF_03147} (Precursor) GN=At1g48520 OS=Arabidopsis thaliana (Mouse-ear cress) PE=2 SV=1	Glutamyl-tRNA(Gln) amidotransferase subunit B, chloroplastic/mitochondrial {ECO:0000256|HAMAP-Rule:MF_03147} OS=Oryza brachyantha PE=3 SV=1	PREDICTED: glutamyl-tRNA(Gln) amidotransferase subunit B, chloroplastic/mitochondrial [Phoenix dactylifera]	PREDICTED: Brassica rapa uncharacterized LOC103838402 (LOC103838402), transcript variant X2, ncRNA
BraA07g042940.3C	--	--	--	--	--	BnaA03g51460D protein {ECO:0000313|EMBL:CDY13428.1} OS=Brassica napus (Rape) PE=4 SV=1	BnaA03g51460D [Brassica napus]	Brassica rapa subsp. pekinensis clone KBrH111N19, complete sequence
BraA09g018800.3C	--	--	--	--	--	BnaC02g02340D protein {ECO:0000313|EMBL:CDY14117.1} OS=Brassica napus (Rape) PE=4 SV=1	BnaC02g02340D [Brassica napus]	Brassica rapa subsp. pekinensis clone KBrB034A02, complete sequence
BraA06g008840.3C	--	--	--	--	--	--	--	PREDICTED: Brassica rapa F-box/kelch-repeat protein At3g16740-like (LOC103868563), mRNA
BraA10g030280.3C	--	--	--	--	--	--	--	PREDICTED: Brassica rapa formin-like protein 20 (LOC103847107), mRNA
BraA03g051270.3C	--	--	--	--	--	--	--	PREDICTED: Brassica rapa uncharacterized LOC103861764 (LOC103861764), mRNA
BraA05g028000.3C	--	--	--	--	--	BnaA06g28320D protein {ECO:0000313|EMBL:CDX88241.1} OS=Brassica napus (Rape) PE=4 SV=1	PREDICTED: uncharacterized protein LOC103869782 [Brassica rapa]	PREDICTED: Brassica rapa uncharacterized LOC103869782 (LOC103869782), mRNA
BraA10g016640.3C	--	K00430|7.34299e-07|ath:AT5G40150|K00430 peroxidase [EC:1.11.1.7] | (RefSeq) Peroxidase superfamily protein	--	--	Peroxidase 63 (Precursor) OS=Arabidopsis thaliana (Mouse-ear cress) PE=2 SV=1	At5g40150 {ECO:0000313|EMBL:ABD65595.1} OS=Arabidopsis thaliana (Mouse-ear cress) PE=2 SV=1	peroxidase 63 [Arabidopsis thaliana]	PREDICTED: Brassica rapa uncharacterized LOC103845307 (LOC103845307), ncRNA
BraA08g018340.3C	--	--	--
BraA04g006700.3C	--	--	--	--	--	Uncharacterized protein {ECO:0000313|EnsemblPlants:Bra019646.1-P} OS=Brassica rapa subsp. pekinensis (Chinese cabbage) PE=4 SV=1	BnaCnng39390D [Brassica napus]	Brassica rapa subsp. pekinensis clone KBrB063M21, complete sequence
BraA09g054040.3C	--	--	--	--	--	--	--	PREDICTED: Brassica rapa 1-aminocyclopropane-1-carboxylate oxidase homolog 1 (LOC103844024), mRNA
BraA10g008400.3C	--	--	[F]	Nucleotide transport and metabolism	--	BnaA04g13940D protein {ECO:0000313|EMBL:CDY39677.1} OS=Brassica napus (Rape) PE=4 SV=1	BnaA04g13940D [Brassica napus]	PREDICTED: Brassica rapa 5'-nucleotidase domain-containing protein DDB_G0275467 (LOC103864501), mRNA
BraA01g020270.3C	--	--	--	--	--	Uncharacterized protein {ECO:0000313|EMBL:EOY24088.1} OS=Theobroma cacao (Cacao) PE=4 SV=1	Uncharacterized protein TCM_015786 [Theobroma cacao]	PREDICTED: Brassica rapa NADP-dependent alkenal double bond reductase P2 (LOC103841830), mRNA
BraA08g029060.3C	--	--	--	--	--	BnaA08g22900D protein {ECO:0000313|EMBL:CDX96747.1} OS=Brassica napus (Rape) PE=4 SV=1	BnaA08g22900D [Brassica napus]	--
BraA02g021740.3C	--	--	--
BraA09g029410.3C	--	--	--	--	--	--	--	Brassica rapa subsp. pekinensis clone KBrB061E18, complete sequence
BraA09g015950.3C	--	--	--	--	--	--	--	Brassica rapa subsp. pekinensis clone KBrB039N20, complete sequence
BraA02g025050.3C	--	--	--	--	--	--	--	PREDICTED: Brassica rapa uncharacterized LOC103853171 (LOC103853171), ncRNA
BraA07g006380.3C	--	--	--	--	--	Uncharacterized protein {ECO:0000313|EMBL:ESQ38757.1} (Fragment) OS=Eutrema salsugineum (Saltwater cress) PE=4 SV=1	PREDICTED: uncharacterized protein LOC103849789 [Brassica rapa]	PREDICTED: Brassica rapa uncharacterized LOC103849789 (LOC103849789), mRNA
BraA08g018090.3C	--	--	--	--	Phytochrome D GN=PHYD OS=Arabidopsis thaliana (Mouse-ear cress) PE=1 SV=2	--	PREDICTED: uncharacterized protein LOC103834674 [Brassica rapa]	PREDICTED: Brassica rapa uncharacterized LOC103834674 (LOC103834674), transcript variant X6, misc_RNA
BraA04g025820.3C	Cellular Component: nucleus (GO:0005634);;	--	--	--	--	Uncharacterized protein {ECO:0000313|EnsemblPlants:Bra017250.1-P} OS=Brassica rapa subsp. pekinensis (Chinese cabbage) PE=4 SV=1	PREDICTED: uncharacterized protein LOC103865530 [Brassica rapa]	PREDICTED: Brassica rapa uncharacterized LOC103865530 (LOC103865530), mRNA
BraA10g012080.3C	--	K07466|1.35582e-06|brp:103860151|K07466 replication factor A1 | (RefSeq) probable replication factor A 73 kDa subunit	--	--	--	BnaA10g07070D protein {ECO:0000313|EMBL:CDY14348.1} OS=Brassica napus (Rape) PE=4 SV=1	BnaA10g07070D [Brassica napus]	PREDICTED: Brassica rapa uncharacterized LOC103844851 (LOC103844851), transcript variant X8, ncRNA
BraA06g019830.3C	--	--	--	--	--	--	--	PREDICTED: Brassica rapa uncharacterized LOC103873371 (LOC103873371), mRNA
BraA03g011230.3C	Cellular Component: mitochondrial respiratory chain complex III (GO:0005750);; Cellular Component: mitochondrial proton-transporting ATP synthase complex (GO:0005753);; Cellular Component: Golgi apparatus (GO:0005794);; Cellular Component: plastid (GO:0009536);; Biological Process: photorespiration (GO:0009853);; Molecular Function: hydrolase activity (GO:0016787);;	--	--	--	ATP synthase 6 kDa subunit, mitochondrial (Fragment) OS=Solanum tuberosum (Potato) PE=1 SV=1	Uncharacterized protein {ECO:0000313|EnsemblPlants:Bra002547.1-P} OS=Brassica rapa subsp. pekinensis (Chinese cabbage) PE=4 SV=1	PREDICTED: uncharacterized protein LOC103856618 [Brassica rapa]	PREDICTED: Brassica rapa uncharacterized LOC103856618 (LOC103856618), transcript variant X1, mRNA >gi|685282148|ref|XM_009133737.1| PREDICTED: Brassica rapa uncharacterized LOC103856619 (LOC103856619), transcript variant X1, mRNA
BraA03g018480.3C	--	--	--	--	--	BnaA03g51460D protein {ECO:0000313|EMBL:CDY13428.1} OS=Brassica napus (Rape) PE=4 SV=1	BnaA03g51460D [Brassica napus]	Brassica rapa subsp. pekinensis clone KBrH111N19, complete sequence
BraA01g026770.3C	--	--	--
BraA03g050720.3C	--	--	--	--	--	BnaCnng52880D protein {ECO:0000313|EMBL:CDY66944.1} OS=Brassica napus (Rape) PE=4 SV=1	BnaCnng52880D [Brassica napus]	Arabidopsis lyrata subsp. lyrata pfkB-type carbohydrate kinase family protein, mRNA
BraA01g035000.3C	--	--	--	--	--	--	--	PREDICTED: Brassica rapa uncharacterized LOC103839138 (LOC103839138), transcript variant X2, ncRNA
BraA01g025620.3C	--	--	--	--	--	--	--	PREDICTED: Brassica rapa uncharacterized LOC103847627 (LOC103847627), transcript variant X2, ncRNA
BraA07g025720.3C	--	--	--	--	--	Uncharacterized protein {ECO:0000313|EnsemblPlants:Bra003559.1-P} OS=Brassica rapa subsp. pekinensis (Chinese cabbage) PE=4 SV=1	BnaC09g31150D [Brassica napus]	Brassica rapa subsp. pekinensis clone KBrB044D01, complete sequence
BraA05g016320.3C	--	--	--	--	--	Uncharacterized protein {ECO:0000313|EnsemblPlants:Bra011906.1-P} OS=Brassica rapa subsp. pekinensis (Chinese cabbage) PE=4 SV=1	BnaC09g10730D [Brassica napus]	PREDICTED: Brassica rapa uncharacterized LOC103864322 (LOC103864322), ncRNA
BraA02g040160.3C	--	--	[O]	Posttranslational modification, protein turnover, chaperones	--	BnaA02g30770D protein {ECO:0000313|EMBL:CDY33910.1} OS=Brassica napus (Rape) PE=4 SV=1	PREDICTED: uncharacterized protein LOC103854596 [Brassica rapa]	PREDICTED: Brassica rapa uncharacterized LOC103854596 (LOC103854596), mRNA
BraA01g028860.3C	Cellular Component: histone acetyltransferase complex (GO:0000123);; Molecular Function: DNA binding (GO:0003677);; Molecular Function: transporter activity (GO:0005215);; Molecular Function: protein binding (GO:0005515);; Molecular Function: ATP binding (GO:0005524);; Cellular Component: plasma membrane (GO:0005886);; Biological Process: obsolete ATP catabolic process (GO:0006200);; Biological P…	--	[R]	General function prediction only	ABC transporter F family member 5 GN=MXK3.6 OS=Arabidopsis thaliana (Mouse-ear cress) PE=2 SV=1	ATGCN5 {ECO:0000313|EMBL:EFH42897.1} OS=Arabidopsis lyrata subsp. lyrata (Lyre-leaved rock-cress) PE=3 SV=1	ATGCN5 [Arabidopsis lyrata subsp. lyrata]	PREDICTED: Brassica rapa uncharacterized LOC103830422 (LOC103830422), transcript variant X2, ncRNA
BraA08g020590.3C	--	--	--	--	--	BnaA08g12950D protein {ECO:0000313|EMBL:CDY23251.1} OS=Brassica napus (Rape) PE=4 SV=1	BnaA08g12950D [Brassica napus]	PREDICTED: Brassica rapa uncharacterized LOC103834930 (LOC103834930), ncRNA
BraA09g000090.3C	--	--	--	--	--	Uncharacterized protein {ECO:0000313|EnsemblPlants:Bra037390.1-P} OS=Brassica rapa subsp. pekinensis (Chinese cabbage) PE=4 SV=1	--	--
BraA04g014330.3C	--	--	[R]	General function prediction only	--	T24H24.13 protein {ECO:0000313|EMBL:AAC28207.1} OS=Arabidopsis thaliana (Mouse-ear cress) PE=4 SV=1	PREDICTED: uncharacterized protein LOC104754605 [Camelina sativa]	--
BraA04g030540.3C	Cellular Component: plasmodesma (GO:0009506);;	--	--	--	Putative defensin-like protein 55 (Precursor) GN=At2g03931 OS=Arabidopsis thaliana (Mouse-ear cress) PE=3 SV=1	Uncharacterized protein {ECO:0000313|EMBL:EOA28470.1} OS=Capsella rubella PE=4 SV=1	hypothetical protein CARUB_v10024676mg [Capsella rubella]	PREDICTED: Brassica rapa uncharacterized LOC103866045 (LOC103866045), ncRNA
BraA03g051290.3C	--	--	--	--	--	BnaC05g28740D protein {ECO:0000313|EMBL:CDY32296.1} OS=Brassica napus (Rape) PE=4 SV=1	PREDICTED: uncharacterized protein LOC103861765 [Brassica rapa]	PREDICTED: Brassica rapa uncharacterized LOC103861765 (LOC103861765), mRNA
BraA09g027270.3C	--	--	--	--	--	--	--	PREDICTED: Brassica rapa ABC transporter A family member 7-like (LOC103874043), transcript variant X2, mRNA
BraA02g012260.3C	--	--	--	--	--	Uncharacterized protein {ECO:0000313|EnsemblPlants:Bra020439.1-P} OS=Brassica rapa subsp. pekinensis (Chinese cabbage) PE=4 SV=1	BnaA10g12650D [Brassica napus]	PREDICTED: Brassica rapa uncharacterized LOC103871665 (LOC103871665), mRNA
BraA01g034410.3C	--	--	--
BraA09g063950.3C	--	--	--	--	--	Uncharacterized protein {ECO:0000313|EnsemblPlants:Bra032420.1-P} OS=Brassica rapa subsp. pekinensis (Chinese cabbage) PE=4 SV=1	BnaC02g26170D [Brassica napus]	Brassica rapa subsp. oleifera clone KBrH004A06, complete sequence
BraA03g044340.3C	--	--	--	--	--	Uncharacterized protein {ECO:0000313|EnsemblPlants:Bra012966.1-P} OS=Brassica rapa subsp. pekinensis (Chinese cabbage) PE=4 SV=1	BnaA03g40130D [Brassica napus]	PREDICTED: Brassica rapa pentatricopeptide repeat-containing protein At5g61370, mitochondrial (LOC103860588), mRNA
BraA02g021050.3C	--	--	--
BraA04g023330.3C	Cellular Component: nucleus (GO:0005634);; Cellular Component: plasma membrane (GO:0005886);;	--	--	--	--	Uncharacterized protein {ECO:0000313|EnsemblPlants:Bra021793.1-P} OS=Brassica rapa subsp. pekinensis (Chinese cabbage) PE=4 SV=1	BnaA05g24080D [Brassica napus]	Eutrema salsugineum hypothetical protein (EUTSA_v10015370mg) mRNA, complete cds
BraA07g006690.3C	--	--	--	--	--	--	--	PREDICTED: Brassica rapa uncharacterized LOC103848615 (LOC103848615), transcript variant X2, ncRNA
BraA04g018080.3C	--	--	--	--	--	BnaC01g31690D protein {ECO:0000313|EMBL:CDY19311.1} OS=Brassica napus (Rape) PE=4 SV=1	BnaC01g31690D [Brassica napus]	PREDICTED: Brassica rapa uncharacterized LOC103860521 (LOC103860521), transcript variant X2, ncRNA
BraA04g001040.3C	--	--	--	--	--	BnaA04g00550D protein {ECO:0000313|EMBL:CDX89131.1} OS=Brassica napus (Rape) PE=4 SV=1	BnaA04g00550D [Brassica napus]	--
BraA09g054920.3C	--	--	--	--	--	BnaCnng66950D protein {ECO:0000313|EMBL:CDY70150.1} OS=Brassica napus (Rape) PE=4 SV=1	BnaCnng66950D [Brassica napus]	PREDICTED: Brassica rapa uncharacterized LOC103837944 (LOC103837944), mRNA
BraA08g006770.3C	--	--	--	--	--	--	PREDICTED: glycine-rich cell wall structural protein 1-like [Brassica rapa]	PREDICTED: Brassica rapa glycine-rich cell wall structural protein 1-like (LOC103833383), mRNA
BraA03g050700.3C	--	--	--	--	--	Uncharacterized protein {ECO:0000313|EnsemblPlants:Bra019335.1-P} OS=Brassica rapa subsp. pekinensis (Chinese cabbage) PE=4 SV=1	PREDICTED: autophagy-related protein 11-like [Brassica rapa]	PREDICTED: Brassica rapa autophagy-related protein 11-like (LOC103861355), transcript variant X2, mRNA
BraA01g011130.3C	--	--	--	--	--	BnaC01g41310D protein {ECO:0000313|EMBL:CDY51890.1} OS=Brassica napus (Rape) PE=4 SV=1	BnaC01g41310D [Brassica napus]	--
BraA09g025820.3C	--	--	--	--	--	Uncharacterized protein {ECO:0000313|EnsemblPlants:Bra024173.1-P} OS=Brassica rapa subsp. pekinensis (Chinese cabbage) PE=4 SV=1	--	--
BraA01g001660.3C	Molecular Function: poly(U) RNA binding (GO:0008266);; Cellular Component: chloroplast thylakoid membrane (GO:0009535);; Cellular Component: chloroplast stroma (GO:0009570);; Biological Process: cold acclimation (GO:0009631);; Cellular Component: chloroplast envelope (GO:0009941);; Biological Process: base conversion or substitution editing (GO:0016553);; Biological Process: aromatic compound bio…	--	[R]	General function prediction only	31 kDa ribonucleoprotein, chloroplastic (Precursor) GN=F22K18.30 OS=Arabidopsis thaliana (Mouse-ear cress) PE=1 SV=1	Uncharacterized protein {ECO:0000313|EnsemblPlants:Bra011742.1-P} OS=Brassica rapa subsp. pekinensis (Chinese cabbage) PE=4 SV=1	PREDICTED: 31 kDa ribonucleoprotein, chloroplastic [Brassica rapa]	Brassica rapa subsp. pekinensis clone KBrB065B14, complete sequence
BraA04g031840.3C	--	K11314|3.03824e-06|ath:AT4G16420|K11314 transcriptional adapter 2-alpha | (RefSeq) ADA2B; ADA2 2B	[B]	Chromatin structure and dynamics	Transcriptional adapter ADA2b GN=dl4235c OS=Arabidopsis thaliana (Mouse-ear cress) PE=1 SV=1	BnaC01g21440D protein {ECO:0000313|EMBL:CDY35622.1} OS=Brassica napus (Rape) PE=4 SV=1	BnaC01g21440D [Brassica napus]	PREDICTED: Brassica rapa uncharacterized LOC103842570 (LOC103842570), ncRNA
BraA05g030100.3C	Cellular Component: nucleus (GO:0005634);;	--	--	--	--	BnaA08g07460D protein {ECO:0000313|EMBL:CDY27108.1} OS=Brassica napus (Rape) PE=4 SV=1	BnaA08g07460D [Brassica napus]	PREDICTED: Brassica rapa uncharacterized LOC103869685 (LOC103869685), ncRNA
BraA10g007540.3C	--	--	--	--	--	--	--	PREDICTED: Tarenaya hassleriana uncharacterized LOC104814705 (LOC104814705), mRNA
BraA08g026990.3C	--	--	--	--	--	BnaCnng46550D protein {ECO:0000313|EMBL:CDY65307.1} OS=Brassica napus (Rape) PE=4 SV=1	PREDICTED: uncharacterized protein LOC103860217 [Brassica rapa]	Brassica rapa subsp. pekinensis clone KBrB023L08, complete sequence
BraA05g011370.3C	--	--	--	--	--	--	--	Brassica rapa subsp. pekinensis clone KBrB021P17, complete sequence
BraA07g006640.3C	--	--	--
BraA09g055880.3C	--	--	--	--	--	BnaC04g31370D protein {ECO:0000313|EMBL:CDY37869.1} OS=Brassica napus (Rape) PE=4 SV=1	BnaC04g31370D [Brassica napus]	Brassica rapa subsp. pekinensis clone KBrB082F21, complete sequence
BraA08g001730.3C	--	--	--	--	--	Uncharacterized protein {ECO:0000313|EnsemblPlants:Bra030954.1-P} OS=Brassica rapa subsp. pekinensis (Chinese cabbage) PE=4 SV=1	BnaA08g01280D [Brassica napus]	--
BraA05g040460.3C	--	--	--	--	--	--	--	PREDICTED: Brassica rapa U1 small nuclear ribonucleoprotein 70 kDa-like (LOC103864434), mRNA
BraA06g040250.3C	--	--	--	--	--	Uncharacterized protein {ECO:0000313|EnsemblPlants:Bra024859.1-P} OS=Brassica rapa subsp. pekinensis (Chinese cabbage) PE=4 SV=1	BnaC01g14490D [Brassica napus]	PREDICTED: Brassica rapa uncharacterized LOC103827558 (LOC103827558), transcript variant X2, ncRNA
BraA01g036430.3C	--	--	--	--	--	Uncharacterized protein {ECO:0000313|EnsemblPlants:Bra021134.1-P} OS=Brassica rapa subsp. pekinensis (Chinese cabbage) PE=4 SV=1	BnaC04g09890D [Brassica napus]	PREDICTED: Brassica rapa uncharacterized LOC103842733 (LOC103842733), mRNA
BraA03g049850.3C	--	K13412|6.69668e-07|brp:103859640|K13412 calcium-dependent protein kinase [EC:2.7.11.1] | (RefSeq) calcium-dependent protein kinase 15	[T]	Signal transduction mechanisms	Calcium-dependent protein kinase OS=Daucus carota (Wild carrot) PE=2 SV=2	Uncharacterized protein {ECO:0000313|EnsemblPlants:Bra019411.1-P} OS=Brassica rapa subsp. pekinensis (Chinese cabbage) PE=4 SV=1	BnaC01g13360D [Brassica napus]	Brassica rapa subsp. pekinensis CRa gene for putative disease resistance protein, complete cds, cultivar: T136-8
BraA05g023270.3C	--	--	--	--	--	--	PREDICTED: uncharacterized protein LOC103874877 [Brassica rapa]	PREDICTED: Brassica rapa uncharacterized LOC103874877 (LOC103874877), mRNA
BraA06g028210.3C	--	--	--	--	--	Uncharacterized protein {ECO:0000313|EnsemblPlants:Bra034529.1-P} OS=Brassica rapa subsp. pekinensis (Chinese cabbage) PE=4 SV=1	PREDICTED: uncharacterized protein LOC103862712 [Brassica rapa]	Brassica napus cultivar Darmor-bzh erecta leucine-rich-repeat receptor-like kinase (ER_gC) gene, complete cds
BraA04g011370.3C	--	--	--	--	--	BnaA04g08950D protein {ECO:0000313|EMBL:CDX74494.1} OS=Brassica napus (Rape) PE=4 SV=1	BnaA04g08950D [Brassica napus]	PREDICTED: Brassica rapa protein RALF-like 27 (LOC103841115), mRNA
BraA04g007850.3C	--	--	--	--	--	--	--	PREDICTED: Brassica rapa uncharacterized LOC103873350 (LOC103873350), mRNA
BraA03g056650.3C	--	--	--	--	--	Uncharacterized protein {ECO:0000313|EnsemblPlants:Bra024003.1-P} OS=Brassica rapa subsp. pekinensis (Chinese cabbage) PE=4 SV=1	BnaA10g08430D [Brassica napus]	PREDICTED: Brassica rapa uncharacterized LOC103843535 (LOC103843535), ncRNA
BraA02g012600.3C	--	--	--	--	--	BnaAnng40590D protein {ECO:0000313|EMBL:CDY72303.1} OS=Brassica napus (Rape) PE=4 SV=1	BnaAnng40590D [Brassica napus]	PREDICTED: Brassica rapa uncharacterized LOC103851796 (LOC103851796), transcript variant X2, ncRNA
BraA08g003940.3C	Molecular Function: nucleotide binding (GO:0000166);; Molecular Function: kinase activity (GO:0016301);; Biological Process: phosphorylation (GO:0016310);;	--	--	--	--	Uncharacterized protein {ECO:0000313|EnsemblPlants:Bra008886.1-P} OS=Brassica rapa subsp. pekinensis (Chinese cabbage) PE=4 SV=1	BnaC03g45260D [Brassica napus]	Brassica napus mRNA for MAP3K alpha 1 protein kinase
BraA10g000320.3C	--	--	--	--	--	--	--	PREDICTED: Brassica rapa GDP-mannose transporter GONST4-like (LOC103851316), mRNA
BraA01g025980.3C	--	--	--	--	--	Uncharacterized protein {ECO:0000313|EnsemblPlants:Bra035827.1-P} OS=Brassica rapa subsp. pekinensis (Chinese cabbage) PE=4 SV=1	BnaA05g35880D [Brassica napus]	Brassica rapa subsp. pekinensis clone KBrH004A02, complete sequence
BraA10g001860.3C	--	--	--	--	--	BnaC07g28130D protein {ECO:0000313|EMBL:CDX80631.1} OS=Brassica napus (Rape) PE=4 SV=1	BnaC07g28130D [Brassica napus]	--
BraA09g045780.3C	--	--	--	--	Sucrose nonfermenting 4-like protein GN=F7G19.11 OS=Arabidopsis thaliana (Mouse-ear cress) PE=1 SV=1	Uncharacterized protein {ECO:0000313|EnsemblPlants:Bra018586.1-P} OS=Brassica rapa subsp. pekinensis (Chinese cabbage) PE=4 SV=1	--	PREDICTED: Brassica rapa uncharacterized LOC103841401 (LOC103841401), transcript variant X4, ncRNA
BraA07g004290.3C	--	--	--	--	--	--	--	PREDICTED: Brassica rapa uncharacterized LOC103846015 (LOC103846015), transcript variant X5, ncRNA
BraA07g009340.3C	--	--	--
BraA08g006850.3C	--	--	--	--	--	Uncharacterized protein {ECO:0000313|EnsemblPlants:Bra034903.1-P} OS=Brassica rapa subsp. pekinensis (Chinese cabbage) PE=4 SV=1	BnaA08g04890D [Brassica napus]	PREDICTED: Brassica rapa uncharacterized LOC103833331 (LOC103833331), ncRNA
BraA03g010500.3C	--	--	--	--	--	Uncharacterized protein {ECO:0000313|EnsemblPlants:Bra006643.1-P} OS=Brassica rapa subsp. pekinensis (Chinese cabbage) PE=4 SV=1	BnaC08g03880D [Brassica napus]	PREDICTED: Brassica rapa uncharacterized LOC103856538 (LOC103856538), ncRNA
BraA04g016130.3C	--	--	--	--	--	--	--	PREDICTED: Brassica rapa uncharacterized LOC103864323 (LOC103864323), transcript variant X2, ncRNA
BraA05g032710.3C	--	--	--	--	--	--	--	Brassica rapa subsp. pekinensis clone KBrB044D19, complete sequence
BraA09g025220.3C	--	--	--	--	--	BnaCnng63130D protein {ECO:0000313|EMBL:CDY69353.1} OS=Brassica napus (Rape) PE=4 SV=1	BnaCnng63130D [Brassica napus]	PREDICTED: Brassica rapa uncharacterized LOC103839782 (LOC103839782), ncRNA
BraA01g044670.3C	--	--	--	--	--	--	--	PREDICTED: Brassica rapa putative B3 domain-containing protein At3g24850 (LOC103849870), mRNA
BraA04g022570.3C	Molecular Function: DNA binding (GO:0003677);; Molecular Function: chromatin binding (GO:0003682);;	--	--	--	Glutathione S-transferase T3 GN=K1O13.1 OS=Arabidopsis thaliana (Mouse-ear cress) PE=2 SV=1	Uncharacterized protein {ECO:0000313|EnsemblPlants:Bra021715.1-P} OS=Brassica rapa subsp. pekinensis (Chinese cabbage) PE=4 SV=1	hypothetical protein EUTSA_v10009540mg [Eutrema salsugineum]	PREDICTED: Brassica rapa uncharacterized LOC103865118 (LOC103865118), ncRNA
BraA06g036220.3C	--	--	--	--	--	--	--	PREDICTED: Brassica rapa uncharacterized LOC103830040 (LOC103830040), ncRNA
BraA07g034010.3C	--	--	--	--	--	Uncharacterized protein {ECO:0000313|EnsemblPlants:Bra004353.1-P} OS=Brassica rapa subsp. pekinensis (Chinese cabbage) PE=4 SV=1	BnaA07g27620D [Brassica napus]	Brassica rapa subsp. pekinensis clone KBrB073F16, complete sequence
BraA09g021850.3C	--	K13448|1.3023e-08|brp:103866555|K13448 calcium-binding protein CML | (RefSeq) probable calcium-binding protein CML35	[T]	Signal transduction mechanisms	Probable calcium-binding protein CML35 GN=CML35 OS=Arabidopsis thaliana (Mouse-ear cress) PE=2 SV=2	BnaC04g01850D protein {ECO:0000313|EMBL:CDY23852.1} OS=Brassica napus (Rape) PE=4 SV=1	BnaC04g01850D [Brassica napus]	PREDICTED: Brassica rapa uncharacterized LOC103839609 (LOC103839609), transcript variant X4, ncRNA
BraA03g043140.3C	--	--	--	--	--	--	PREDICTED: uncharacterized protein LOC103860463 [Brassica rapa]	PREDICTED: Brassica rapa uncharacterized LOC103860463 (LOC103860463), mRNA
BraA05g013990.3C	--	K11314|9.10354e-07|ath:AT4G16420|K11314 transcriptional adapter 2-alpha | (RefSeq) ADA2B; ADA2 2B	[B]	Chromatin structure and dynamics	Transcriptional adapter ADA2b GN=dl4235c OS=Arabidopsis thaliana (Mouse-ear cress) PE=1 SV=1	BnaA04g04940D protein {ECO:0000313|EMBL:CDX76230.1} OS=Brassica napus (Rape) PE=4 SV=1	BnaA04g04940D [Brassica napus]	PREDICTED: Brassica rapa uncharacterized LOC103847810 (LOC103847810), ncRNA
BraA01g009300.3C	--	--	--	--	--	BnaA01g08580D protein {ECO:0000313|EMBL:CDX78791.1} OS=Brassica napus (Rape) PE=4 SV=1	BnaA01g08580D [Brassica napus]	Brassica oleracea Contig G, complete sequence
BraA03g032790.3C	--	--	--	--	--	--	PREDICTED: glycine-rich cell wall structural protein 1-like [Brassica rapa]	Brassica rapa subsp. pekinensis clone KBrB013O20, complete sequence
BraA09g023430.3C	--	--	--	--	--	--	--	Brassica rapa subsp. pekinensis clone KBrB030D08, complete sequence
BraA02g024270.3C	Cellular Component: endoplasmic reticulum (GO:0005783);; Biological Process: ER to Golgi vesicle-mediated transport (GO:0006888);; Cellular Component: membrane (GO:0016020);; Biological Process: ubiquitin-dependent ERAD pathway (GO:0030433);; Biological Process: hyperosmotic salinity response (GO:0042538);;	K14026|1.85453e-26|brp:103872588|K14026 SEL1 protein | (RefSeq) ERAD-associated E3 ubiquitin-protein ligase component HRD3A	[MOT]	--	ERAD-associated E3 ubiquitin-protein ligase component HRD3A {ECO:0000305} (Precursor) OS=Arabidopsis thaliana (Mouse-ear cress) PE=1 SV=1	Uncharacterized protein {ECO:0000313|EnsemblPlants:Bra008324.1-P} OS=Brassica rapa subsp. pekinensis (Chinese cabbage) PE=4 SV=1	BnaC01g36010D [Brassica napus]	Brassica rapa subsp. pekinensis clone KBrB083K19, complete sequence
BraA07g005630.3C	--	--	--
BraA02g012220.3C	--	--	--	--	--	Uncharacterized protein {ECO:0000313|EnsemblPlants:Bra020435.1-P} OS=Brassica rapa subsp. pekinensis (Chinese cabbage) PE=4 SV=1	--	--
BraA09g032400.3C	--	--	--	--	--	--	PREDICTED: uncharacterized protein LOC103840138 [Brassica rapa]	PREDICTED: Brassica rapa uncharacterized LOC103840138 (LOC103840138), mRNA
BraA03g003290.3C	--	--	--	--	--	Uncharacterized protein {ECO:0000313|EnsemblPlants:Bra005966.1-P} OS=Brassica rapa subsp. pekinensis (Chinese cabbage) PE=4 SV=1	--	Brassica rapa subsp. pekinensis clone KBrB026J02, complete sequence
